# Supplementary material for: Variable Dimensionality of Europium(III) and Terbium(III) Coordination Compounds with a Flexible Hexacarboxylate Ligand
Source: Molecules. 2022 Nov 14;27(22):7849. doi: 10.3390/molecules27227849 (PMC9696389; doi:10.3390/molecules27227849)
Supplement: Supplementary file 1 [file molecules-27-07849-s001.zip]

Archive with 5 entries (5 files):
- Comp1.cif
- Comp1_checkcif.pdf
- Comp2.cif
- Comp2_checkcif.pdf
- Supplementary materials.pdf
