# Supplementary material for: Variable Dimensionality of Europium(III) and Terbium(III) Coordination Compounds with a Flexible Hexacarboxylate Ligand
Source: Molecules. 2022 Nov 14;27(22):7849. doi: 10.3390/molecules27227849 (PMC9696389; doi:10.3390/molecules27227849)
Supplement: Supplementary file 1 [file molecules-27-07849-s001.zip › Comp1.cif]

 
data_tbl3_sq
 
_audit_creation_method            'SHELXL-2018/3'
_shelx_SHELXL_version_number      '2018/3'
_chemical_name_systematic         ?
_chemical_name_common             ?
_chemical_melting_point           ?
_chemical_formula_moiety          ?
_chemical_formula_sum
 'C60 H42 O35 Tb' 
_chemical_formula_weight          1481.85

loop_
 _atom_type_symbol
 _atom_type_description
 _atom_type_scat_dispersion_real
 _atom_type_scat_dispersion_imag
 _atom_type_scat_source
 'C'  'C'   0.0033   0.0016
 'International Tables Vol C Tables 4.2.6.8 and 6.1.1.4'
 'H'  'H'   0.0000   0.0000
 'International Tables Vol C Tables 4.2.6.8 and 6.1.1.4'
 'O'  'O'   0.0106   0.0060
 'International Tables Vol C Tables 4.2.6.8 and 6.1.1.4'
 'Tb'  'Tb'  -0.1723   4.1537
 'International Tables Vol C Tables 4.2.6.8 and 6.1.1.4'
 
_space_group_crystal_system       monoclinic
_space_group_IT_number            15
_space_group_name_H-M_alt         'C 2/c'
_space_group_name_Hall            '-C 2yc'
 
_shelx_space_group_comment
;
The symmetry employed for this shelxl refinement is uniquely defined
by the following loop, which should always be used as a source of
symmetry information in preference to the above space-group names.
They are only intended as comments.
;
 
loop_
 _space_group_symop_operation_xyz
 'x, y, z'
 '-x, y, -z+1/2'
 'x+1/2, y+1/2, z'
 '-x+1/2, y+1/2, -z+1/2'
 '-x, -y, -z'
 'x, -y, z-1/2'
 '-x+1/2, -y+1/2, -z'
 'x+1/2, -y+1/2, z-1/2'
 
_cell_length_a                    38.585(2)
_cell_length_b                    13.1992(7)
_cell_length_c                    11.9356(7)
_cell_angle_alpha                 90
_cell_angle_beta                  106.289(2)
_cell_angle_gamma                 90
_cell_volume                      5834.6(6)
_cell_formula_units_Z             4
_cell_measurement_temperature     150(2)
_cell_measurement_reflns_used     56072
_cell_measurement_theta_min       2.2588
_cell_measurement_theta_max       31.3200
 
_exptl_crystal_description        plate
_exptl_crystal_colour             yellowish
_exptl_crystal_density_meas       ?
_exptl_crystal_density_method     ?
_exptl_crystal_density_diffrn     1.687          
_exptl_crystal_F_000              2988
_exptl_transmission_factor_min    0.6681  
_exptl_transmission_factor_max    0.7462
_exptl_crystal_size_max           0.152
_exptl_crystal_size_mid           0.062
_exptl_crystal_size_min           0.029
_exptl_absorpt_coefficient_mu     1.320
_shelx_estimated_absorpt_T_min    ?
_shelx_estimated_absorpt_T_max    ?
_exptl_absorpt_correction_type    multi-scan
_exptl_absorpt_process_details
;
 SADABS 2016/2: Krause, L., Herbst-Irmer, R., Sheldrick G.M. & Stalke D.,
 J. Appl. Cryst. 48 (2015) 3-10
;
_exptl_absorpt_correction_T_min   ?
_exptl_absorpt_correction_T_max   ?
_exptl_absorpt_special_details    ?
_diffrn_ambient_temperature       150(2)
_diffrn_radiation_wavelength      0.71073
_diffrn_radiation_type            'MoK\a'
_diffrn_source                    'Incoatec IuS3.0 microfocus X-ray tube'
_diffrn_radiation_monochromator   'Incoatec HELIOS multilayer mirrors'
_diffrn_measurement_device_type   'Bruker D8 Venture diffractometer'
_diffrn_measurement_device        'three-circle diffractometer'
_diffrn_measurement_method        '\w and \f scans'
_diffrn_detector_type             'Bruker PHOTON III area detector'
_diffrn_detector                  PIXEL
_diffrn_detector_area_resol_mean  7.41
_diffrn_reflns_number             46736
_diffrn_reflns_av_unetI/netI      0.0445
_diffrn_reflns_av_R_equivalents   0.0508
_diffrn_reflns_limit_h_min        -55
_diffrn_reflns_limit_h_max        56
_diffrn_reflns_limit_k_min        -19
_diffrn_reflns_limit_k_max        19
_diffrn_reflns_limit_l_min        -17
_diffrn_reflns_limit_l_max        15
_diffrn_reflns_theta_min          2.200
_diffrn_reflns_theta_max          31.511
_diffrn_reflns_theta_full         25.242
_diffrn_measured_fraction_theta_max   0.998
_diffrn_measured_fraction_theta_full  1.000
_diffrn_reflns_Laue_measured_fraction_max    0.998
_diffrn_reflns_Laue_measured_fraction_full   1.000
_diffrn_reflns_point_group_measured_fraction_max   0.998
_diffrn_reflns_point_group_measured_fraction_full  1.000
_reflns_number_total              9710
_reflns_number_gt                 8319
_reflns_threshold_expression      'I > 2\s(I)'
_reflns_Friedel_coverage          0.000
_reflns_Friedel_fraction_max      .
_reflns_Friedel_fraction_full     .
 
_reflns_special_details
;
 Reflections were merged by SHELXL according to the crystal
 class for the calculation of statistics and refinement.
 
 Structure factors included contributions from the .fab file.
 
 _reflns_Friedel_fraction is defined as the number of unique
 Friedel pairs measured divided by the number that would be
 possible theoretically, ignoring centric projections and
 systematic absences.
;
 
_computing_cell_refinement        'SAINT (Bruker-AXS, 2016)'
_computing_data_collection        'APEX3 (Bruker-AXS, 2016)'
_computing_data_reduction         'SAINT (Bruker-AXS, 2016)'
_computing_structure_solution     'SHELXT 2014/5 (Sheldrick, 2014)'
_computing_structure_refinement 'SHELXL-2018/3 (Sheldrick, 2018)'
_computing_molecular_graphics     ?
_computing_publication_material   ?
_refine_special_details           ?
_refine_ls_structure_factor_coef  Fsqd
_refine_ls_matrix_type            full
_refine_ls_weighting_scheme       calc
_refine_ls_weighting_details
'w=1/[\s^2^(Fo^2^)+(0.0323P)^2^+4.8698P] where P=(Fo^2^+2Fc^2^)/3'
_atom_sites_solution_primary      ?
_atom_sites_solution_secondary    ?
_atom_sites_solution_hydrogens    mixed
_refine_ls_hydrogen_treatment     mixed
_refine_ls_extinction_method      none
_refine_ls_extinction_coef        .
_refine_ls_number_reflns          9710
_refine_ls_number_parameters      463
_refine_ls_number_restraints      0
_refine_ls_R_factor_all           0.0458
_refine_ls_R_factor_gt            0.0353
_refine_ls_wR_factor_ref          0.0786
_refine_ls_wR_factor_gt           0.0756
_refine_ls_goodness_of_fit_ref    1.061
_refine_ls_restrained_S_all       1.061
_refine_ls_shift/su_max           0.001
_refine_ls_shift/su_mean          0.000
 
loop_
 _atom_site_label
 _atom_site_type_symbol
 _atom_site_fract_x
 _atom_site_fract_y
 _atom_site_fract_z
 _atom_site_U_iso_or_equiv
 _atom_site_adp_type
 _atom_site_occupancy
 _atom_site_site_symmetry_order  
 _atom_site_calc_flag
 _atom_site_refinement_flags_posn
 _atom_site_refinement_flags_adp
 _atom_site_refinement_flags_occupancy
 _atom_site_disorder_assembly
 _atom_site_disorder_group
Tb01 Tb 0.500000 0.19509(2) 0.750000 0.01923(4) Uani 1 2 d S T P . .
O3 O 0.55147(4) 0.24887(12) 0.69039(14) 0.0274(3) Uani 1 1 d . . . . .
O4 O 0.57575(4) 0.30077(11) 0.53559(14) 0.0262(3) Uani 1 1 d . . . . .
O5 O 0.62902(4) 0.32059(12) 0.50821(14) 0.0295(3) Uani 1 1 d . . . . .
O6 O 0.72506(4) 0.27613(12) 0.86896(13) 0.0240(3) Uani 1 1 d . . . . .
O7 O 0.80167(5) 0.42764(11) 0.67137(17) 0.0348(4) Uani 1 1 d . . . . .
H100 H 0.5630(9) 0.279(2) 0.608(3) 0.052 Uiso 1 1 d . U . . .
O8 O 0.76319(4) 0.07859(11) 0.59404(14) 0.0268(3) Uani 1 1 d . . . . .
O9 O 0.90532(4) -0.02506(12) 0.79761(13) 0.0294(3) Uani 1 1 d . . . . .
O10 O 0.96240(4) 0.40521(14) 0.59504(16) 0.0355(4) Uani 1 1 d . . . . .
H1 H 0.960985 0.385329 0.660474 0.053 Uiso 1 1 calc R U . . .
O2 O 0.56567(4) 0.14318(12) 0.83651(14) 0.0293(3) Uani 1 1 d . . . . .
O11 O 0.91087(4) 0.10202(12) 0.68462(14) 0.0300(4) Uani 1 1 d . . . . .
H70 H 0.900449 0.122474 0.616895 0.045 Uiso 1 1 calc R U . . .
O12 O 0.91372(4) -0.10160(13) 0.55736(14) 0.0307(4) Uani 1 1 d . . . . .
O13 O 0.500000 0.3754(2) 0.750000 0.144(3) Uani 1 2 d S T P A .
H13C H 0.504(5) 0.392(3) 0.702(14) 0.216 Uiso 0.5 1 calc R U P . .
O14 O 0.87250(4) -0.17018(12) 0.40429(14) 0.0276(3) Uani 1 1 d . . . . .
H14 H 0.889954 -0.206448 0.399796 0.041 Uiso 1 1 calc R U . . .
O15 O 0.92079(5) 0.29908(14) 0.87281(16) 0.0433(5) Uani 1 1 d . . . . .
O16 O 0.95975(6) 0.3377(2) 0.7784(2) 0.0644(8) Uani 1 1 d . . . . .
H1C H 0.964(3) 0.364(8) 0.741(8) 0.097 Uiso 0.5 1 d . U P . .
O17 O 0.92605(5) 0.45048(13) 0.42711(15) 0.0312(4) Uani 1 1 d . . . . .
O19 O 0.52598(7) 0.2730(2) 0.9382(2) 0.0328(5) Uani 0.7 1 d . . P A 1
H19A H 0.538245 0.335720 0.934248 0.049 Uiso 0.7 1 d R U P A 1
O18 O 0.51310(18) 0.2109(7) 0.9648(5) 0.0497(19) Uani 0.3 1 d . . P A 2
H18A H 0.498(3) 0.168(9) 0.991(4) 0.075 Uiso 0.3 1 calc R U P A 2
H19B H 0.537178 0.229098 0.997557 0.075 Uiso 1 1 d R U . . .
O20 O 0.50910(6) 0.06409(16) 0.6305(2) 0.0505(6) Uani 1 1 d . . . . .
C1 C 0.89374(6) 0.02259(15) 0.70879(18) 0.0217(4) Uani 1 1 d . . . . .
H1B H 0.4960(8) 0.006(2) 0.613(2) 0.033 Uiso 1 1 d . U . . .
H1A H 0.5235(8) 0.027(2) 0.685(3) 0.033 Uiso 1 1 d . U . . .
C2 C 0.85719(5) 0.00149(14) 0.62411(17) 0.0189(4) Uani 1 1 d . . . . .
C19 C 0.86567(6) 0.44336(15) 0.49675(19) 0.0234(4) Uani 1 1 d . . . . .
H19 H 0.865982 0.463492 0.420619 0.028 Uiso 1 1 calc R U . . .
C20 C 0.89791(6) 0.41338(15) 0.57606(18) 0.0211(4) Uani 1 1 d . . . . .
C21 C 0.92764(7) 0.3358(2) 0.7860(2) 0.0371(6) Uani 1 1 d . . . . .
C22 C 0.93037(6) 0.42376(15) 0.5282(2) 0.0242(4) Uani 1 1 d . . . . .
C23 C 0.68882(5) 0.25123(15) 0.83431(18) 0.0197(4) Uani 1 1 d . . . . .
C24 C 0.67497(6) 0.20204(15) 0.91448(18) 0.0226(4) Uani 1 1 d . . . . .
H24 H 0.690315 0.180729 0.987660 0.027 Uiso 1 1 calc R U . . .
C25 C 0.63808(6) 0.18461(15) 0.88523(19) 0.0223(4) Uani 1 1 d . . . . .
H25 H 0.628309 0.150551 0.939586 0.027 Uiso 1 1 calc R U . . .
C26 C 0.61483(5) 0.21537(14) 0.77878(18) 0.0187(4) Uani 1 1 d . . . . .
C27 C 0.62979(5) 0.26265(14) 0.69623(17) 0.0179(4) Uani 1 1 d . . . . .
C28 C 0.66694(5) 0.27957(14) 0.72667(18) 0.0194(4) Uani 1 1 d . . . . .
H28 H 0.677312 0.311180 0.672233 0.023 Uiso 1 1 calc R U . . .
C29 C 0.61072(6) 0.29735(14) 0.57337(18) 0.0215(4) Uani 1 1 d . . . . .
C30 C 0.57555(6) 0.19931(15) 0.76789(18) 0.0210(4) Uani 1 1 d . . . . .
C3 C 0.82806(6) 0.04968(15) 0.64875(18) 0.0211(4) Uani 1 1 d . . . . .
H3 H 0.831690 0.090764 0.716415 0.025 Uiso 1 1 calc R U . . .
C4 C 0.88272(6) -0.11135(15) 0.49842(18) 0.0224(4) Uani 1 1 d . . . . .
C5 C 0.85179(6) -0.05949(14) 0.52517(18) 0.0197(4) Uani 1 1 d . . . . .
C6 C 0.81659(6) -0.07297(15) 0.45331(18) 0.0218(4) Uani 1 1 d . . . . .
H6 H 0.812564 -0.116261 0.387314 0.026 Uiso 1 1 calc R U . . .
C7 C 0.78769(6) -0.02479(15) 0.47629(18) 0.0224(4) Uani 1 1 d . . . . .
H7 H 0.763969 -0.033856 0.426211 0.027 Uiso 1 1 calc R U . . .
C8 C 0.79374(5) 0.03710(14) 0.57359(18) 0.0203(4) Uani 1 1 d . . . . .
C9 C 0.74384(5) 0.17709(15) 0.72787(18) 0.0199(4) Uani 1 1 d . . . . .
H9 H 0.729724 0.121276 0.739664 0.024 Uiso 1 1 calc R U . . .
C10 C 0.76529(5) 0.17003(15) 0.65278(19) 0.0206(4) Uani 1 1 d . . . . .
C11 C 0.78579(6) 0.25077(16) 0.63230(19) 0.0231(4) Uani 1 1 d . . . . .
H11 H 0.800298 0.244554 0.580187 0.028 Uiso 1 1 calc R U . . .
C12 C 0.78430(6) 0.34074(15) 0.6907(2) 0.0232(4) Uani 1 1 d . . . . .
C13 C 0.76348(5) 0.35084(15) 0.76835(19) 0.0221(4) Uani 1 1 d . . . . .
H13 H 0.762984 0.412787 0.808388 0.027 Uiso 1 1 calc R U . . .
C14 C 0.74361(5) 0.26845(15) 0.78550(17) 0.0193(4) Uani 1 1 d . . . . .
C15 C 0.89697(6) 0.37900(16) 0.68809(19) 0.0247(4) Uani 1 1 d . . . . .
C16 C 0.86404(6) 0.38250(16) 0.7151(2) 0.0272(5) Uani 1 1 d . . . . .
H16 H 0.863073 0.361159 0.790132 0.033 Uiso 1 1 calc R U . . .
C17 C 0.83306(6) 0.41591(15) 0.6361(2) 0.0265(5) Uani 1 1 d . . . . .
C18 C 0.83300(6) 0.44494(16) 0.5249(2) 0.0265(4) Uani 1 1 d . . . . .
H18 H 0.811316 0.465379 0.469190 0.032 Uiso 1 1 calc R U . . .
 
loop_
 _atom_site_aniso_label
 _atom_site_aniso_U_11
 _atom_site_aniso_U_22
 _atom_site_aniso_U_33
 _atom_site_aniso_U_23
 _atom_site_aniso_U_13
 _atom_site_aniso_U_12
Tb01 0.01082(6) 0.02520(7) 0.02175(7) 0.000 0.00471(5) 0.000
O3 0.0153(7) 0.0334(8) 0.0347(9) 0.0115(7) 0.0088(6) 0.0012(6)
O4 0.0181(7) 0.0329(8) 0.0257(7) 0.0056(6) 0.0031(6) -0.0015(6)
O5 0.0242(8) 0.0396(9) 0.0251(8) 0.0100(7) 0.0074(6) -0.0028(7)
O6 0.0142(7) 0.0378(8) 0.0205(7) -0.0035(6) 0.0055(6) -0.0019(6)
O7 0.0320(9) 0.0212(7) 0.0627(12) -0.0021(7) 0.0321(9) -0.0034(7)
O8 0.0160(7) 0.0260(7) 0.0405(9) -0.0106(7) 0.0114(7) -0.0015(6)
O9 0.0291(9) 0.0301(8) 0.0246(8) 0.0055(6) 0.0004(7) 0.0035(7)
O10 0.0185(8) 0.0400(9) 0.0473(11) 0.0120(8) 0.0080(7) -0.0046(7)
O2 0.0202(8) 0.0360(8) 0.0333(8) 0.0116(7) 0.0103(7) -0.0025(7)
O11 0.0229(8) 0.0354(8) 0.0269(8) 0.0079(7) -0.0009(6) -0.0067(7)
O12 0.0207(8) 0.0383(9) 0.0317(8) -0.0048(7) 0.0048(7) 0.0079(7)
O13 0.221(6) 0.0254(15) 0.278(9) 0.000 0.222(7) 0.000
O14 0.0277(8) 0.0306(8) 0.0261(8) -0.0057(6) 0.0100(7) 0.0076(7)
O15 0.0436(11) 0.0494(11) 0.0292(9) 0.0146(8) -0.0023(8) -0.0244(9)
O16 0.0203(10) 0.0965(19) 0.0661(16) 0.0534(14) -0.0049(10) -0.0135(11)
O17 0.0291(9) 0.0372(9) 0.0322(9) 0.0010(7) 0.0168(7) -0.0004(7)
O19 0.0240(12) 0.0361(12) 0.0377(14) -0.0147(11) 0.0078(11) -0.0099(10)
O18 0.020(3) 0.094(6) 0.030(3) -0.002(3) -0.002(2) -0.002(4)
O20 0.0454(12) 0.0509(12) 0.0700(15) -0.0340(11) 0.0406(11) -0.0273(10)
C1 0.0199(10) 0.0224(9) 0.0224(10) -0.0027(8) 0.0052(8) 0.0025(8)
C2 0.0174(9) 0.0199(8) 0.0187(9) 0.0009(7) 0.0039(7) 0.0006(7)
C19 0.0222(10) 0.0241(9) 0.0241(10) 0.0006(8) 0.0069(8) -0.0001(8)
C20 0.0192(10) 0.0190(8) 0.0261(10) -0.0009(8) 0.0078(8) -0.0052(8)
C21 0.0286(13) 0.0418(13) 0.0345(13) 0.0112(11) -0.0016(10) -0.0173(11)
C22 0.0211(10) 0.0202(9) 0.0320(11) -0.0004(8) 0.0089(9) -0.0035(8)
C23 0.0132(9) 0.0229(9) 0.0236(10) -0.0032(8) 0.0062(8) 0.0017(7)
C24 0.0196(10) 0.0271(10) 0.0197(9) 0.0026(8) 0.0034(8) 0.0025(8)
C25 0.0225(10) 0.0231(9) 0.0241(10) 0.0050(8) 0.0111(8) 0.0006(8)
C26 0.0150(9) 0.0191(8) 0.0236(9) 0.0017(7) 0.0078(8) -0.0001(7)
C27 0.0166(9) 0.0171(8) 0.0198(9) 0.0014(7) 0.0046(7) 0.0021(7)
C28 0.0162(9) 0.0216(8) 0.0225(9) 0.0008(7) 0.0087(8) -0.0002(7)
C29 0.0202(10) 0.0190(8) 0.0242(10) 0.0027(8) 0.0044(8) -0.0011(8)
C30 0.0156(9) 0.0230(9) 0.0256(10) 0.0006(8) 0.0076(8) 0.0000(8)
C3 0.0199(10) 0.0225(9) 0.0212(9) -0.0045(7) 0.0065(8) 0.0015(8)
C4 0.0238(11) 0.0227(9) 0.0218(9) 0.0023(8) 0.0082(8) 0.0054(8)
C5 0.0190(9) 0.0185(8) 0.0216(9) 0.0000(7) 0.0057(8) 0.0032(7)
C6 0.0218(10) 0.0224(9) 0.0206(9) -0.0049(8) 0.0051(8) -0.0011(8)
C7 0.0171(10) 0.0244(9) 0.0248(10) -0.0048(8) 0.0045(8) -0.0011(8)
C8 0.0160(9) 0.0195(8) 0.0271(10) -0.0005(8) 0.0088(8) 0.0010(7)
C9 0.0128(9) 0.0230(9) 0.0242(10) 0.0011(7) 0.0058(8) 0.0001(7)
C10 0.0124(9) 0.0218(9) 0.0268(10) -0.0034(8) 0.0043(8) 0.0017(7)
C11 0.0176(10) 0.0251(9) 0.0296(11) -0.0001(8) 0.0117(8) 0.0020(8)
C12 0.0193(10) 0.0203(8) 0.0329(11) 0.0024(8) 0.0123(9) 0.0005(8)
C13 0.0147(9) 0.0230(9) 0.0300(11) -0.0032(8) 0.0084(8) 0.0009(8)
C14 0.0113(8) 0.0263(9) 0.0204(9) -0.0001(8) 0.0045(7) 0.0023(7)
C15 0.0221(10) 0.0238(9) 0.0260(10) 0.0014(8) 0.0030(8) -0.0097(8)
C16 0.0321(12) 0.0239(10) 0.0285(11) -0.0006(8) 0.0134(10) -0.0080(9)
C17 0.0233(11) 0.0185(8) 0.0425(13) -0.0045(9) 0.0171(10) -0.0045(8)
C18 0.0198(10) 0.0231(9) 0.0361(12) -0.0005(9) 0.0073(9) 0.0003(8)
 
_geom_special_details
;
 All esds (except the esd in the dihedral angle between two l.s. planes)
 are estimated using the full covariance matrix.  The cell esds are taken
 into account individually in the estimation of esds in distances, angles
 and torsion angles; correlations between esds in cell parameters are only
 used when they are defined by crystal symmetry.  An approximate (isotropic)
 treatment of cell esds is used for estimating esds involving l.s. planes.
;
 
loop_
 _geom_bond_atom_site_label_1
 _geom_bond_atom_site_label_2
 _geom_bond_distance
 _geom_bond_site_symmetry_2
 _geom_bond_publ_flag
Tb01 O20 2.3299(19) 2_656 ?
Tb01 O20 2.3300(19) . ?
Tb01 O13 2.380(3) . ?
Tb01 O3 2.3972(15) 2_656 ?
Tb01 O3 2.3972(15) . ?
Tb01 O19 2.418(2) . ?
Tb01 O19 2.418(2) 2_656 ?
Tb01 O18 2.479(6) 2_656 ?
Tb01 O18 2.479(6) . ?
Tb01 O2 2.5473(16) . ?
Tb01 O2 2.5474(16) 2_656 ?
Tb01 C30 2.863(2) 2_656 ?
O3 C30 1.290(3) . ?
O3 H100 1.25(3) . ?
O4 C29 1.298(3) . ?
O4 H100 1.14(3) . ?
O5 C29 1.227(3) . ?
O6 C23 1.382(2) . ?
O6 C14 1.384(2) . ?
O7 C12 1.380(2) . ?
O7 C17 1.398(3) . ?
O8 C8 1.382(2) . ?
O8 C10 1.387(2) . ?
O9 C1 1.206(2) . ?
O10 C22 1.292(3) . ?
O10 H1 0.8400 . ?
O2 C30 1.241(2) . ?
O11 C1 1.314(3) . ?
O11 H70 0.8400 . ?
O12 C4 1.213(3) . ?
O13 H13C 0.66(14) . ?
O13 H13C 0.66(11) 2_656 ?
O14 C4 1.331(3) . ?
O14 H14 0.8400 . ?
O15 C21 1.237(3) . ?
O16 C21 1.267(3) . ?
O16 H1C 0.62(9) . ?
O17 C22 1.222(3) . ?
O19 H19A 0.9614 . ?
O19 H19B 0.9230 . ?
O18 H18A 0.94(13) . ?
O18 H19B 0.9327 . ?
O20 H1B 0.91(3) . ?
O20 H1A 0.88(3) . ?
C1 C2 1.513(3) . ?
C2 C3 1.393(3) . ?
C2 C5 1.396(3) . ?
C19 C20 1.393(3) . ?
C19 C18 1.393(3) . ?
C19 H19 0.9500 . ?
C20 C15 1.422(3) . ?
C20 C22 1.522(3) . ?
C21 C15 1.522(3) . ?
C23 C28 1.377(3) . ?
C23 C24 1.382(3) . ?
C24 C25 1.386(3) . ?
C24 H24 0.9500 . ?
C25 C26 1.394(3) . ?
C25 H25 0.9500 . ?
C26 C27 1.418(3) . ?
C26 C30 1.500(3) . ?
C27 C28 1.394(3) . ?
C27 C29 1.515(3) . ?
C28 H28 0.9500 . ?
C3 C8 1.385(3) . ?
C3 H3 0.9500 . ?
C4 C5 1.486(3) . ?
C5 C6 1.399(3) . ?
C6 C7 1.377(3) . ?
C6 H6 0.9500 . ?
C7 C8 1.385(3) . ?
C7 H7 0.9500 . ?
C9 C10 1.383(3) . ?
C9 C14 1.389(3) . ?
C9 H9 0.9500 . ?
C10 C11 1.389(3) . ?
C11 C12 1.386(3) . ?
C11 H11 0.9500 . ?
C12 C13 1.393(3) . ?
C13 C14 1.378(3) . ?
C13 H13 0.9500 . ?
C15 C16 1.396(3) . ?
C16 C17 1.371(3) . ?
C16 H16 0.9500 . ?
C17 C18 1.381(3) . ?
C18 H18 0.9500 . ?
 
loop_
 _geom_angle_atom_site_label_1
 _geom_angle_atom_site_label_2
 _geom_angle_atom_site_label_3
 _geom_angle
 _geom_angle_site_symmetry_1
 _geom_angle_site_symmetry_3
 _geom_angle_publ_flag
O20 Tb01 O20 84.18(12) 2_656 . ?
O20 Tb01 O13 137.91(6) 2_656 . ?
O20 Tb01 O13 137.91(6) . . ?
O20 Tb01 O3 76.02(6) 2_656 2_656 ?
O20 Tb01 O3 132.93(6) . 2_656 ?
O13 Tb01 O3 72.78(4) . 2_656 ?
O20 Tb01 O3 132.92(6) 2_656 . ?
O20 Tb01 O3 76.02(6) . . ?
O13 Tb01 O3 72.78(4) . . ?
O3 Tb01 O3 145.55(8) 2_656 . ?
O20 Tb01 O19 80.85(10) 2_656 . ?
O20 Tb01 O19 142.19(9) . . ?
O13 Tb01 O19 64.83(7) . . ?
O3 Tb01 O19 76.13(7) 2_656 . ?
O3 Tb01 O19 89.30(7) . . ?
O20 Tb01 O19 142.19(9) 2_656 2_656 ?
O20 Tb01 O19 80.86(10) . 2_656 ?
O13 Tb01 O19 64.83(7) . 2_656 ?
O3 Tb01 O19 89.30(7) 2_656 2_656 ?
O3 Tb01 O19 76.14(7) . 2_656 ?
O19 Tb01 O19 129.67(14) . 2_656 ?
O20 Tb01 O18 132.3(2) 2_656 2_656 ?
O20 Tb01 O18 56.7(2) . 2_656 ?
O13 Tb01 O18 85.2(2) . 2_656 ?
O3 Tb01 O18 109.66(18) 2_656 2_656 ?
O3 Tb01 O18 67.28(16) . 2_656 ?
O19 Tb01 O18 146.8(2) . 2_656 ?
O19 Tb01 O18 24.8(2) 2_656 2_656 ?
O20 Tb01 O18 56.7(2) 2_656 . ?
O20 Tb01 O18 132.3(2) . . ?
O13 Tb01 O18 85.2(2) . . ?
O3 Tb01 O18 67.28(16) 2_656 . ?
O3 Tb01 O18 109.66(18) . . ?
O18 Tb01 O18 170.4(4) 2_656 . ?
O20 Tb01 O2 81.70(6) 2_656 . ?
O20 Tb01 O2 75.23(7) . . ?
O13 Tb01 O2 105.60(4) . . ?
O3 Tb01 O2 140.54(5) 2_656 . ?
O3 Tb01 O2 52.21(5) . . ?
O19 Tb01 O2 68.39(7) . . ?
O19 Tb01 O2 126.66(7) 2_656 . ?
O18 Tb01 O2 109.45(17) 2_656 . ?
O18 Tb01 O2 73.28(16) . . ?
O20 Tb01 O2 75.23(7) 2_656 2_656 ?
O20 Tb01 O2 81.71(6) . 2_656 ?
O13 Tb01 O2 105.60(4) . 2_656 ?
O3 Tb01 O2 52.21(5) 2_656 2_656 ?
O3 Tb01 O2 140.54(5) . 2_656 ?
O19 Tb01 O2 126.66(7) . 2_656 ?
O19 Tb01 O2 68.39(7) 2_656 2_656 ?
O2 Tb01 O2 148.79(7) . 2_656 ?
O20 Tb01 C30 74.64(7) 2_656 2_656 ?
O20 Tb01 C30 107.09(7) . 2_656 ?
O13 Tb01 C30 88.89(4) . 2_656 ?
O3 Tb01 C30 26.55(5) 2_656 2_656 ?
O3 Tb01 C30 152.01(6) . 2_656 ?
O19 Tb01 C30 102.07(7) . 2_656 ?
O19 Tb01 C30 76.95(7) 2_656 2_656 ?
O18 Tb01 C30 90.76(17) 2_656 2_656 ?
O18 Tb01 C30 89.06(16) . 2_656 ?
O2 Tb01 C30 155.74(5) . 2_656 ?
O2 Tb01 C30 25.68(5) 2_656 2_656 ?
C30 O3 Tb01 97.30(12) . . ?
C30 O3 H100 112.2(15) . . ?
Tb01 O3 H100 146.5(15) . . ?
C29 O4 H100 110.6(16) . . ?
C23 O6 C14 116.83(16) . . ?
C12 O7 C17 117.42(16) . . ?
C8 O8 C10 120.15(16) . . ?
C22 O10 H1 109.5 . . ?
C30 O2 Tb01 91.53(13) . . ?
C1 O11 H70 109.5 . . ?
Tb01 O13 H13C 109.5 . . ?
Tb01 O13 H13C 109(8) . 2_656 ?
H13C O13 H13C 141.1 . 2_656 ?
C4 O14 H14 109.5 . . ?
C21 O16 H1C 121(9) . . ?
Tb01 O19 H19A 113.7 . . ?
Tb01 O19 H19B 115.4 . . ?
H19A O19 H19B 116.6 . . ?
Tb01 O18 H18A 109.5 . . ?
Tb01 O18 H19B 110.2 . . ?
H18A O18 H19B 132.0 . . ?
Tb01 O20 H1B 126.5(17) . . ?
Tb01 O20 H1A 97.8(19) . . ?
H1B O20 H1A 84(2) . . ?
O9 C1 O11 121.6(2) . . ?
O9 C1 C2 122.51(19) . . ?
O11 C1 C2 115.61(18) . . ?
C3 C2 C5 120.30(18) . . ?
C3 C2 C1 115.54(17) . . ?
C5 C2 C1 124.15(18) . . ?
C20 C19 C18 122.5(2) . . ?
C20 C19 H19 118.8 . . ?
C18 C19 H19 118.8 . . ?
C19 C20 C15 118.44(19) . . ?
C19 C20 C22 113.04(18) . . ?
C15 C20 C22 128.5(2) . . ?
O15 C21 O16 120.7(2) . . ?
O15 C21 C15 119.1(2) . . ?
O16 C21 C15 120.2(2) . . ?
O17 C22 O10 120.4(2) . . ?
O17 C22 C20 119.8(2) . . ?
O10 C22 C20 119.7(2) . . ?
C28 C23 C24 121.24(19) . . ?
C28 C23 O6 121.27(18) . . ?
C24 C23 O6 117.38(18) . . ?
C23 C24 C25 118.22(19) . . ?
C23 C24 H24 120.9 . . ?
C25 C24 H24 120.9 . . ?
C24 C25 C26 122.26(19) . . ?
C24 C25 H25 118.9 . . ?
C26 C25 H25 118.9 . . ?
C25 C26 C27 118.55(19) . . ?
C25 C26 C30 114.47(18) . . ?
C27 C26 C30 126.88(19) . . ?
C28 C27 C26 118.56(18) . . ?
C28 C27 C29 112.85(17) . . ?
C26 C27 C29 128.58(18) . . ?
C23 C28 C27 121.09(19) . . ?
C23 C28 H28 119.5 . . ?
C27 C28 H28 119.5 . . ?
O5 C29 O4 119.88(19) . . ?
O5 C29 C27 118.65(19) . . ?
O4 C29 C27 121.46(18) . . ?
O2 C30 O3 118.89(19) . . ?
O2 C30 C26 121.15(19) . . ?
O3 C30 C26 119.84(18) . . ?
O2 C30 Tb01 62.80(11) . . ?
O3 C30 Tb01 56.15(10) . . ?
C26 C30 Tb01 172.95(14) . . ?
C8 C3 C2 119.33(18) . . ?
C8 C3 H3 120.3 . . ?
C2 C3 H3 120.3 . . ?
O12 C4 O14 124.19(19) . . ?
O12 C4 C5 123.19(19) . . ?
O14 C4 C5 112.61(18) . . ?
C2 C5 C6 118.73(18) . . ?
C2 C5 C4 120.62(18) . . ?
C6 C5 C4 120.64(18) . . ?
C7 C6 C5 121.36(18) . . ?
C7 C6 H6 119.3 . . ?
C5 C6 H6 119.3 . . ?
C6 C7 C8 118.95(19) . . ?
C6 C7 H7 120.5 . . ?
C8 C7 H7 120.5 . . ?
O8 C8 C7 115.48(18) . . ?
O8 C8 C3 123.08(18) . . ?
C7 C8 C3 121.29(19) . . ?
C10 C9 C14 117.87(18) . . ?
C10 C9 H9 121.1 . . ?
C14 C9 H9 121.1 . . ?
C9 C10 O8 115.18(18) . . ?
C9 C10 C11 122.41(19) . . ?
O8 C10 C11 122.29(19) . . ?
C12 C11 C10 117.58(19) . . ?
C12 C11 H11 121.2 . . ?
C10 C11 H11 121.2 . . ?
O7 C12 C11 122.53(19) . . ?
O7 C12 C13 115.43(18) . . ?
C11 C12 C13 121.96(19) . . ?
C14 C13 C12 118.16(19) . . ?
C14 C13 H13 120.9 . . ?
C12 C13 H13 120.9 . . ?
C13 C14 O6 118.07(18) . . ?
C13 C14 C9 122.01(19) . . ?
O6 C14 C9 119.76(18) . . ?
C16 C15 C20 118.1(2) . . ?
C16 C15 C21 113.4(2) . . ?
C20 C15 C21 128.5(2) . . ?
C17 C16 C15 121.8(2) . . ?
C17 C16 H16 119.1 . . ?
C15 C16 H16 119.1 . . ?
C16 C17 C18 121.1(2) . . ?
C16 C17 O7 119.4(2) . . ?
C18 C17 O7 119.4(2) . . ?
C17 C18 C19 118.0(2) . . ?
C17 C18 H18 121.0 . . ?
C19 C18 H18 121.0 . . ?
 
_refine_diff_density_max    1.294
_refine_diff_density_min   -0.867
_refine_diff_density_rms    0.094

_shelx_res_file
;
TITL tbl3_a.res in C2/c
    tbl3_sq.res
    created by SHELXL-2018/3 at 17:12:59 on 02-Jun-2022
REM Old TITL TbL3 in Cc
REM SHELXT solution in C2/c
REM R1 0.106, Rweak 0.007, Alpha 0.028, Orientation as input
REM Formula found by SHELXT: C67 O32 Tb
CELL 0.71073 38.5845 13.1992 11.9356 90 106.289 90
ZERR 4 0.0022 0.0007 0.0007 0 0.002 0
LATT 7
SYMM -X,+Y,0.5-Z
SFAC C H O Tb
UNIT 240 168 140 4
LIST 6
L.S. 5 0   23
PLAN  20
TEMP -123.15
BOND $H
OMIT 0
FMAP 2
PLAN 20
ABIN
ACTA
WGHT    0.032300    4.869800
FVAR       0.13729
TB01  4    0.500000    0.195092    0.750000    10.50000    0.01082    0.02520 =
         0.02175    0.00000    0.00471    0.00000
O3    3    0.551469    0.248869    0.690386    11.00000    0.01528    0.03338 =
         0.03474    0.01153    0.00884    0.00118
O4    3    0.575746    0.300773    0.535593    11.00000    0.01814    0.03292 =
         0.02574    0.00562    0.00314   -0.00147
O5    3    0.629021    0.320591    0.508208    11.00000    0.02416    0.03960 =
         0.02509    0.00996    0.00737   -0.00278
O6    3    0.725064    0.276127    0.868957    11.00000    0.01422    0.03782 =
         0.02047   -0.00352    0.00554   -0.00185
O7    3    0.801669    0.427642    0.671368    11.00000    0.03204    0.02116 =
         0.06271   -0.00212    0.03214   -0.00340
H100  2    0.563042    0.278676    0.607994    11.00000   -1.50000
O8    3    0.763185    0.078588    0.594036    11.00000    0.01603    0.02596 =
         0.04053   -0.01056    0.01138   -0.00151
O9    3    0.905321   -0.025061    0.797611    11.00000    0.02910    0.03006 =
         0.02460    0.00554    0.00035    0.00354
O10   3    0.962396    0.405211    0.595042    11.00000    0.01847    0.03998 =
         0.04733    0.01205    0.00799   -0.00463
AFIX 147
H1    2    0.960985    0.385329    0.660474    11.00000   -1.50000
AFIX   0
O2    3    0.565672    0.143181    0.836510    11.00000    0.02018    0.03602 =
         0.03328    0.01156    0.01025   -0.00251
O11   3    0.910869    0.102020    0.684618    11.00000    0.02285    0.03541 =
         0.02691    0.00789   -0.00086   -0.00674
AFIX 147
H70   2    0.900449    0.122474    0.616895    11.00000   -1.50000
AFIX   0
O12   3    0.913724   -0.101604    0.557365    11.00000    0.02070    0.03825 =
         0.03165   -0.00480    0.00480    0.00793
O13   3    0.500000    0.375374    0.750000    10.50000    0.22078    0.02544 =
         0.27807    0.00000    0.22194    0.00000
AFIX 148
H13C  2    0.503502    0.391948    0.702483    10.50000   -1.50000
AFIX   0
O14   3    0.872504   -0.170183    0.404291    11.00000    0.02772    0.03061 =
         0.02608   -0.00571    0.00998    0.00764
AFIX 147
H14   2    0.889954   -0.206448    0.399796    11.00000   -1.50000
AFIX   0
O15   3    0.920787    0.299079    0.872809    11.00000    0.04362    0.04941 =
         0.02924    0.01458   -0.00229   -0.02440
O16   3    0.959749    0.337698    0.778416    11.00000    0.02027    0.09646 =
         0.06605    0.05336   -0.00491   -0.01352
H1C   2    0.963760    0.364205    0.740607    10.50000   -1.50000
O17   3    0.926048    0.450481    0.427108    11.00000    0.02910    0.03724 =
         0.03219    0.00102    0.01684   -0.00042
PART 1 10.7
O19   3    0.525982    0.272992    0.938241    10.70000    0.02404    0.03614 =
         0.03775   -0.01467    0.00783   -0.00987
AFIX   7
H19A  2    0.538245    0.335720    0.934248    10.70000   -1.50000
AFIX   0
PART 0
PART 2 10.3
O18   3    0.513102    0.210882    0.964808    10.30000    0.02002    0.09391 =
         0.02962   -0.00174   -0.00220   -0.00219
AFIX 148
H18A  2    0.497537    0.168414    0.991236    10.30000   -1.50000
AFIX   7
PART 0
H19B  2    0.537178    0.229098    0.997557    11.00000   -1.50000
AFIX   0
O20   3    0.509097    0.064092    0.630482    11.00000    0.04539    0.05093 =
         0.06999   -0.03399    0.04061   -0.02726
C1    1    0.893743    0.022595    0.708791    11.00000    0.01988    0.02243 =
         0.02244   -0.00272    0.00518    0.00254
H1B   2    0.496031    0.006245    0.613223    11.00000   -1.50000
H1A   2    0.523490    0.026575    0.685052    11.00000   -1.50000
C2    1    0.857187    0.001489    0.624108    11.00000    0.01744    0.01995 =
         0.01872    0.00086    0.00393    0.00057
C19   1    0.865675    0.443361    0.496752    11.00000    0.02224    0.02408 =
         0.02407    0.00060    0.00689   -0.00012
AFIX  43
H19   2    0.865982    0.463492    0.420619    11.00000   -1.20000
AFIX   0
C20   1    0.897914    0.413381    0.576063    11.00000    0.01918    0.01902 =
         0.02606   -0.00089    0.00777   -0.00523
C21   1    0.927645    0.335764    0.786035    11.00000    0.02857    0.04180 =
         0.03449    0.01122   -0.00156   -0.01732
C22   1    0.930374    0.423765    0.528167    11.00000    0.02115    0.02016 =
         0.03200   -0.00038    0.00885   -0.00346
C23   1    0.688824    0.251230    0.834312    11.00000    0.01321    0.02294 =
         0.02364   -0.00317    0.00621    0.00169
C24   1    0.674972    0.202036    0.914475    11.00000    0.01958    0.02709 =
         0.01972    0.00263    0.00335    0.00245
AFIX  43
H24   2    0.690315    0.180729    0.987660    11.00000   -1.20000
AFIX   0
C25   1    0.638084    0.184615    0.885234    11.00000    0.02250    0.02307 =
         0.02410    0.00497    0.01109    0.00060
AFIX  43
H25   2    0.628309    0.150551    0.939586    11.00000   -1.20000
AFIX   0
C26   1    0.614834    0.215371    0.778784    11.00000    0.01501    0.01905 =
         0.02362    0.00172    0.00779   -0.00006
C27   1    0.629786    0.262647    0.696233    11.00000    0.01656    0.01709 =
         0.01983    0.00141    0.00464    0.00209
C28   1    0.666937    0.279571    0.726674    11.00000    0.01620    0.02163 =
         0.02248    0.00085    0.00874   -0.00021
AFIX  43
H28   2    0.677312    0.311180    0.672233    11.00000   -1.20000
AFIX   0
C29   1    0.610720    0.297353    0.573367    11.00000    0.02016    0.01903 =
         0.02420    0.00272    0.00440   -0.00110
C30   1    0.575550    0.199308    0.767888    11.00000    0.01557    0.02297 =
         0.02560    0.00064    0.00757    0.00000
C3    1    0.828062    0.049680    0.648750    11.00000    0.01994    0.02252 =
         0.02123   -0.00447    0.00654    0.00149
AFIX  43
H3    2    0.831690    0.090764    0.716415    11.00000   -1.20000
AFIX   0
C4    1    0.882723   -0.111349    0.498422    11.00000    0.02376    0.02269 =
         0.02176    0.00235    0.00824    0.00544
C5    1    0.851794   -0.059490    0.525171    11.00000    0.01898    0.01845 =
         0.02156    0.00002    0.00567    0.00321
C6    1    0.816595   -0.072970    0.453314    11.00000    0.02178    0.02241 =
         0.02062   -0.00494    0.00510   -0.00114
AFIX  43
H6    2    0.812564   -0.116261    0.387314    11.00000   -1.20000
AFIX   0
C7    1    0.787691   -0.024794    0.476293    11.00000    0.01710    0.02440 =
         0.02484   -0.00476    0.00449   -0.00111
AFIX  43
H7    2    0.763969   -0.033856    0.426211    11.00000   -1.20000
AFIX   0
C8    1    0.793742    0.037100    0.573586    11.00000    0.01599    0.01948 =
         0.02714   -0.00054    0.00884    0.00099
C9    1    0.743844    0.177095    0.727865    11.00000    0.01282    0.02302 =
         0.02423    0.00111    0.00585    0.00008
AFIX  43
H9    2    0.729724    0.121276    0.739664    11.00000   -1.20000
AFIX   0
C10   1    0.765288    0.170033    0.652781    11.00000    0.01242    0.02183 =
         0.02679   -0.00336    0.00434    0.00168
C11   1    0.785788    0.250773    0.632305    11.00000    0.01759    0.02514 =
         0.02959   -0.00014    0.01172    0.00198
AFIX  43
H11   2    0.800298    0.244554    0.580187    11.00000   -1.20000
AFIX   0
C12   1    0.784304    0.340744    0.690681    11.00000    0.01932    0.02032 =
         0.03293    0.00240    0.01233    0.00050
C13   1    0.763480    0.350837    0.768347    11.00000    0.01467    0.02297 =
         0.02999   -0.00324    0.00839    0.00085
AFIX  43
H13   2    0.762984    0.412787    0.808388    11.00000   -1.20000
AFIX   0
C14   1    0.743612    0.268447    0.785496    11.00000    0.01126    0.02633 =
         0.02036   -0.00008    0.00451    0.00228
C15   1    0.896972    0.379001    0.688089    11.00000    0.02213    0.02377 =
         0.02599    0.00141    0.00303   -0.00967
C16   1    0.864040    0.382498    0.715053    11.00000    0.03213    0.02391 =
         0.02848   -0.00065    0.01339   -0.00795
AFIX  43
H16   2    0.863073    0.361159    0.790132    11.00000   -1.20000
AFIX   0
C17   1    0.833058    0.415911    0.636057    11.00000    0.02331    0.01849 =
         0.04252   -0.00446    0.01709   -0.00449
C18   1    0.833000    0.444938    0.524866    11.00000    0.01983    0.02313 =
         0.03615   -0.00051    0.00730    0.00032
AFIX  43
H18   2    0.811316    0.465379    0.469190    11.00000   -1.20000
REM #####
REM #####
AFIX   0
HKLF 4


REM  tbl3_a.res in C2/c
REM wR2 = 0.0786, GooF = S = 1.061, Restrained GooF = 1.061 for all data
REM R1 = 0.0353 for 8319 Fo > 4sig(Fo) and 0.0458 for all 9710 data
REM 463 parameters refined using 0 restraints

END

WGHT      0.0323      4.8699

REM Highest difference peak  1.294,  deepest hole -0.867,  1-sigma level  0.094
Q1    1   0.4826  0.3489  0.6904  11.00000  0.05    1.21
Q2    1   0.5308  0.0577  0.6152  11.00000  0.05    0.65
Q3    1   0.4916  0.3081  1.1258  11.00000  0.05    0.60
Q4    1   0.5217  0.3164  0.8816  11.00000  0.05    0.52
Q5    1   0.8007 -0.0475  0.4619  11.00000  0.05    0.51
Q6    1   0.5000  0.2757  0.7500  10.50000  0.05    0.49
Q7    1   0.5000  0.1238  0.7500  10.50000  0.05    0.49
Q8    1   0.8414  0.0278  0.6236  11.00000  0.05    0.48
Q9    1   0.9588  0.3528  0.7987  11.00000  0.05    0.47
Q10   1   0.4834  0.1935  0.6574  11.00000  0.05    0.47
Q11   1   0.9147  0.0059  0.7595  11.00000  0.05    0.46
Q12   1   0.5010  0.4127  0.6745  11.00000  0.05    0.46
Q13   1   0.6499  0.2567  0.7123  11.00000  0.05    0.46
Q14   1   0.7945  0.0080  0.5188  11.00000  0.05    0.44
Q15   1   0.9841  0.1583  0.6798  11.00000  0.05    0.44
Q16   1   0.5220  0.5090  0.6200  11.00000  0.05    0.44
Q17   1   0.9169  0.3476  0.7030  11.00000  0.05    0.43
Q18   1   0.8125  0.0367  0.5971  11.00000  0.05    0.41
Q19   1   0.8317  0.4002  0.5826  11.00000  0.05    0.41
Q20   1   0.8677 -0.0828  0.5149  11.00000  0.05    0.41
;
_shelx_res_checksum     986

_shelx_hkl_file
;
  -4   0   0  224.58    6.70
  -4   0   0  228.18    7.90
   6   0   0   24.40    2.00
  -6   0   0   24.30    2.00
  -6   0   0   23.70    3.10
   6   0   0   21.50    3.70
   8   0   0 2454.85   60.49
  -8   0   0 2595.94   63.79
   8   0   0 2352.66   63.09
  -8   0   0 2453.65   60.39
  10   0   0 1809.32   46.70
 -10   0   0 1846.32   50.29
 -10   0   0 1810.42   46.50
  10   0   0 1889.71   50.29
  12   0   0 2453.85   61.09
  12   0   0 2132.99   56.19
 -12   0   0 2121.89   55.89
 -12   0   0 2161.28   60.29
 -14   0   0 1607.64   43.20
  14   0   0 1533.75   50.89
  14   0   0 1688.03   43.80
 -14   0   0 1737.43   48.90
  16   0   0 1372.46   42.80
 -16   0   0 1405.86   37.80
  16   0   0 1378.86   38.10
 -16   0   0 1338.27   42.90
 -18   0   0  139.69    7.70
  18   0   0  128.09   10.20
  18   0   0  145.79    8.20
 -20   0   0    4.30    2.20
 -20   0   0    6.70    3.40
  20   0   0    4.10    3.00
  20   0   0    9.40    3.00
  22   0   0  781.22   32.00
 -22   0   0  845.72   26.80
 -22   0   0  825.52   33.10
  22   0   0  878.41   27.70
  24   0   0 1170.78   36.70
  24   0   0 1197.98   42.90
 -24   0   0 1211.28   43.80
 -26   0   0  403.66   22.40
  26   0   0  369.66   16.60
 -26   0   0  354.56   15.90
 -28   0   0  723.83   25.70
 -28   0   0  695.23   32.30
  28   0   0  767.12   26.70
  28   0   0  644.74   31.10
  30   0   0  786.82   36.20
 -30   0   0  865.11   37.90
  30   0   0  902.41   31.00
 -32   0   0   17.00    5.60
  32   0   0   15.30    5.20
 -34   0   0  122.49   17.70
  34   0   0   85.89   13.90
  34   0   0   99.29    9.60
  36   0   0   93.19   17.50
  36   0   0  127.89   11.30
 -36   0   0  105.99   15.30
  38   0   0  341.07   18.80
 -38   0   0  307.57   23.90
 -40   0   0   78.69   14.40
  40   0   0   80.99   11.20
 -42   0   0  415.06   29.50
  42   0   0  435.66   23.10
 -44   0   0   55.89   12.20
  44   0   0   64.09   10.50
 -46   0   0  222.78   23.30
  46   0   0  238.98   17.40
 -48   0   0   84.99   15.00
  48   0   0  141.29   24.20
  50   0   0   43.30    9.30
 -50   0   0   21.10   12.90
  52   0   0  121.69   15.50
 -52   0   0  100.49   21.70
  54   0   0  267.97   20.10
  -3  -1   0  796.02   20.30
  -3  -1   0  789.02   20.70
  -3   1   0  777.62   19.20
   3   1   0  780.72   20.30
   3   1   0  814.12   20.70
  -5  -1   0  104.89    4.50
   5  -1   0  104.99    3.60
   5  -1   0  110.19    5.20
  -5  -1   0  105.39    5.20
   5   1   0   96.19    5.00
  -5   1   0  105.19    3.60
   5   1   0   95.39    4.50
   7  -1   0    2.30    1.00
  -7  -1   0    2.30    1.50
  -7  -1   0    2.10    1.50
   7  -1   0    1.30    1.40
   7   1   0    1.90    1.50
  -7   1   0    0.80    0.90
   7   1   0    1.20    1.50
  -7   1   0    2.40    1.40
   9  -1   0  608.54   17.20
   9  -1   0  624.24   20.60
  -9  -1   0  644.54   18.60
  -9  -1   0  650.23   21.00
  -9   1   0  630.94   20.60
   9   1   0  631.64   20.70
  -9   1   0  602.24   17.10
 -11  -1   0    2.70    2.10
  11  -1   0    1.30    1.20
  11  -1   0    1.30    2.10
 -11  -1   0    2.70    1.60
 -11   1   0    1.10    1.70
  11   1   0    1.40    1.80
  11   1   0    3.00    2.00
  13  -1   0   61.39    6.10
 -13  -1   0   55.39    4.60
  13  -1   0   59.39    4.10
  13   1   0   55.99    5.80
  13   1   0   53.59    4.70
 -13   1   0   59.39    4.00
 -13   1   0   77.99    8.60
  15  -1   0  680.63   25.50
  15  -1   0  723.33   21.10
 -15  -1   0  695.03   26.00
 -15  -1   0  674.73   21.80
  15   1   0  709.23   25.70
  15   1   0  697.63   22.30
 -15   1   0  715.43   21.00
 -15   1   0  701.93   25.60
 -17  -1   0  330.67   13.30
 -17  -1   0  348.87   17.30
  17  -1   0  322.87   19.40
  17  -1   0  331.87   12.60
 -17   1   0  312.37   12.20
  17   1   0  330.37   16.50
 -17   1   0  338.47   16.70
  17   1   0  320.27   13.60
  19  -1   0  111.69    7.10
 -19  -1   0  107.99    9.80
 -19  -1   0  113.09    7.50
  19  -1   0  112.29    9.70
 -19   1   0  118.89    6.90
  19   1   0  122.09    8.00
  19   1   0  111.29    9.50
 -19   1   0  119.49   10.00
  21  -1   0    1.20    2.70
 -21  -1   0    0.70    1.70
  21  -1   0    3.40    2.60
 -21  -1   0    0.20    2.20
 -21   1   0    3.20    1.70
  21   1   0    3.00    2.90
 -21   1   0    2.10    2.60
  21   1   0   -1.10    1.80
 -23  -1   0   25.70    4.40
  23  -1   0   22.20    5.20
  23  -1   0   39.00    5.10
 -23  -1   0   24.70    6.60
  23   1   0   32.10    5.50
  23   1   0   28.90    6.60
 -23   1   0   37.10    5.10
  25  -1   0  228.08   15.70
  25  -1   0  240.98   12.00
 -25  -1   0  214.88   15.90
 -25  -1   0  221.38   11.90
 -25   1   0  218.68   11.20
  25   1   0  229.48   12.60
  25   1   0  202.78   15.10
 -25   1   0  254.17   16.90
 -27  -1   0  346.27   21.00
  27  -1   0  313.07   19.60
 -27  -1   0  329.57   17.60
  27  -1   0  304.07   14.70
  27   1   0  270.27   18.30
 -27   1   0  317.07   14.40
 -27   1   0  319.67   19.90
  27   1   0  327.97   16.00
  29  -1   0  490.55   20.10
  29  -1   0  433.16   24.80
 -29  -1   0  468.95   26.20
  29   1   0  490.35   26.40
  29   1   0  494.85   21.40
 -29   1   0  459.35   25.80
 -29   1   0  502.95   19.60
 -31  -1   0  309.17   21.80
  31  -1   0  319.97   21.00
  31  -1   0  325.17   16.00
  31   1   0  273.87   19.80
  31   1   0  331.07   17.30
 -31   1   0  280.97   20.10
  33  -1   0   88.99    8.90
  33  -1   0   81.99   13.40
 -33  -1   0   91.79   14.60
  33   1   0  107.39   15.10
  33   1   0   88.29   10.90
 -33   1   0  107.19   15.70
  35  -1   0    4.10    3.10
  35  -1   0    6.00    4.50
 -35  -1   0   -1.70    3.80
  35   1   0    1.30    3.40
 -35   1   0   -1.20    4.30
  37  -1   0   57.59    8.70
 -37  -1   0   69.39   13.90
  37  -1   0   54.69   10.80
  37   1   0   77.79   11.10
 -37   1   0   98.69   16.00
 -39  -1   0    4.90    4.60
  39  -1   0    4.90    4.00
  39   1   0   11.20    5.40
 -39   1   0    8.80    5.50
 -41  -1   0   51.59   12.40
  41  -1   0   56.29    9.00
  41   1   0   62.09   10.00
 -41   1   0   33.40    9.50
  43  -1   0    2.30    3.80
 -43  -1   0   19.80    9.80
 -43   1   0   -3.00    5.00
  43   1   0    6.70    4.00
  45  -1   0   39.80    8.60
  45   1   0   10.80    5.10
 -45   1   0   18.90   10.20
  47  -1   0    2.40    4.20
 -47  -1   0    3.50    8.00
  47   1   0    4.10    7.40
 -47   1   0   -3.80    8.20
  49  -1   0   18.50    6.80
 -49  -1   0    4.20   10.70
 -49   1   0   35.90   12.90
  49   1   0   15.50    6.20
 -51  -1   0   93.89   20.90
  51  -1   0   50.49   10.70
 -51   1   0   17.90   13.40
  51   1   0   44.30    9.40
 -53  -1   0   10.00   16.10
  53  -1   0   12.00    6.40
  53   1   0    8.60    5.70
   0  -2   0 2401.76   55.49
   0  -2   0 2269.27   55.89
   0  -2   0 2326.07   55.39
   0   2   0 2298.47   55.99
   2  -2   0  548.75   14.80
  -2  -2   0  555.44   15.00
  -2  -2   0  566.64   15.50
   2  -2   0  556.44   14.50
  -2   2   0  569.24   14.60
  -2   2   0  561.44   14.60
   2   2   0  572.34   14.90
   2   2   0  563.74   15.50
  -4  -2   0 1520.45   37.20
   4  -2   0 1426.96   34.90
   4  -2   0 1494.15   36.70
  -4  -2   0 1427.96   36.80
   4   2   0 1412.86   36.60
   4   2   0 1409.36   36.90
  -4   2   0 1437.86   36.30
  -6  -2   0    8.60    2.00
   6  -2   0    6.80    2.00
  -6  -2   0    5.80    1.90
   6  -2   0    5.60    1.00
   6   2   0    6.60    2.20
  -6   2   0    5.90    1.80
  -6   2   0    8.40    1.30
   6   2   0    5.80    2.00
   8  -2   0 1034.90   29.40
  -8  -2   0 1053.89   28.40
  -8  -2   0 1034.30   32.20
   8  -2   0 1006.10   25.70
   8   2   0 1001.20   28.20
   8   2   0 1007.90   29.30
  -8   2   0 1020.00   25.90
 -10  -2   0    9.60    2.40
 -10  -2   0    9.00    2.90
  10  -2   0    9.70    1.60
  10  -2   0   13.50    3.30
  10   2   0    8.10    2.40
  10   2   0    8.50    2.60
 -10   2   0   10.00    1.70
 -12  -2   0   93.39    7.40
 -12  -2   0   87.89    5.80
  12  -2   0   94.19    7.10
  12  -2   0   88.49    4.50
 -12   2   0   83.39    4.50
  12   2   0   95.39    7.00
 -12   2   0   83.19    6.60
  12   2   0   82.29    5.80
 -14  -2   0  525.15   17.90
  14  -2   0  559.84   21.00
 -14  -2   0  507.65   20.70
 -14   2   0  526.65   15.90
  14   2   0  500.05   18.00
 -14   2   0  513.65   20.20
  14   2   0  506.05   20.20
  16  -2   0 2037.40   52.39
 -16  -2   0 2067.09   54.99
  16  -2   0 1965.40   58.69
 -16  -2   0 2112.69   60.19
 -16   2   0 2052.39   52.49
  16   2   0 2119.89   59.19
 -16   2   0 2043.40   58.79
  16   2   0 1997.20   55.29
  18  -2   0  841.32   24.50
 -18  -2   0  840.02   26.60
  18  -2   0  811.32   30.40
 -18   2   0  815.52   30.10
  18   2   0  837.42   27.20
 -18   2   0  788.42   24.20
  18   2   0  853.81   30.60
 -20  -2   0    3.90    2.90
  20  -2   0    1.60    2.60
  20  -2   0    7.20    2.20
 -20  -2   0    6.10    2.90
  20   2   0    2.90    2.40
 -20   2   0    7.80    3.60
  20   2   0    1.50    2.10
 -20   2   0    6.30    2.10
  22  -2   0  478.65   22.60
 -22  -2   0  451.95   18.00
 -22  -2   0  474.95   23.20
  22  -2   0  440.66   16.50
  22   2   0  381.86   20.60
  22   2   0  461.35   18.80
 -22   2   0  446.26   21.90
 -22   2   0  434.96   16.20
 -24  -2   0  618.94   28.60
  24  -2   0  621.44   21.40
 -24  -2   0  614.34   22.90
  24  -2   0  605.14   27.60
 -24   2   0  627.14   27.80
 -24   2   0  618.34   21.20
  24   2   0  586.14   27.00
  24   2   0  625.64   23.80
  26  -2   0  630.74   21.60
 -26  -2   0  577.14   28.40
  26  -2   0  541.25   26.90
 -26   2   0  575.14   27.60
 -26   2   0  567.44   20.70
  26   2   0  546.85   27.50
  26   2   0  623.74   24.20
  28  -2   0  213.08   11.50
  28  -2   0  197.18   15.50
 -28  -2   0  213.28   17.00
 -28   2   0  197.78   18.20
  28   2   0  274.17   21.40
 -28   2   0  182.38   10.80
  28   2   0  214.98   13.30
 -30  -2   0   57.49   10.90
  30  -2   0   54.59    7.30
  30  -2   0   37.80    7.60
  30   2   0   47.00    8.90
 -30   2   0   46.40    9.50
 -30   2   0   53.69    7.20
  30   2   0   54.59    8.20
  32  -2   0  315.77   15.50
  32  -2   0  320.27   21.70
 -32  -2   0  328.87   22.80
 -32   2   0  294.57   17.10
  32   2   0  297.57   17.40
 -32   2   0  276.17   20.20
  34  -2   0   26.10    5.60
  34  -2   0   36.20    8.80
 -34  -2   0   31.70    9.60
  34   2   0   20.70    6.40
 -34   2   0   23.20    7.10
 -36  -2   0  281.97   22.30
  36  -2   0  292.57   16.00
  36  -2   0  250.97   26.70
 -36   2   0  278.77   21.70
  36   2   0  305.37   18.40
  38  -2   0  232.68   20.50
 -38  -2   0  266.17   22.70
  38  -2   0  275.87   16.00
 -38   2   0  270.97   21.60
  38   2   0  277.67   18.00
  40  -2   0  146.89   16.90
  40  -2   0  167.08   12.80
 -40  -2   0  175.28   19.30
 -40   2   0  176.78   18.20
  40   2   0  166.48   14.40
 -42  -2   0   81.29   17.00
  42  -2   0   81.99   10.50
 -42   2   0   83.69   15.90
  42   2   0   78.79   11.90
  44  -2   0   76.59   10.50
 -44  -2   0   63.29   14.10
 -44   2   0   61.99   14.70
  44   2   0   61.09   10.30
  46  -2   0   80.39   11.30
 -46  -2   0  111.09   19.00
 -46   2   0   98.29   18.30
  46   2   0   92.09   13.50
 -48  -2   0   14.70    8.30
  48  -2   0   25.90    7.00
  48   2   0   18.60    6.80
 -48   2   0    7.80    9.00
 -50  -2   0   26.80   13.10
  50  -2   0   25.80    8.00
 -50   2   0   41.40   22.80
  50   2   0   50.69   10.60
  52  -2   0   78.99   11.60
 -52  -2   0   95.59   18.00
  52   2   0  110.89   15.90
 -54  -2   0   67.79   19.40
  54  -2   0   61.99   11.40
  54   2   0   91.29   15.00
   1  -3   0 1833.82   43.70
   1  -3   0 1720.83   43.90
  -1  -3   0 1845.42   43.80
  -1  -3   0 1785.12   44.60
   1   3   0 1715.13   44.60
   1   3   0 1836.42   43.20
  -1   3   0 1729.43   44.10
  -3  -3   0  278.97   10.90
   3  -3   0  291.87    9.20
   3  -3   0  279.07    8.60
   3   3   0  308.37   10.30
   3   3   0  282.97    9.00
  -3   3   0  273.37    8.50
  -3   3   0  276.47    8.70
  -5  -3   0  664.33   20.10
   5  -3   0  719.33   20.00
   5  -3   0  705.23   18.20
  -5  -3   0  695.03   20.40
   5  -3   0  686.53   18.10
  -5   3   0  711.23   19.40
   5   3   0  685.83   20.70
   5   3   0  701.23   19.90
   7  -3   0   18.50    1.70
  -7  -3   0   23.70    3.50
   7  -3   0   21.30    3.10
  -7  -3   0   19.10    3.30
   7   3   0   23.70    3.40
  -7   3   0   17.50    1.90
   7   3   0   16.00    3.00
  -7   3   0   16.00    2.70
  -9  -3   0  135.19    7.20
   9  -3   0  132.09    4.90
   9  -3   0  143.89    7.70
  -9  -3   0  139.69    8.00
  -9   3   0  138.39    7.30
   9   3   0  135.99    7.50
  -9   3   0  129.69    5.10
   9   3   0  132.19    7.50
 -11  -3   0  257.27   10.70
 -11  -3   0  265.47   12.40
  11  -3   0  234.88    7.80
  11  -3   0  242.18   11.50
  11   3   0  232.08   11.20
  11   3   0  245.18   10.90
 -11   3   0  231.18   10.90
 -11   3   0  224.78    8.00
  13  -3   0  509.65   14.80
  13  -3   0  505.35   19.60
 -13  -3   0  507.25   20.30
 -13  -3   0  496.45   17.70
 -13   3   0  501.85   15.00
  13   3   0  520.65   18.50
  13   3   0  517.55   19.50
 -15  -3   0  111.29    7.30
  15  -3   0  116.59    5.60
  15  -3   0  110.19    8.60
 -15  -3   0  120.39    9.40
  15   3   0  111.89    8.60
 -15   3   0  115.69    5.60
  15   3   0  108.19    7.80
  17  -3   0   18.10    4.50
 -17  -3   0   18.90    5.10
 -17  -3   0   18.60    3.70
  17  -3   0   20.60    3.00
  17   3   0   24.50    4.80
 -17   3   0   19.50    2.80
 -17   3   0   18.70    4.10
  17   3   0   29.90    5.90
  19  -3   0  896.81   24.80
  19  -3   0  887.01   32.00
 -19  -3   0  825.32   27.80
 -19  -3   0  807.82   32.00
 -19   3   0  816.42   30.50
  19   3   0  822.52   30.80
 -19   3   0  859.41   24.70
  19   3   0  791.52   28.20
 -21  -3   0  611.34   27.60
  21  -3   0  662.43   20.60
 -21  -3   0  626.54   23.20
  21  -3   0  612.54   26.80
  21   3   0  641.74   26.80
  21   3   0  672.03   24.70
 -21   3   0  654.03   20.60
 -21   3   0  672.33   27.00
 -23  -3   0  169.48   13.70
 -23  -3   0  158.68   10.10
  23  -3   0  154.88    8.40
  23  -3   0  168.58   12.90
  23   3   0  166.78   11.10
  23   3   0  152.68   12.20
 -23   3   0  152.48    8.20
 -23   3   0  151.38   12.10
  25  -3   0   71.59    5.80
  25  -3   0   60.09    8.80
 -25  -3   0   74.09   10.90
 -25   3   0   62.69    5.60
  25   3   0   83.89   10.00
 -25   3   0   80.79    9.10
  25   3   0   84.79   11.50
  27  -3   0  558.14   27.80
 -27  -3   0  606.54   29.70
  27  -3   0  612.64   21.20
 -27   3   0  536.45   20.20
 -27   3   0  584.44   27.70
  27   3   0  593.74   27.90
  29  -3   0 1016.90   32.10
 -29  -3   0 1032.50   42.70
  29  -3   0  980.40   40.60
  29   3   0 1021.90   36.60
 -29   3   0  954.30   39.70
 -31  -3   0   31.80    8.70
  31  -3   0   31.80    5.30
  31  -3   0   41.30    9.90
 -31   3   0   30.90    7.60
  31   3   0   43.40    8.30
 -31   3   0   28.30    4.60
 -33  -3   0  341.37   24.20
  33  -3   0  390.96   17.10
  33  -3   0  381.36   24.00
  33   3   0  384.26   20.70
 -33   3   0  364.26   16.70
 -33   3   0  347.67   22.80
 -35  -3   0  147.29   16.70
  35  -3   0  121.49   14.50
  35  -3   0  156.98   10.90
  35   3   0  130.69   12.20
  37  -3   0  185.98   12.60
  37  -3   0  165.98   16.70
 -37  -3   0  167.18   24.50
  37   3   0  190.08   15.10
 -37   3   0  186.98   17.50
  39  -3   0   88.29   10.50
  39  -3   0   72.29   13.80
 -39  -3   0   67.89   13.80
 -39   3   0   88.69   15.40
  39   3   0   45.20    9.00
  41  -3   0  177.38   19.50
  41  -3   0  203.38   13.90
 -41  -3   0  198.28   20.70
  41   3   0  226.28   17.00
 -41   3   0  210.28   19.90
 -43  -3   0  206.88   22.30
  43  -3   0  232.48   14.90
 -43   3   0  195.38   19.90
  43   3   0  224.08   17.60
  45  -3   0  122.59   11.30
 -45  -3   0  103.89   18.20
  45   3   0  139.29   14.10
 -45   3   0   91.69   16.70
 -47  -3   0  109.29   19.20
  47  -3   0  129.79   11.70
  47   3   0   95.49   13.90
 -47   3   0  113.69   18.60
  49  -3   0  139.19   13.20
 -49  -3   0  123.39   19.40
  49   3   0  154.08   15.90
 -51  -3   0  214.58   28.00
  51  -3   0  207.08   16.40
  51   3   0  231.48   20.20
  53  -3   0   48.60    9.80
 -53  -3   0   37.50   14.50
  53   3   0   75.39   12.60
   0  -4   0  189.38    6.90
   0  -4   0  187.78    6.70
   0   4   0  172.68    7.40
  -2  -4   0   55.79    4.00
   2  -4   0   55.79    3.40
   2  -4   0   48.60    3.30
  -2  -4   0   54.09    3.50
  -2   4   0   52.09    3.50
   2   4   0   55.39    3.00
   4  -4   0  155.48    6.00
   4  -4   0  166.18    6.80
  -4  -4   0  154.28    7.30
  -4  -4   0  163.68    7.20
   4   4   0  166.38    7.70
  -4   4   0  158.08    6.30
   4   4   0  172.48    6.60
  -4   4   0  161.08    6.00
  -6  -4   0  481.45   16.00
   6  -4   0  477.95   15.40
   6  -4   0  481.15   13.50
   6  -4   0  452.65   13.40
  -6  -4   0  483.85   16.00
   6   4   0  487.75   15.20
   6   4   0  466.15   16.20
  -6   4   0  475.15   14.40
   8  -4   0    8.00    1.60
  -8  -4   0    7.10    2.40
  -8  -4   0    6.40    2.10
   8  -4   0    6.90    1.30
   8  -4   0    7.60    2.20
   8   4   0    8.20    2.20
  -8   4   0    7.80    1.90
   8   4   0    9.70    2.80
 -10  -4   0   58.29    5.60
  10  -4   0   56.79    3.00
  10  -4   0   55.59    5.20
 -10  -4   0   58.09    5.10
  10   4   0   60.09    5.20
 -10   4   0   57.69    3.20
  10   4   0   58.59    5.30
 -10   4   0   62.79    5.00
  12  -4   0   24.60    2.10
 -12  -4   0   25.80    4.40
  12  -4   0   28.00    4.20
 -12  -4   0   17.60    3.70
 -12   4   0   24.80    4.40
  12   4   0   33.90    5.20
  12   4   0   22.80    4.10
 -12   4   0   29.00    2.50
  14  -4   0   64.99    3.60
 -14  -4   0   59.69    5.50
 -14  -4   0   64.79    6.90
  14  -4   0   63.49    6.30
  14   4   0   67.89    6.50
  14   4   0   72.09    6.60
 -14   4   0   66.19    6.10
 -14   4   0   54.59    3.70
 -16  -4   0    0.60    2.50
  16  -4   0    2.00    1.20
 -16  -4   0    0.70    2.20
  16  -4   0    4.00    2.60
 -16   4   0    2.80    2.10
 -16   4   0    0.30    1.20
  16   4   0   -0.40    1.90
  16   4   0    0.70    2.10
  18  -4   0   67.99    4.40
 -18  -4   0   81.69   10.70
 -18  -4   0   54.89    5.60
  18  -4   0   64.89    7.20
 -18   4   0   64.89    8.70
 -18   4   0   56.49    4.30
  18   4   0   57.19    7.50
  18   4   0   62.09    6.90
  20  -4   0    2.40    3.00
  20  -4   0    5.90    1.90
 -20  -4   0    1.40    2.60
 -20  -4   0    3.40    2.50
 -20   4   0    5.50    1.70
  20   4   0    4.10    3.00
  20   4   0   10.10    3.30
 -22  -4   0   18.60    5.10
  22  -4   0   29.20    6.50
  22  -4   0   15.50    3.00
  22   4   0   15.90    4.60
 -22   4   0   21.70    3.40
  22   4   0   20.10    5.10
 -24  -4   0    3.20    2.60
  24  -4   0    4.10    2.00
  24  -4   0    3.50    3.20
 -24   4   0    2.50    1.70
  24   4   0   -0.20    2.10
  24   4   0    3.60    3.40
 -24   4   0    1.30    2.70
 -26  -4   0   28.90    7.90
  26  -4   0   30.30    6.50
  26  -4   0   34.80    4.80
  26   4   0   24.80    5.90
 -26   4   0   32.40    6.90
 -26   4   0   33.80    4.90
  28  -4   0   36.60    5.20
  28  -4   0   49.10   10.10
 -28  -4   0   42.20    9.40
 -28   4   0   37.40    5.30
  28   4   0   35.10    7.60
 -28   4   0   34.40    7.70
 -30  -4   0   62.79   12.40
  30  -4   0   50.19    6.20
  30  -4   0   45.90   10.20
 -30   4   0   48.80    9.40
  30   4   0   45.40    8.20
 -30   4   0   48.90    6.20
  32  -4   0   -2.40    3.40
  32  -4   0    2.80    2.50
 -32  -4   0    1.90    3.70
 -32   4   0    0.20    3.70
  32   4   0   -2.00    2.50
 -32   4   0   -0.60    2.00
 -34  -4   0   -3.30    3.80
  34  -4   0    0.90    2.30
  34  -4   0    0.30    3.00
 -34   4   0   -0.90    3.60
  34   4   0    5.40    3.00
 -34   4   0    0.10    2.80
 -36  -4   0  141.69   19.80
  36  -4   0  120.09    9.20
  36  -4   0  104.89   16.20
  36   4   0  123.19   12.20
 -36   4   0  109.69   15.30
  38  -4   0   60.69    9.90
 -38  -4   0   56.59   12.50
  38  -4   0   44.30    9.40
 -38   4   0   71.89   12.70
  38   4   0   79.69   12.20
  40  -4   0  101.89    9.30
  40  -4   0  126.19   19.00
 -40  -4   0   82.69   14.20
  40   4   0  119.89   14.90
 -40   4   0   92.59   14.10
  42  -4   0   21.00    8.40
 -42  -4   0   34.60   10.80
  42  -4   0   42.90    7.20
 -42   4   0   37.80   11.20
  42   4   0   41.60    9.40
 -44  -4   0   21.00    9.80
  44  -4   0    7.20    4.20
  44   4   0    6.00    4.70
 -44   4   0   10.90    8.70
  46  -4   0   -2.60    3.60
 -46  -4   0    7.00    7.70
  46   4   0    3.80    5.20
 -46   4   0    4.10   10.40
 -48  -4   0   -2.40    6.20
  48  -4   0    6.10    4.90
  48   4   0    2.40    5.70
  50  -4   0   11.00    5.20
 -50  -4   0   18.00   10.10
  50   4   0   11.30    7.50
  52  -4   0   18.20    7.30
 -52  -4   0    6.20   10.70
  52   4   0   24.70    8.00
   1  -5   0   24.70    3.20
   1  -5   0   26.70    2.60
  -1  -5   0   23.40    2.60
   1  -5   0   22.10    2.60
  -1  -5   0   27.10    2.60
  -1  -5   0   24.90    3.30
  -1   5   0   23.70    3.70
   1   5   0   26.00    3.40
  -3  -5   0 1135.79   31.10
  -3  -5   0 1099.69   30.10
   3  -5   0 1114.79   29.80
  -3   5   0 1101.09   29.90
   3   5   0 1131.29   28.80
   3   5   0 1063.49   31.30
   5  -5   0  272.97   10.30
  -5  -5   0  286.37   11.00
  -5  -5   0  292.17   11.30
   5  -5   0  282.37    9.40
  -5   5   0  265.27    8.80
   5   5   0  274.17    9.70
  -5   5   0  249.78    9.40
   5   5   0  263.47   11.40
  -7  -5   0  149.88    8.10
   7  -5   0  141.89    7.50
   7  -5   0  142.19    6.10
   7  -5   0  160.28    6.20
  -7  -5   0  166.28    8.50
   7   5   0  163.58    8.80
   7   5   0  172.68    7.70
  -7   5   0  161.98    6.80
  -9  -5   0  161.78    8.70
   9  -5   0  144.19    5.70
   9  -5   0  140.49    8.00
  -9  -5   0  160.98    9.00
   9  -5   0  153.88    6.00
   9   5   0  146.69    8.70
   9   5   0  134.19    7.60
  -9   5   0  141.89    8.30
  11  -5   0 1716.53   44.30
 -11  -5   0 1739.63   48.80
  11  -5   0 1746.53   49.20
  11  -5   0 1760.92   43.80
 -11  -5   0 1808.22   50.49
 -11   5   0 1778.92   47.60
  11   5   0 1787.62   49.90
  11   5   0 1795.72   48.70
  13  -5   0 1199.88   36.40
 -13  -5   0 1163.78   35.20
 -13  -5   0 1194.48   37.60
  13  -5   0 1161.48   29.80
 -13   5   0 1182.58   34.70
  13   5   0 1128.39   35.20
  13   5   0 1126.29   35.90
  15  -5   0  570.94   16.00
 -15  -5   0  560.34   20.70
  15  -5   0  547.25   22.00
 -15  -5   0  576.04   23.30
 -15   5   0  573.44   21.00
  15   5   0  546.95   21.60
 -15   5   0  547.05   16.50
  17  -5   0  559.24   16.60
 -17  -5   0  557.04   21.30
  17  -5   0  556.74   23.30
 -17  -5   0  589.84   24.70
  17   5   0  577.94   22.80
 -17   5   0  581.44   17.30
 -17   5   0  567.64   22.20
  17   5   0  603.54   23.30
  19  -5   0  146.19    6.60
 -19  -5   0  151.78    9.80
  19  -5   0  145.49   11.30
 -19  -5   0  174.88   12.70
 -19   5   0  148.09   10.40
  19   5   0  143.59   10.70
 -19   5   0  164.18    7.30
  19   5   0  143.49   10.60
  21  -5   0  663.23   28.00
 -21  -5   0  673.73   29.40
  21  -5   0  678.53   20.10
  21   5   0  666.93   27.40
 -21   5   0  728.43   27.50
 -21   5   0  666.83   20.60
  21   5   0  631.24   26.20
  23  -5   0  702.43   29.60
 -23  -5   0  683.63   30.70
  23  -5   0  663.53   20.80
 -23   5   0  681.43   28.00
 -23   5   0  686.13   21.50
  25  -5   0  791.92   23.70
 -25  -5   0  778.12   34.30
  25  -5   0  756.32   32.40
 -25   5   0  736.03   23.70
  25   5   0  791.22   30.50
 -25   5   0  692.63   30.20
  27  -5   0  455.15   24.90
 -27  -5   0  468.15   26.40
  27  -5   0  475.75   17.10
  27   5   0  470.95   22.80
 -27   5   0  480.65   17.50
 -29  -5   0   47.80   10.70
  29  -5   0   29.40    7.10
  29  -5   0   45.20    5.40
 -29   5   0   49.99    5.90
  29   5   0   55.19    9.30
  31  -5   0   18.30    4.00
 -31  -5   0   21.60    6.90
  31  -5   0   18.10    5.70
 -31   5   0   30.30    5.10
  31   5   0   10.80    4.60
  33  -5   0  788.92   26.10
  33  -5   0  684.93   34.80
 -33  -5   0  746.03   38.00
  33   5   0  775.72   33.00
 -33   5   0  737.13   34.70
 -33   5   0  802.62   29.90
  35  -5   0  394.06   25.40
 -35  -5   0  381.76   27.00
  35  -5   0  419.86   17.50
 -35   5   0  389.36   17.40
  35   5   0  397.56   22.50
 -35   5   0  395.66   24.80
 -37  -5   0  184.28   19.20
  37  -5   0  175.58   17.30
  37  -5   0  205.88   12.00
 -37   5   0  189.78   12.10
 -37   5   0  198.08   18.30
  37   5   0  204.28   16.20
  39  -5   0   94.59    8.70
  39  -5   0  141.89   19.90
 -39  -5   0   88.59   14.80
  39   5   0   80.79   12.70
 -39   5   0  114.89   15.70
  41  -5   0   97.59   14.00
 -41  -5   0  143.19   21.90
  41  -5   0  146.79   10.70
 -41   5   0  127.29   18.10
  41   5   0  129.39   26.10
 -43  -5   0  207.88   21.80
  43  -5   0  199.18   13.10
  43   5   0  227.28   18.40
 -43   5   0  185.38   20.80
 -45  -5   0  182.08   24.20
  45  -5   0  216.08   14.20
 -45   5   0  191.18   22.90
  45   5   0  240.58   19.10
 -47  -5   0   82.39   17.70
  47  -5   0   62.39    8.90
  47   5   0   70.09   13.40
  49  -5   0   71.39    9.70
 -49  -5   0   55.69   14.70
  49   5   0   64.49   11.90
  51  -5   0  195.38   14.70
 -51  -5   0  178.88   25.90
  51   5   0  219.18   19.50
   0  -6   0    6.10    2.00
   0  -6   0   13.60    2.30
   0  -6   0   14.00    2.40
   0   6   0   10.80    2.60
  -2  -6   0  484.85   15.60
   2  -6   0  460.15   15.40
   2  -6   0  505.25   15.60
  -2  -6   0  481.15   16.40
  -2  -6   0  501.15   15.80
   2  -6   0  451.35   14.80
   2   6   0  454.65   16.70
  -2   6   0  489.15   16.10
  -4  -6   0  139.09    7.50
   4  -6   0  134.99    6.80
  -4  -6   0  121.79    6.80
   4  -6   0  131.69    6.30
   4   6   0  132.79    5.70
  -4   6   0  131.59    7.70
   4   6   0  124.09    7.70
   6  -6   0   42.00    3.90
   6  -6   0   51.89    4.40
  -6  -6   0   53.99    5.00
  -6  -6   0   53.89    4.80
  -6   6   0   56.39    4.10
  -6   6   0   45.80    3.00
   6   6   0   44.80    3.60
   6   6   0   48.40    5.80
   8  -6   0 1113.59   29.20
  -8  -6   0 1071.59   32.80
  -8  -6   0 1099.09   33.30
   8  -6   0 1090.59   29.30
   8  -6   0 1084.39   32.20
   8   6   0 1111.39   31.30
   8   6   0 1169.08   34.30
  -8   6   0 1094.99   29.80
 -10  -6   0   55.19    5.50
  10  -6   0   61.19    3.70
 -10  -6   0   51.89    5.60
  10  -6   0   53.19    5.30
  10  -6   0   58.69    3.70
  10   6   0   52.99    4.90
 -10   6   0   54.89    4.30
  10   6   0   66.99    6.30
  12  -6   0   29.20    2.50
  12  -6   0   30.50    2.50
  12  -6   0   33.10    5.50
 -12  -6   0   32.40    5.30
 -12   6   0   33.40    3.70
  12   6   0   26.80    5.00
  12   6   0   23.90    4.00
  14  -6   0  593.74   16.90
 -14  -6   0  573.54   21.40
 -14  -6   0  558.74   23.20
  14  -6   0  556.54   22.00
  14  -6   0  570.54   16.10
  14   6   0  579.04   21.30
 -14   6   0  564.54   20.20
  14   6   0  596.24   22.80
 -16  -6   0  221.48   13.90
 -16  -6   0  187.38   11.20
  16  -6   0  204.38   12.50
  16  -6   0  208.38    7.40
  16  -6   0  228.28    8.50
  16   6   0  196.78   12.30
  16   6   0  212.18   11.90
  18  -6   0   32.50    2.70
 -18  -6   0   37.20    7.20
  18  -6   0   31.10    5.90
  18   6   0   20.00    5.10
  18   6   0   45.10    8.70
 -18   6   0   32.40    3.30
 -18   6   0   40.70    6.30
  20  -6   0   13.30    4.30
  20  -6   0   10.30    2.40
 -20  -6   0    7.20    4.00
 -20   6   0   11.00    2.40
 -20   6   0   13.10    3.90
  20   6   0    8.10    3.90
 -22  -6   0   34.10    7.70
  22  -6   0   29.00    3.40
  22  -6   0   22.50    5.50
 -22   6   0   26.10    3.60
 -22   6   0   28.10    6.30
  22   6   0   21.40    5.90
 -24  -6   0   63.29   10.40
  24  -6   0   50.89    4.10
  24  -6   0   43.90    7.80
 -24   6   0   52.09    4.60
 -24   6   0   55.89    8.60
  24   6   0   46.40    8.20
  26  -6   0   17.60    6.20
  26  -6   0   11.80    2.80
 -26  -6   0   24.50    7.90
  26   6   0   17.50    5.40
 -26   6   0   14.40    3.10
 -26   6   0   11.30    4.00
  28  -6   0  149.29   13.70
 -28  -6   0  126.29   14.00
  28  -6   0  161.48    8.30
  28   6   0  145.69   12.80
 -28   6   0  160.78   13.50
 -28   6   0  152.48    8.60
  30  -6   0   52.29    5.10
 -30  -6   0   68.99   13.30
  30  -6   0   43.30    9.80
 -30   6   0   61.79    5.60
 -30   6   0   45.00    8.80
  30   6   0   62.79    9.80
 -32  -6   0   24.40    8.40
  32  -6   0   21.80    7.30
  32  -6   0   25.10    4.40
 -32   6   0   21.40    4.30
 -32   6   0   28.40    7.10
  32   6   0   24.40    6.90
  34  -6   0   30.40    4.60
  34  -6   0   22.40    6.70
 -34  -6   0   16.50    6.30
 -34   6   0   20.50    6.80
 -34   6   0   30.40    5.30
  34   6   0   43.90    9.70
 -36  -6   0    5.00    5.40
  36  -6   0   -1.50    3.70
  36  -6   0    1.00    2.50
 -36   6   0   -5.30    3.80
 -36   6   0   -0.50    3.50
  36   6   0    6.70    4.70
  38  -6   0   43.60   10.50
 -38  -6   0   32.20   10.20
  38  -6   0   50.49    6.80
 -38   6   0   38.90    7.20
  38   6   0   55.99   10.50
  40  -6   0   37.90    6.20
  40  -6   0   24.70    9.30
 -40  -6   0   40.00   12.00
 -40   6   0   23.00   10.70
  40   6   0   35.20    9.00
 -42  -6   0   20.40    9.50
  42  -6   0   24.70    5.30
  42   6   0   26.00    8.40
  44  -6   0   33.40    6.00
 -44  -6   0   20.70    8.80
  44   6   0   14.60    6.40
 -46  -6   0   41.50   12.30
  46  -6   0   46.00    7.40
  46   6   0   39.30   10.10
 -48  -6   0   32.10   15.00
  48  -6   0   28.40    5.80
  48   6   0   19.60    8.50
 -50  -6   0   68.29   16.30
  50  -6   0   81.69   11.40
  50   6   0   77.59   14.30
  -1  -7   0  732.33   22.20
   1  -7   0  728.73   21.70
   1  -7   0  708.03   22.30
  -1  -7   0  727.83   22.80
  -1  -7   0  725.03   22.00
   1  -7   0  764.02   22.30
  -1   7   0  718.03   23.10
   1   7   0  690.83   23.40
   3  -7   0  428.76   14.30
  -3  -7   0  413.06   14.90
   3  -7   0  409.46   14.60
  -3  -7   0  451.05   17.10
   3  -7   0  413.56   14.40
  -3  -7   0  419.66   15.60
  -3   7   0  402.06   15.00
   3   7   0  420.86   16.40
   5  -7   0  185.98    8.80
   5  -7   0  180.18    8.00
  -5  -7   0  189.78    9.40
  -5  -7   0  182.78    9.60
   5   7   0  186.38   10.20
  -5   7   0  187.58    8.60
   5   7   0  190.98    7.50
   7  -7   0  773.02   21.80
   7  -7   0  759.52   24.40
  -7  -7   0  755.92   25.00
  -7  -7   0  750.72   24.90
   7   7   0  745.93   25.90
  -7   7   0  751.82   20.40
   7   7   0  759.22   22.40
   9  -7   0  305.87   10.70
   9  -7   0  301.77   10.50
  -9  -7   0  317.77   14.30
   9  -7   0  286.37   13.10
  -9  -7   0  269.87   13.40
  -9   7   0  285.27   10.30
   9   7   0  310.07   14.50
   9   7   0  291.17   11.80
 -11  -7   0  816.42   27.90
  11  -7   0  828.42   27.70
  11  -7   0  845.52   23.20
 -11  -7   0  854.01   29.10
  11  -7   0  839.12   23.90
  11   7   0  837.42   29.30
  11   7   0  875.31   26.70
 -11   7   0  830.32   24.70
 -13  -7   0   35.90    5.60
  13  -7   0   48.50    5.50
  13  -7   0   45.30    3.30
 -13  -7   0   51.69    7.10
  13  -7   0   45.60    3.10
  13   7   0   53.39    7.40
 -13   7   0   43.50    4.50
  13   7   0   52.39    5.10
  15  -7   0  628.84   18.00
 -15  -7   0  566.14   25.50
 -15  -7   0  648.14   25.90
  15  -7   0  630.54   24.30
  15  -7   0  620.64   17.40
 -15   7   0  621.54   21.50
  15   7   0  624.94   24.90
  17  -7   0   35.80    6.50
  17  -7   0   31.10    2.50
  17  -7   0   34.00    3.10
 -17  -7   0   40.70    7.60
  17   7   0   42.10    7.30
 -17   7   0   44.00    5.90
 -19  -7   0  356.66   19.60
  19  -7   0  335.47   10.70
  19  -7   0  320.17   17.50
 -19   7   0  329.57   15.70
  19   7   0  334.87   20.80
  21  -7   0   67.59    4.60
  21  -7   0   63.49    9.40
  21  -7   0   61.69    5.00
 -21  -7   0   65.39   11.50
 -21   7   0   70.09    7.10
  21   7   0   79.59   10.10
 -23  -7   0  181.48   14.90
  23  -7   0  173.98    7.40
  23  -7   0  184.68   14.00
  23   7   0  164.98   13.10
 -23   7   0  179.08   12.30
  25  -7   0  142.49    7.00
 -25  -7   0  157.58   14.50
  25  -7   0  153.88   13.50
 -25   7   0  148.09    7.50
  25   7   0  161.68   13.10
 -25   7   0  144.09   11.80
 -27  -7   0   88.39   13.60
  27  -7   0   80.19    5.40
  27  -7   0  101.69   13.80
 -27   7   0   85.79    6.00
  27   7   0   78.99   11.00
  29  -7   0  115.49   12.50
 -29  -7   0  128.19   17.40
  29  -7   0  129.49    7.20
  29   7   0  125.79   12.50
 -29   7   0  117.29   12.20
 -29   7   0  125.79    7.50
  31  -7   0   79.89    5.90
  31  -7   0   88.19   13.50
 -31  -7   0   67.59   12.90
 -31   7   0   75.79   11.40
 -31   7   0   71.09    6.30
  31   7   0   80.29   11.90
 -33  -7   0   17.10    5.30
  33  -7   0    7.00    4.70
  33  -7   0    9.50    2.70
 -33   7   0    6.00    5.40
  33   7   0    8.20    4.90
 -33   7   0    2.60    3.20
  35  -7   0   69.39   12.80
 -35  -7   0  116.19   17.30
  35  -7   0  107.09    7.50
 -35   7   0  107.79    8.00
 -35   7   0  103.59   12.20
  35   7   0  123.59   13.00
 -37  -7   0   25.00    8.60
  37  -7   0   22.00    7.60
  37  -7   0   31.10    5.10
 -37   7   0   35.40    9.30
  37   7   0   28.30    8.60
 -37   7   0   19.30    5.00
  39  -7   0   40.10   10.00
 -39  -7   0   65.39   15.20
  39  -7   0   45.70    6.50
 -39   7   0   51.69    8.50
  39   7   0   53.99   10.40
 -39   7   0   57.99   12.70
 -41  -7   0   77.89   16.20
  41  -7   0   93.39    7.80
  41   7   0   89.49   14.50
 -41   7   0   81.29   14.30
 -43  -7   0   71.59   15.30
  43  -7   0   74.19    7.60
  43   7   0   61.49   11.70
 -45  -7   0   29.10   16.60
  45  -7   0   18.30    4.40
  45   7   0   20.60    8.20
 -47  -7   0   16.00   10.80
  47  -7   0   13.20    5.00
  47   7   0    6.70    6.60
 -49  -7   0   37.60   14.10
  49   7   0   25.20    9.80
   0  -8   0 1438.66   40.00
   0  -8   0 1463.55   40.70
   0  -8   0 1495.95   40.40
   0   8   0 1446.86   41.90
   2  -8   0  202.68    9.10
  -2  -8   0  199.48    9.60
  -2  -8   0  184.68    9.60
   2  -8   0  200.48    9.40
  -2  -8   0  192.18    9.40
   2  -8   0  187.88    9.20
   2   8   0  200.08   10.70
  -2   8   0  196.88   10.00
   4  -8   0  228.68   10.00
  -4  -8   0  239.18   11.00
   4  -8   0  219.88   10.30
  -4  -8   0  245.78   11.00
  -4  -8   0  219.38   11.10
   4  -8   0  229.48   10.00
   4   8   0  235.88   12.10
  -4   8   0  231.18   10.60
  -6  -8   0  553.84   20.90
  -6  -8   0  591.64   20.90
   6  -8   0  589.34   18.60
   6  -8   0  613.04   20.30
  -6   8   0  585.54   19.40
   6   8   0  574.04   17.40
   6   8   0  610.34   22.40
   8  -8   0  272.77   10.40
   8  -8   0  265.17   12.40
   8  -8   0  270.77   10.70
  -8  -8   0  238.08   12.70
  -8  -8   0  292.57   13.70
   8   8   0  295.67   11.00
   8   8   0  297.17   14.60
  10  -8   0  256.27   10.20
  10  -8   0  257.37   12.50
 -10  -8   0  241.38   12.80
  10  -8   0  239.98    9.30
 -10  -8   0  237.58   13.00
  10   8   0  256.97   14.10
 -10   8   0  246.98    8.90
  12  -8   0 1159.18   30.90
 -12  -8   0 1121.39   36.70
  12  -8   0 1168.98   36.50
  12  -8   0 1130.59   30.80
 -12  -8   0 1164.68   38.00
 -12   8   0 1178.78   32.00
  12   8   0 1146.99   38.20
  14  -8   0  595.34   21.60
 -14  -8   0  624.04   25.30
  14  -8   0  596.24   23.60
  14  -8   0  601.04   17.60
  14   8   0  653.03   25.80
 -14   8   0  624.74   20.20
  16  -8   0  797.22   21.70
  16  -8   0  807.72   22.30
  16  -8   0  808.62   29.90
 -16  -8   0  805.92   34.80
 -16   8   0  796.92   25.90
  16   8   0  840.82   34.10
  18  -8   0  152.58    6.00
 -18  -8   0  153.28   12.60
  18  -8   0  164.18    6.60
  18  -8   0  156.98   11.60
  18   8   0  164.38   12.50
 -18   8   0  146.89    9.30
 -20  -8   0   33.30    6.60
  20  -8   0   30.50    3.00
  20  -8   0   29.90    2.60
  20  -8   0   40.70    7.40
  20   8   0   29.30    6.20
 -20   8   0   31.60    5.40
  22  -8   0  149.49   12.40
 -22  -8   0  160.58   14.00
  22  -8   0  143.39    5.90
  22   8   0  140.79   12.20
 -22   8   0  124.59    9.80
  24  -8   0  524.95   15.80
 -24  -8   0  550.24   28.00
  24  -8   0  503.15   25.50
  24  -8   0  502.05   16.00
  24   8   0  491.35   24.70
 -24   8   0  486.05   22.00
  26  -8   0  457.05   15.20
 -26  -8   0  457.85   26.40
  26  -8   0  439.16   24.50
  26  -8   0  466.55   16.00
 -26   8   0  433.06   21.30
  26   8   0  453.85   23.90
  28  -8   0  292.57   20.40
  28  -8   0  338.57   11.60
 -28  -8   0  329.97   22.90
  28  -8   0  327.57   12.40
  28   8   0  310.07   19.80
 -28   8   0  323.77   18.70
  30  -8   0  362.16   23.20
  30  -8   0  406.66   13.90
 -30  -8   0  436.66   27.20
  30   8   0  399.96   23.30
 -30   8   0  416.96   22.00
  32  -8   0   11.80    2.50
 -32  -8   0    8.70    5.50
  32  -8   0    7.20    4.50
  32   8   0    5.40    4.70
 -32   8   0   10.40    4.90
  34  -8   0   77.29    5.60
  34  -8   0  101.49   15.10
 -34  -8   0   97.89   16.40
  34   8   0   78.19   12.30
 -34   8   0   78.69    6.30
 -34   8   0   92.09   12.90
  36  -8   0   60.39   11.30
  36  -8   0   76.39    5.90
 -36  -8   0   87.89   15.70
  36   8   0   89.09   21.70
 -36   8   0   71.69   12.40
 -36   8   0   65.79    6.40
  38  -8   0   80.89   20.30
  38  -8   0  115.99    7.40
 -38  -8   0  147.49   21.80
 -38   8   0  117.49   17.30
 -38   8   0   95.89    8.30
  38   8   0  136.09   17.70
  40  -8   0  192.38   10.10
 -40  -8   0  189.58   25.50
  40   8   0  189.88   17.50
  42  -8   0   47.20    5.60
 -42  -8   0   35.90   16.20
  42   8   0   52.59   10.40
  44  -8   0   43.10    6.90
 -44  -8   0   52.39   13.90
  44   8   0   43.90   10.60
 -46  -8   0   69.49   14.70
  46   8   0   75.39   14.20
 -48  -8   0   26.40   11.80
  48   8   0   20.10    9.10
  -1  -9   0  148.99    8.40
   1  -9   0  159.18    8.70
  -1  -9   0  155.58    9.00
   1  -9   0  141.49    8.20
  -1  -9   0  144.69    8.30
   1  -9   0  150.08    8.20
  -1   9   0  147.09    9.10
   1   9   0  170.68   10.10
  -3  -9   0    4.60    2.10
  -3  -9   0    6.70    2.60
   3  -9   0    3.50    2.10
  -3  -9   0    3.70    2.10
   3  -9   0    3.80    1.90
   3  -9   0    4.00    2.10
  -3   9   0    2.70    2.40
   3   9   0    2.30    2.20
  -5  -9   0   -0.40    1.30
   5  -9   0    0.50    1.50
   5  -9   0    2.60    1.60
  -5  -9   0    1.50    1.90
  -5  -9   0    1.40    2.10
   5  -9   0    3.70    1.90
   5   9   0    1.40    2.20
  -5   9   0    0.90    1.70
   7  -9   0  121.39    8.00
  -7  -9   0  117.89    8.10
   7  -9   0  119.99    6.80
  -7  -9   0  125.99    8.70
  -7  -9   0  127.59    9.00
   7   9   0  117.49    9.20
  -7   9   0  121.39    7.50
   9  -9   0    2.40    1.90
  -9  -9   0    2.70    2.40
   9  -9   0    2.80    1.60
   9  -9   0    6.10    2.10
   9   9   0    2.30    3.10
  11  -9   0    3.70    1.60
  11  -9   0    0.00    1.60
 -11  -9   0    3.40    2.70
  11  -9   0    5.20    1.90
  11   9   0    4.90    2.80
  13  -9   0   94.09    8.30
  13  -9   0   94.19    5.10
 -13  -9   0  103.89    9.20
  13   9   0  120.59   10.20
 -13   9   0   92.79    5.90
  15  -9   0    3.20    1.40
  15  -9   0    1.30    2.20
 -15  -9   0    1.10    2.70
 -15   9   0    2.80    1.80
  15   9   0   -0.40    2.40
  17  -9   0   38.60    6.70
  17  -9   0   33.60    2.60
  17  -9   0   30.40    2.80
 -17  -9   0   38.80    7.70
 -17   9   0   32.00    4.70
  17   9   0   51.19    8.60
 -19  -9   0   12.40    5.00
  19  -9   0   12.40    1.90
  19  -9   0   18.90    5.00
  19  -9   0   15.50    2.00
  19   9   0   13.30    5.40
 -19   9   0   14.00    3.50
 -21  -9   0   10.50    4.20
  21  -9   0   16.90    5.60
  21  -9   0   17.40    2.00
  21  -9   0   15.70    2.10
  21   9   0   23.90    7.10
 -21   9   0   17.40    4.00
 -23  -9   0    0.10    3.40
  23  -9   0   -0.70    1.10
  23  -9   0    2.00    1.00
  23  -9   0   -1.00    2.40
 -23   9   0   -4.30    2.10
  23   9   0   -2.90    3.30
  25  -9   0    2.50    3.30
 -25  -9   0   -0.20    3.60
  25  -9   0    3.30    1.20
  25  -9   0    0.50    1.10
 -25   9   0    3.30    3.40
  25   9   0    3.80    3.80
  27  -9   0    2.40    3.60
  27  -9   0    4.20    1.20
  27  -9   0    5.10    1.50
 -27  -9   0    1.10    3.80
 -27   9   0    5.00    3.40
  27   9   0    8.90    4.60
  29  -9   0    1.40    1.70
 -29  -9   0    1.70    3.80
  29  -9   0   -4.40    3.20
  29  -9   0    0.80    1.10
  29   9   0   -0.60    3.50
 -29   9   0    0.50    3.40
  31  -9   0    0.20    1.30
 -31  -9   0    4.80    4.60
  31  -9   0    0.20    3.50
 -31   9   0   -3.60    4.00
  31   9   0    2.90    4.00
 -33  -9   0    4.30    4.90
  33  -9   0   12.50    5.20
  33   9   0    5.20    4.90
 -33   9   0    9.50    6.40
  35  -9   0    5.90    5.00
 -35  -9   0    8.70    7.10
  35  -9   0    2.20    1.90
  35   9   0    4.10    4.60
 -35   9   0    3.30    6.10
  37  -9   0   46.10   11.90
 -37  -9   0   21.80    8.30
  37  -9   0   38.70    5.10
  37   9   0   34.70    9.10
 -39  -9   0   81.79   18.30
  39  -9   0   78.79    5.40
  39   9   0   66.59   12.60
 -41  -9   0    7.90    8.00
  41   9   0   25.10    8.80
 -43  -9   0   -8.80    6.80
  43   9   0    3.10    6.40
 -45  -9   0   24.10   11.50
  45   9   0   17.00    6.90
 -47  -9   0    9.90    9.20
   0 -10   0  294.57   13.30
   0 -10   0  310.67   13.30
   0 -10   0  283.17   13.30
   0  10   0  298.57   14.60
  -2 -10   0  746.33   24.40
  -2 -10   0  724.23   24.40
  -2 -10   0  705.23   24.70
   2 -10   0  704.43   23.80
   2 -10   0  713.63   24.00
   2 -10   0  701.93   23.50
   2  10   0  710.43   26.20
  -2  10   0  692.83   25.10
   4 -10   0   20.90    3.90
  -4 -10   0   21.70    4.40
   4 -10   0   22.10    4.30
   4 -10   0   23.90    4.10
  -4 -10   0   24.40    4.50
  -4 -10   0   27.70    4.50
   4  10   0   21.90    5.20
  -4  10   0   23.50    4.40
  -6 -10   0  106.99    8.00
   6 -10   0   94.49    6.30
  -6 -10   0   88.49    7.60
   6 -10   0   85.59    6.50
   6 -10   0   93.09    7.20
  -6 -10   0   85.99    7.10
   6  10   0   92.49    8.60
  -6  10   0   86.99    6.80
  -8 -10   0  468.05   19.00
   8 -10   0  461.95   17.60
   8 -10   0  488.35   16.90
   8 -10   0  433.56   15.70
   8 -10   0  452.65   18.40
  -8 -10   0  442.76   19.30
   8  10   0  430.36   20.40
  10 -10   0  519.45   17.40
  10 -10   0  545.45   21.30
 -10 -10   0  524.25   22.20
  10 -10   0  524.15   17.90
 -10 -10   0  570.34   22.10
  10  10   0  532.95   23.40
  12 -10   0  570.44   17.90
  12 -10   0  510.05   21.80
 -12 -10   0  576.04   24.10
  12 -10   0  565.54   17.60
  12  10   0  554.14   24.70
  14 -10   0   92.89    5.50
  14 -10   0   92.19    8.40
 -14 -10   0   98.29    9.70
  14 -10   0   94.69    5.20
  14  10   0  100.29   10.10
 -16 -10   0   72.79   10.00
  16 -10   0   67.69    7.80
  16 -10   0   74.99    4.20
 -16  10   0   77.09    4.80
  16  10   0   78.29   10.60
  18 -10   0   90.59    4.40
 -18 -10   0   95.29   10.40
  18 -10   0  101.09    9.80
  18 -10   0   95.49    4.20
 -18  10   0   96.39    6.20
  18  10   0  106.59   11.20
  20 -10   0  154.58    5.40
 -20 -10   0  154.78   14.20
  20 -10   0  155.88    5.10
  20 -10   0  169.88   13.00
 -20  10   0  147.29    8.70
  20  10   0  134.99   13.00
 -22 -10   0  234.48   17.50
  22 -10   0  239.38   18.90
 -22  10   0  223.28   11.70
  22  10   0  220.38   16.50
 -24 -10   0  195.18   16.50
  24 -10   0  212.18   15.90
  24  10   0  221.08   16.60
 -24  10   0  210.28   12.20
 -26 -10   0  301.17   21.60
  26 -10   0  333.37   20.90
  26  10   0  327.77   21.30
 -26  10   0  327.47   16.60
  28 -10   0  241.68   18.30
 -28 -10   0  251.47   20.10
  28  10   0  249.88   18.80
 -28  10   0  243.28   14.70
 -30 -10   0  120.39   16.60
  30 -10   0   91.99   12.80
 -30  10   0   71.49    9.60
  30  10   0   64.89   11.80
 -32 -10   0   59.49   12.60
  32 -10   0   35.20    8.50
  32  10   0   59.69   12.60
 -32  10   0   50.99    9.00
  34 -10   0  165.68   17.00
 -34 -10   0  192.18   19.60
  34  10   0  181.98   17.30
 -34  10   0  156.48   15.20
  36 -10   0  257.27   22.40
 -36 -10   0  304.77   25.70
  36  10   0  228.38   20.10
 -38 -10   0   50.89   12.50
  38  10   0   66.89   12.30
 -40 -10   0   54.19   13.20
  40  10   0   53.89   11.70
 -42 -10   0   22.80    8.70
  42  10   0   29.10    8.80
 -44 -10   0  103.89   20.40
  44  10   0  162.98   21.10
 -46 -10   0   34.50   11.70
  46  10   0   48.00   12.10
  -1 -11   0   43.20    6.00
  -1 -11   0   43.40    5.90
   1 -11   0   42.70    5.80
  -1 -11   0   33.40    5.40
   1 -11   0   41.50    5.70
   1 -11   0   42.10    5.80
  -1  11   0   34.80    6.10
   1  11   0   41.50    6.90
  -3 -11   0   57.69    7.00
   3 -11   0   49.00    5.40
   3 -11   0   60.89    6.00
  -3 -11   0   56.59    6.00
  -3 -11   0   57.49    6.20
   3 -11   0   54.79    5.60
  -3  11   0   64.29    6.50
   3  11   0   68.69    9.10
  -5 -11   0  332.37   15.80
   5 -11   0  355.86   14.60
   5 -11   0  356.66   15.20
   5 -11   0  354.16   15.50
  -5 -11   0  341.77   16.10
   5  11   0  365.26   18.30
  -5  11   0  363.06   16.00
  -7 -11   0   71.99    7.40
   7 -11   0   64.79    5.50
  -7 -11   0   63.39    6.70
   7 -11   0   73.69    6.50
   7 -11   0   66.19    6.50
  -7  11   0   66.19    6.40
   7  11   0   87.79   10.70
  -9 -11   0   39.40    6.30
   9 -11   0   41.80    6.50
   9 -11   0   31.70    5.10
  -9 -11   0   28.80    5.90
   9 -11   0   33.80    4.50
   9 -11   0   32.20    4.70
   9  11   0   38.80    7.50
  11 -11   0   80.79    5.60
 -11 -11   0   91.99    8.40
 -11 -11   0   90.99    9.00
  11 -11   0   97.29    6.20
  11 -11   0   92.79    8.40
  11  11   0   93.79    9.90
  13 -11   0   31.40    4.00
  13 -11   0   37.20    6.40
  13 -11   0   34.50    3.90
 -13 -11   0   24.20    5.80
  13  11   0   36.40    7.70
  15 -11   0    6.00    2.20
  15 -11   0    7.50    1.90
 -15 -11   0    1.00    2.70
  15 -11   0    5.00    2.80
  15  11   0    9.20    4.80
  17 -11   0   28.80    2.50
  17 -11   0   29.80    2.70
  17 -11   0   31.80    6.70
 -17 -11   0   39.60    8.50
  17  11   0   20.60    6.30
  19 -11   0  203.08    6.10
  19 -11   0  194.18    5.90
  19 -11   0  195.68   14.20
 -19 -11   0  207.58   16.00
  19  11   0  200.78   15.40
 -21 -11   0   47.00    9.40
  21 -11   0   50.49    9.10
  21  11   0   44.80    9.00
 -23 -11   0   73.09   12.00
  23 -11   0   82.59    9.80
  23  11   0   70.39   11.30
  25 -11   0   55.09   10.30
 -25 -11   0   76.59   13.40
  25  11   0   52.89    9.90
  27 -11   0   58.79   12.40
 -27 -11   0   49.10   10.50
  27  11   0   37.20    8.90
 -29 -11   0  148.59   16.50
  29 -11   0  137.69   14.60
  29  11   0  203.48   30.30
  31 -11   0   72.79   13.10
  31  11   0   56.69   11.80
 -33 -11   0   27.50    9.40
  33 -11   0   27.10    7.80
  33  11   0   26.50    8.70
 -35 -11   0   39.10   10.80
  35  11   0   41.70   10.10
 -37 -11   0   42.70   12.50
  37  11   0   27.30    8.90
 -39 -11   0    5.60    6.30
  39  11   0   29.30   10.30
 -41 -11   0   84.79   16.70
  41  11   0  107.59   16.90
 -43 -11   0    6.40    8.10
   0 -12   0    7.10    3.30
   0 -12   0    3.70    2.90
   0 -12   0    6.00    2.90
   0  12   0    5.40    3.20
  -2 -12   0  163.98   10.60
   2 -12   0  172.38   10.30
   2 -12   0  179.08   10.40
   2 -12   0  172.18   10.40
  -2 -12   0  164.58   10.50
   2  12   0  177.28   12.40
  -2  12   0  165.18   11.40
   4 -12   0    2.50    1.80
  -4 -12   0    5.10    2.70
  -4 -12   0    1.90    2.20
   4 -12   0    5.30    2.40
  -4  12   0    2.80    2.90
   4  12   0    2.60    3.20
   6 -12   0   51.19    5.40
  -6 -12   0   57.59    6.40
  -6 -12   0   64.69    7.10
   6 -12   0   60.49    6.40
   6 -12   0   69.49    6.60
  -6  12   0   65.59    6.70
   6  12   0   57.39    9.60
   8 -12   0   40.00    5.50
   8 -12   0   38.70    6.30
   8 -12   0   35.30    5.90
   8 -12   0   30.40    4.40
  -8 -12   0   44.30    7.50
  -8 -12   0   36.10    6.60
   8  12   0   35.40    7.10
 -10 -12   0  203.98   12.80
  10 -12   0  198.48   12.30
  10 -12   0  200.78   11.60
 -10 -12   0  192.48   13.10
  10 -12   0  188.48    9.90
  10 -12   0  191.88    9.40
  10  12   0  213.38   14.80
  12 -12   0  156.28    7.90
  12 -12   0  160.98    8.30
  12 -12   0  158.38   11.40
 -12 -12   0  177.58   12.90
  12 -12   0  160.68   10.50
 -12 -12   0  171.98   12.10
  12  12   0  151.08   13.10
  14 -12   0   65.79    7.50
 -14 -12   0   76.89    9.00
  14 -12   0   61.39    4.30
 -14 -12   0   60.49    8.90
  14 -12   0   59.49    4.70
  14  12   0   55.39    9.40
 -16 -12   0   12.70    4.30
 -16 -12   0   16.40    5.20
  16 -12   0   15.50    2.80
  16 -12   0   19.10    5.30
  16  12   0   23.50    6.80
  18 -12   0  113.19    4.20
  18 -12   0  122.69    4.40
 -18 -12   0  131.89   12.70
  18 -12   0  109.19   10.70
  18  12   0  116.09   12.30
 -20 -12   0   10.40    5.20
  20 -12   0    9.40    3.90
  20  12   0   15.40    6.20
 -22 -12   0    4.90    3.90
  22 -12   0   -2.70    3.10
  22  12   0   -3.40    3.10
 -24 -12   0   48.50    9.50
  24 -12   0   73.19   11.60
  24  12   0   51.39   11.40
  26 -12   0   46.40    9.60
 -26 -12   0   44.10    9.90
  26  12   0   41.40    9.90
 -28 -12   0   93.59   14.40
  28 -12   0  101.69   14.20
  28  12   0   85.69   14.20
  30 -12   0   14.00    5.90
 -30 -12   0   34.80   10.00
  30  12   0   36.70   10.00
 -32 -12   0    0.10    4.50
  32 -12   0    2.20    5.20
  32  12   0   13.80    6.20
 -34 -12   0   20.10    8.50
  34  12   0   26.80   10.40
 -36 -12   0   89.59   16.70
  36  12   0   86.99   15.50
 -38 -12   0    5.10    8.40
  38  12   0    8.00    7.20
 -40 -12   0   67.29   14.80
  40  12   0   46.70   12.30
 -42 -12   0    1.80    7.80
  42  12   0   -3.90    6.40
   1 -13   0   83.49    7.50
  -1 -13   0   79.19    7.70
   1 -13   0  101.89    8.40
  -1 -13   0  100.99    8.30
   1  13   0  100.09    9.80
  -1  13   0   95.79    9.40
   3 -13   0  110.29    8.40
   3 -13   0  124.89    9.20
  -3 -13   0  111.69    9.20
  -3 -13   0  126.69    9.50
   3 -13   0  121.89    8.80
   3  13   0  111.39   14.50
  -3  13   0  109.89    9.70
  -5 -13   0  159.68   11.20
   5 -13   0  164.68   10.80
   5 -13   0  165.68   10.50
   5 -13   0  147.99    9.70
  -5 -13   0  184.08   11.60
   5  13   0  192.08   14.00
  -5  13   0  172.38   11.40
   7 -13   0  356.16   15.30
   7 -13   0  389.86   17.10
  -7 -13   0  390.76   18.40
  -7 -13   0  338.87   17.70
   7 -13   0  361.16   16.10
   7 -13   0  365.36   17.60
   7  13   0  398.06   20.70
   9 -13   0   71.29    7.70
  -9 -13   0   82.89    8.70
   9 -13   0   81.89    7.40
  -9 -13   0   80.59    8.20
   9 -13   0   76.19    6.20
   9 -13   0   71.49    6.70
   9  13   0   99.39   12.70
 -11 -13   0   29.70    6.30
 -11 -13   0   31.70    6.30
  11 -13   0   35.30    6.10
  11 -13   0   34.80    4.40
  11 -13   0   27.30    5.20
  11 -13   0   32.50    4.80
  11  13   0   31.70    7.90
  13 -13   0  199.98    9.30
  13 -13   0  198.38   13.20
  13 -13   0  196.38   12.20
 -13 -13   0  168.08   13.30
  13 -13   0  191.28    8.70
 -13 -13   0  200.58   13.60
  13  13   0  216.58   16.30
  15 -13   0   67.59    4.50
  15 -13   0   70.59    8.20
  15 -13   0   61.49    7.10
 -15 -13   0   57.69    8.90
  15 -13   0   60.69    4.10
 -15 -13   0   73.49   11.60
  15  13   0   77.19   11.90
  17 -13   0  109.59    4.50
  17 -13   0  110.39    4.60
 -17 -13   0  115.09   11.60
  17 -13   0  113.79   10.90
 -17 -13   0   94.59   10.30
  17  13   0  123.89   12.90
 -19 -13   0    3.60    3.50
 -19 -13   0    5.30    4.40
  19 -13   0    5.90    4.40
  19  13   0    0.50    4.00
  21 -13   0  194.98   15.50
 -21 -13   0  213.98   15.90
 -21 -13   0  222.78   21.70
  21  13   0  206.38   17.30
  23 -13   0   77.19   11.50
 -23 -13   0   92.19   13.70
  23  13   0   89.39   13.00
  25 -13   0   31.90    8.20
 -25 -13   0   33.40    9.40
  25  13   0   34.80    8.40
  27 -13   0   49.10   10.10
 -27 -13   0   63.59   11.70
  27  13   0   45.60   10.60
 -29 -13   0   77.29   13.80
  29 -13   0   87.19   13.30
  29  13   0   97.19   15.20
 -31 -13   0   26.60    9.30
  31 -13   0   55.79   11.20
  31  13   0   63.89   13.00
 -33 -13   0   46.70   12.10
  33  13   0   43.60   11.50
 -35 -13   0   60.19   14.10
  35  13   0   61.49   13.50
 -37 -13   0  114.69   19.10
  37  13   0  132.49   18.80
 -39 -13   0   83.09   18.00
  39  13   0   81.89   17.20
   0 -14   0    2.60    2.90
   0 -14   0    4.30    3.10
  -2 -14   0    3.80    2.30
  -2 -14   0    2.60    3.10
   2 -14   0    0.20    2.30
   2 -14   0   -1.30    2.00
  -2  14   0    3.40    3.50
   2  14   0    7.30    4.60
  -4 -14   0    3.20    3.10
   4 -14   0   -2.70    2.60
  -4 -14   0    1.80    2.20
   4 -14   0    2.10    2.10
   4 -14   0    0.30    2.10
  -4  14   0    5.10    3.80
   4  14   0   13.10    5.10
   6 -14   0    2.00    2.80
   6 -14   0    5.40    3.40
   6 -14   0    3.10    3.00
  -6 -14   0    7.00    3.80
   6 -14   0   10.10    3.20
  -6 -14   0    9.50    3.50
   6  14   0   19.00    5.80
  -8 -14   0   12.30    4.30
   8 -14   0   16.80    4.30
  -8 -14   0   20.50    4.80
   8 -14   0   20.60    4.80
   8 -14   0   16.30    4.40
   8  14   0   16.90    6.30
  10 -14   0   10.90    3.30
 -10 -14   0    8.60    3.60
 -10 -14   0   15.20    5.00
  10 -14   0   12.20    3.50
  10 -14   0   12.60    3.20
  10 -14   0   14.30    4.50
  10  14   0   12.20    5.60
 -12 -14   0   28.00    6.60
  12 -14   0   25.20    3.90
  12 -14   0   27.80    6.30
  12 -14   0   22.00    3.80
  12 -14   0   31.90    5.40
 -12 -14   0   31.30    6.50
  12  14   0   21.00    7.30
 -14 -14   0    4.00    3.60
  14 -14   0   -1.10    2.00
  14 -14   0    1.20    1.90
  14 -14   0   -0.80    2.20
 -14 -14   0    3.80    3.30
  14 -14   0    2.90    3.20
  14  14   0   -0.20    4.00
 -16 -14   0   -0.80    3.80
  16 -14   0    3.20    3.40
  16 -14   0    2.00    4.00
 -16 -14   0   -5.10    2.70
  16 -14   0   -3.30    2.00
  16  14   0    4.90    4.40
 -18 -14   0    8.50    4.70
 -18 -14   0    7.10    4.70
  18 -14   0    7.60    3.70
  18 -14   0    8.30    4.60
  18  14   0   10.60    6.50
 -20 -14   0   16.10    5.90
 -20 -14   0    6.40    4.60
  20 -14   0   14.40    5.80
  20  14   0   21.50    8.30
  22 -14   0   40.20    9.60
 -22 -14   0   35.40    9.40
 -22 -14   0   25.10    6.90
  22  14   0   34.30    8.60
 -24 -14   0   35.70    8.20
  24 -14   0   48.60    9.30
 -24 -14   0   48.60   10.00
  24  14   0   52.99   11.10
  26 -14   0   21.20    7.00
 -26 -14   0   15.30    6.60
  26  14   0   11.60    6.80
 -28 -14   0   -4.90    5.30
  28 -14   0    5.70    5.40
  28  14   0   -4.30    5.80
 -30 -14   0    6.90    6.30
  30  14   0    2.40    6.00
 -32 -14   0   18.70    9.20
  32  14   0   24.90    9.60
 -34 -14   0    4.60    6.20
  34  14   0    4.70    7.20
 -36 -14   0   -0.60    6.70
  -1 -15   0  170.18   11.90
   1 -15   0  196.48   12.50
   1 -15   0  194.08   12.40
  -1 -15   0  212.78   13.30
   1  15   0  199.78   14.60
  -1  15   0  166.68   13.20
  -3 -15   0   26.40    5.40
  -3 -15   0   15.80    5.20
   3 -15   0   23.40    5.40
   3 -15   0   21.10    5.00
   3  15   0   22.00    6.60
  -3  15   0   27.90    6.10
   5 -15   0   55.69    8.10
  -5 -15   0   56.09    8.30
   5 -15   0   53.79    9.10
   5  15   0   44.20    9.00
   7 -15   0   20.40    5.30
   7 -15   0   25.40    5.00
  -7 -15   0   17.50    5.10
   7 -15   0   29.90    9.40
   7 -15   0   25.10    5.10
  -7 -15   0   20.80    5.60
   7  15   0   17.30    6.40
   9 -15   0  129.79    9.50
   9 -15   0  139.39   11.30
  -9 -15   0  158.58   12.30
   9 -15   0  144.49   10.00
  -9 -15   0  146.79   12.20
   9 -15   0  149.79   10.70
   9  15   0  157.58   14.20
  11 -15   0  112.59    9.40
  11 -15   0  100.99    7.20
 -11 -15   0   97.49   10.30
  11 -15   0  114.79    7.90
  11 -15   0  114.49   10.50
 -11 -15   0  110.29   10.90
  11  15   0  111.29   14.00
  13 -15   0   75.29    8.30
  13 -15   0   79.99    6.70
 -13 -15   0   80.19    9.40
  13 -15   0   80.09   10.60
 -13 -15   0   77.79   11.20
  13 -15   0   80.79    5.90
  13  15   0   80.79   12.50
 -15 -15   0  103.69   11.50
 -15 -15   0   93.39   10.50
  15 -15   0   91.49   10.10
  15 -15   0  100.39    9.40
  15 -15   0   92.09    6.60
  15  15   0   98.29   13.90
  17 -15   0   80.39    8.60
 -17 -15   0   76.19   10.80
  17 -15   0   71.99   10.20
 -17 -15   0   89.49   12.80
  17  15   0   83.79   13.00
  19 -15   0   22.50    6.90
 -19 -15   0   22.90    6.60
  19 -15   0   24.00    6.20
 -19 -15   0   25.20    6.40
  19  15   0   19.20    7.00
 -21 -15   0   30.90    8.60
 -21 -15   0   34.80    8.00
  21 -15   0   26.20    7.20
  21 -15   0   29.10    6.60
  21  15   0   33.50    9.10
  23 -15   0   98.39   13.40
 -23 -15   0  113.29   12.70
 -23 -15   0  123.19   17.20
  23 -15   0  107.79   11.00
  23  15   0  123.09   17.30
  25 -15   0   88.99   13.70
 -25 -15   0   91.39   14.90
  25  15   0  131.99   18.90
  27 -15   0   -4.50    5.60
 -27 -15   0    7.00    6.30
  27  15   0    6.10    6.70
 -29 -15   0   59.49   11.80
  29  15   0   73.79   14.70
 -31 -15   0   99.89   17.70
  31  15   0   94.09   16.70
 -33 -15   0   53.69   18.80
  33  15   0   29.40   12.40
   0 -16   0   70.59    8.30
   0 -16   0   52.89    7.90
   0  16   0   62.49   10.00
   2 -16   0   36.70    7.10
  -2 -16   0   56.09    8.50
  -2 -16   0   49.20    7.50
   2 -16   0   32.10    6.20
  -2  16   0   41.50    7.70
   2  16   0   50.49    9.20
   4 -16   0   -0.20    3.40
  -4 -16   0   13.10    6.40
   4 -16   0    6.90    3.10
  -4 -16   0    4.60    3.50
   4 -16   0   14.10    5.10
   4  16   0    5.60    5.10
  -6 -16   0  146.09   14.50
   6 -16   0  126.49   10.30
   6 -16   0  138.49   11.50
   6 -16   0  151.88   11.10
  -6 -16   0  131.19   11.50
   6  16   0  143.49   13.70
  -8 -16   0   59.79    8.90
   8 -16   0   46.80    7.50
   8 -16   0   51.89    8.30
   8 -16   0   39.70    6.50
  -8 -16   0   59.19    9.70
   8  16   0   41.50    9.30
 -10 -16   0    0.40    4.10
  10 -16   0    7.40    4.10
  10 -16   0    6.20    3.40
 -10 -16   0    4.80    3.90
  10 -16   0   10.80    4.20
  10  16   0   15.60    6.90
 -12 -16   0   29.90    7.20
  12 -16   0   26.50    5.80
 -12 -16   0   25.50    6.90
  12 -16   0   25.00    6.20
  12 -16   0   24.70    4.30
  12  16   0   25.30    6.80
 -14 -16   0   96.79   11.20
 -14 -16   0  101.79   11.30
  14 -16   0  106.99   10.70
  14 -16   0   93.49    5.50
  14 -16   0  100.69    9.90
  14  16   0  128.99   16.50
 -16 -16   0  157.68   13.90
  16 -16   0  151.98   11.60
  16 -16   0  133.49   12.90
 -16 -16   0  142.59   13.90
  16  16   0  120.89   15.50
  18 -16   0   -1.50    4.20
 -18 -16   0    1.90    3.50
 -18 -16   0   -1.40    4.00
  18 -16   0    0.60    2.80
  18  16   0   -1.60    5.30
  20 -16   0   46.00    9.40
 -20 -16   0   33.20    8.90
 -20 -16   0   59.29   10.10
  20 -16   0   43.30    7.60
  20  16   0   71.79   13.60
  22 -16   0   90.89   11.90
  22 -16   0   73.19   11.20
 -22 -16   0   59.89   12.20
  22  16   0   66.59   12.30
  24 -16   0   13.40    5.50
 -24 -16   0   12.20    6.60
  24 -16   0    6.40    6.10
  24  16   0   15.50    8.30
  26 -16   0   13.60    6.00
 -26 -16   0    6.30    5.90
  26  16   0   32.50    9.90
 -28 -16   0   31.20   11.80
  28  16   0   51.59   13.70
 -30 -16   0   15.70    8.20
  30  16   0   21.60   12.30
  -1 -17   0   28.70    6.40
  -1 -17   0   22.40    5.50
   1 -17   0   33.10    6.60
   1 -17   0   24.30    5.70
   1  17   0   31.30    8.50
  -1  17   0   44.00    8.20
   3 -17   0    0.80    3.80
   3 -17   0    3.70    3.00
  -3 -17   0    1.80    3.70
  -3 -17   0    2.50    3.00
   3 -17   0   -4.50    3.00
   3  17   0    4.70    4.80
   5 -17   0   14.00    4.50
   5 -17   0   22.60    5.80
  -5 -17   0   15.10    4.70
   5 -17   0    7.10    4.30
  -5 -17   0    8.50    4.70
   5  17   0   14.10    6.10
   7 -17   0   32.20    6.10
  -7 -17   0   22.10    5.50
  -7 -17   0   24.40    6.20
   7 -17   0   19.70    5.30
   7 -17   0   26.00    6.00
   7  17   0   17.50    7.00
  -9 -17   0    2.90    3.90
   9 -17   0   -0.80    2.70
   9 -17   0   -2.00    3.40
  -9 -17   0    3.70    3.60
   9 -17   0   -5.60    2.90
   9  17   0    0.00    5.20
  11 -17   0    1.00    2.80
  11 -17   0    4.40    3.90
 -11 -17   0    5.30    4.60
  11 -17   0    4.10    3.60
 -11 -17   0   -1.70    3.60
  11  17   0    5.30    7.60
  13 -17   0   25.80    5.80
  13 -17   0   16.50    5.80
 -13 -17   0   14.50    5.00
 -13 -17   0   13.10    5.60
  13  17   0   17.10    8.30
 -15 -17   0    0.70    6.90
  15 -17   0    5.20    3.20
  15 -17   0   -1.70    4.20
 -15 -17   0   -2.20    3.80
  15  17   0   11.30    6.80
  17 -17   0   29.00    6.70
 -17 -17   0   22.80    7.80
  17 -17   0   28.50    7.50
 -17 -17   0   21.60    7.90
  17  17   0   31.50    8.40
 -19 -17   0    2.60    4.80
  19 -17   0    1.30    3.20
  19 -17   0    0.60    5.00
  19  17   0    2.00    7.10
  21 -17   0    1.20    5.30
 -21 -17   0   -5.50    4.20
  21 -17   0    7.00    4.00
  21  17   0    8.20    7.40
  23 -17   0    6.70    7.10
  23  17   0   15.60    8.60
 -25 -17   0    8.80    7.40
  25 -17   0   11.10    5.30
  25  17   0   18.70    9.30
   0 -18   0   50.29    8.50
   0 -18   0   47.80    8.10
   0  18   0   45.90    8.80
   2 -18   0   57.99    9.30
   2 -18   0   57.99    8.90
  -2 -18   0   62.19    9.70
   2 -18   0   52.49    8.80
  -2 -18   0   49.20    8.60
   2  18   0   66.39   10.70
  -4 -18   0   81.89   11.20
  -4 -18   0   85.19   10.90
   4 -18   0   59.89    8.40
   4 -18   0   72.39    9.50
   4 -18   0   82.49   10.60
   4  18   0   70.49   12.60
  -6 -18   0   12.10    5.00
   6 -18   0   10.70    5.00
   6 -18   0   14.70    4.60
  -6 -18   0   13.20    4.60
   6 -18   0   14.00    4.90
   6  18   0   19.60    8.10
  -8 -18   0    0.80    4.40
   8 -18   0    3.40    3.80
   8 -18   0    5.30    3.60
  -8 -18   0   -1.20    3.40
   8  18   0   -1.50   10.70
 -10 -18   0  111.69   11.90
  10 -18   0  108.49   11.10
  10 -18   0   99.29    9.80
 -10 -18   0  124.39   11.90
  10  18   0  114.39   16.20
 -12 -18   0   38.80    8.40
 -12 -18   0   44.50    8.60
  12 -18   0   44.70    8.60
  12 -18   0   46.70    7.90
  12  18   0   47.40   10.60
  14 -18   0   28.00    6.60
 -14 -18   0   24.30    7.80
  14 -18   0   34.10    7.00
  14  18   0   26.20   10.00
  16 -18   0   33.10    7.50
  16 -18   0   23.50    7.00
  16  18   0   32.00   10.70
  18 -18   0   46.70    9.40
  18 -18   0   44.90    8.70
 -18 -18   0   30.20    9.10
  18  18   0   49.20   11.80
 -20 -18   0   49.40   11.00
  20 -18   0   58.29    9.00
  20  18   0   67.99   13.70
  -1 -19   0    7.00    5.00
   1 -19   0   -2.90    3.80
   1 -19   0   -2.10    4.30
  -1 -19   0    2.40    4.60
   1 -19   0    7.50    5.30
   1  19   0    0.30    7.60
   3 -19   0    8.30    4.70
  -3 -19   0    9.80    4.70
   3 -19   0    1.50    4.20
   3  19   0    1.80    8.20
  -5 -19   0    0.50    4.70
   5 -19   0   -5.30    3.70
   7 -19   0    2.60    5.00
  -7 -19   0   14.40    5.00
  -7 -19   0   19.00    6.40
   7  19   0    6.80    7.50
   9 -19   0    2.40    5.10
   9 -19   0    4.40    4.20
  -9 -19   0    9.60    6.00
  -9 -19   0   -3.40    4.20
   9  19   0   -4.50    7.10
  11 -19   0    9.00    4.80
 -11 -19   0   15.70    6.50
  11 -19   0   14.70    6.50
  11  19   0   11.50    9.20
  54   0  -1   -5.80    4.90
  52   0  -1    1.50    5.50
  50   0  -1    3.80    5.00
 -50   0   1   -3.90    7.50
 -48   0   1   -7.30    5.70
  48   0  -1    3.30    5.60
  46   0  -1   -0.80    3.60
 -46   0   1   -0.90    6.30
  44   0  -1    4.10    3.60
 -44   0   1   -1.50    5.30
  42   0  -1    0.70    2.70
 -42   0   1   -3.60    5.80
  40   0  -1    0.70    3.40
 -40   0   1   -1.10    4.40
  38   0  -1    3.90    6.70
 -38   0   1    1.00    4.20
  38   0  -1    1.00    3.20
 -36   0   1    3.40    4.40
  36   0  -1    4.10    2.90
  36   0  -1   -2.50    3.70
  34   0  -1    1.20    3.80
  34   0  -1   -2.80    2.40
 -34   0   1   -0.30    3.90
  32   0  -1   -4.70    2.40
 -32   0   1    6.20    3.50
  32   0  -1   -5.30    2.30
  30   0  -1   -1.40    2.20
  30   0  -1    2.60    3.70
 -30   0   1    1.30    3.30
 -28   0   1    6.50    3.10
  28   0  -1   -2.30    2.50
  28   0  -1   -0.40    2.10
 -28   0   1   -0.80    2.10
 -26   0   1    0.00    1.90
 -26   0   1    4.50    3.70
  26   0  -1   -1.70    2.10
  26   0  -1    1.30    2.20
 -24   0   1    2.80    2.50
 -24   0   1   -0.90    2.20
  24   0  -1    1.80    2.60
  24   0  -1   -1.30    1.90
 -22   0   1    1.20    4.30
  22   0  -1    1.70    2.30
  22   0  -1    0.50    1.80
 -22   0   1   -1.30    1.40
  20   0  -1   -1.00    1.90
  20   0  -1   -1.80    1.40
 -20   0   1    0.10    1.60
 -20   0   1   -0.90    2.30
 -18   0   1    2.50    1.90
  18   0  -1    0.30    1.50
 -18   0   1    0.80    2.20
  18   0  -1   -1.00    1.70
 -16   0   1   -0.20    2.00
  16   0  -1   -0.80    1.60
  16   0  -1    0.30    1.50
 -16   0   1    0.60    1.40
  14   0  -1    2.70    2.20
 -14   0   1    1.80    2.00
 -14   0   1    2.00    1.60
  14   0  -1   -1.40    1.20
  12   0  -1    0.30    1.20
  12   0  -1    0.70    1.50
 -12   0   1    1.10    1.30
 -12   0   1    1.60    1.80
 -10   0   1    2.00    1.40
  10   0  -1    0.10    2.00
  10   0  -1    1.90    1.70
 -10   0   1    0.60    3.20
   8   0  -1   -0.60    1.40
  -8   0   1    1.10    1.30
  -8   0   1   -1.30    1.50
   8   0  -1    0.80    1.30
  -6   0   1    0.40    0.80
   6   0  -1    0.60    1.00
  -6   0   1    0.20    0.80
   6   0  -1    0.20    0.90
   4   0  -1   -0.20    0.40
  -4   0   1    0.00    0.60
  -4   0   1   -0.10    0.60
   2   0  -1    0.50    0.30
   2   0  -1    0.20    0.40
   0   0  -1    0.00    0.40
   0   0  -1    0.30    0.40
   0   0  -1   -0.30    0.30
   2   0   1    0.60    0.70
  -2   0  -1    0.10    0.50
  -2   0  -1   -0.20    0.50
  -4   0  -1    0.50    0.90
   4   0   1    1.00    0.90
  -4   0  -1   -0.50    0.60
   4   0   1    0.40    0.70
   6   0   1    0.50    1.00
   6   0   1   -0.50    1.30
  -6   0  -1   -0.70    2.40
  -6   0  -1    0.80    1.00
   8   0   1    0.30    1.50
  -8   0  -1    1.10    1.70
  -8   0  -1   -1.30    1.30
   8   0   1    0.90    2.00
 -10   0  -1   -0.60    3.00
 -10   0  -1    0.20    1.10
  10   0   1    1.20    1.80
  10   0   1   -0.60    1.70
 -12   0  -1   -0.70    1.80
  12   0   1    1.00    1.40
  12   0   1    0.90    1.80
 -12   0  -1    0.40    1.10
  14   0   1    0.70    2.00
 -14   0  -1    0.50    1.20
  14   0   1    1.30    1.50
  16   0   1   -0.30    2.00
 -16   0  -1   -1.60    1.30
  16   0   1   -0.80    1.30
 -16   0  -1   -0.20    3.70
 -18   0  -1    1.40    1.60
 -18   0  -1    3.40    2.70
  18   0   1   -0.40    2.00
  18   0   1   -0.80    1.50
 -20   0  -1    1.40    1.40
  20   0   1    0.10    1.80
 -20   0  -1    0.00    2.40
  20   0   1    2.50    2.20
 -22   0  -1   -1.00    2.00
  22   0   1   -1.80    2.20
 -22   0  -1   -0.10    1.60
  22   0   1   -1.60    1.60
 -24   0  -1    3.40    2.70
  24   0   1    2.80    3.60
  24   0   1    1.60    2.30
 -24   0  -1   -0.60    2.20
 -26   0  -1    1.40    2.20
 -26   0  -1   -0.80    3.40
  26   0   1   -0.40    2.40
  26   0   1   -3.60    2.20
  28   0   1   -1.70    2.20
  28   0   1    0.20    2.70
 -28   0  -1    0.70    2.90
 -28   0  -1    4.30    2.80
  30   0   1    4.50    2.60
 -30   0  -1    0.20    3.30
  30   0   1    1.30    3.80
  32   0   1    4.90    4.40
 -32   0  -1    4.10    4.70
  32   0   1    2.00    3.40
  34   0   1   -6.10    2.20
 -34   0  -1   -3.20    3.90
 -36   0  -1    6.70    5.60
  36   0   1    0.40    2.70
  38   0   1    0.60    2.90
 -38   0  -1   -0.60    4.80
  40   0   1    4.10    3.10
 -40   0  -1    0.90    5.00
  42   0   1    0.90    4.30
 -42   0  -1    3.00    5.20
  44   0   1    0.80    4.00
 -44   0  -1   -2.30    5.10
  46   0   1    7.60    4.60
 -48   0  -1    1.10    7.20
  48   0   1    4.00    5.20
 -50   0  -1  -24.70    8.70
  50   0   1    6.50    5.40
  52   0   1  -10.40    4.80
 -52   0  -1    0.20   14.60
  55  -1  -1   22.00    7.90
  55   1  -1   18.40    7.30
 -53  -1   1  363.56   34.20
  53  -1  -1  405.96   24.50
  53   1  -1  368.06   24.20
  51  -1  -1   53.69   10.00
 -51  -1   1   42.40   15.40
  51   1  -1   42.30    9.50
 -51   1   1   13.00   14.10
 -49  -1   1  196.28   23.30
  49  -1  -1  163.28   15.40
  49   1  -1  169.98   15.50
 -49   1   1  248.68   24.80
  47  -1  -1   10.80    5.10
 -47  -1   1    6.20    7.20
 -47   1   1   10.40    8.00
 -45  -1   1  398.16   30.00
  45  -1  -1  432.86   22.80
  45   1  -1  392.46   23.00
 -45   1   1  349.96   27.90
 -43  -1   1   74.99   14.50
  43  -1  -1   86.69   11.80
 -43   1   1   72.69   13.20
  43   1  -1  117.99   13.80
 -41  -1   1  398.16   28.60
  41  -1  -1  399.76   21.10
  41   1  -1  423.06   22.70
 -41   1   1  425.56   28.60
  39  -1  -1   85.19   13.00
 -39  -1   1  134.19   19.20
  39  -1  -1   88.49    9.50
 -39   1   1  139.89   19.40
  39   1  -1  102.19   10.60
  37  -1  -1  592.94   32.90
 -37  -1   1  649.64   35.60
  37  -1  -1  721.13   27.90
  37   1  -1  697.43   28.80
 -37   1   1  679.93   35.60
  35  -1  -1  433.26   26.60
 -35  -1   1  462.45   28.20
  35  -1  -1  510.95   22.20
 -35   1   1  492.05   28.30
  35   1  -1  495.25   22.70
  35   1  -1  465.85   27.30
 -33  -1   1  203.98   17.40
  33  -1  -1  204.48   14.80
  33  -1  -1  160.98   15.30
  33   1  -1  191.48   16.70
 -33   1   1  194.38   17.00
  33   1  -1  209.98   13.60
  31  -1  -1   32.10    7.60
  31  -1  -1   32.40    6.20
 -31  -1   1   51.09   10.70
 -31   1   1   33.80    8.70
  31   1  -1   31.20    6.00
  31   1  -1   55.59   11.40
  29  -1  -1  208.08   12.00
  29  -1  -1  182.48   15.10
 -29  -1   1  184.38   15.60
  29   1  -1  173.08   14.60
 -29   1   1  186.78   15.50
  29   1  -1  209.18   12.70
 -29   1   1  182.48   11.20
  27  -1  -1  355.36   16.10
 -27  -1   1  353.26   16.60
  27  -1  -1  356.76   20.80
 -27  -1   1  365.96   21.60
 -27   1   1  352.56   15.80
 -27   1   1  396.46   26.30
  27   1  -1  383.26   21.10
  27   1  -1  368.26   17.10
 -25  -1   1   83.49   10.00
  25  -1  -1   96.79   10.30
 -25  -1   1   90.39    7.50
  25  -1  -1  111.69    7.90
  25   1  -1  101.89    8.00
 -25   1   1  107.99   10.90
  25   1  -1   96.39   10.10
 -25   1   1   89.99    8.30
 -23  -1   1  394.26   20.90
  23  -1  -1  389.76   20.10
  23  -1  -1  377.16   15.50
 -23  -1   1  405.56   16.50
  23   1  -1  413.06   17.10
 -23   1   1  375.66   15.60
 -23   1   1  386.76   20.20
 -21  -1   1  102.19    7.60
  21  -1  -1  116.89    7.50
  21  -1  -1  115.59    9.90
 -21  -1   1  190.18   16.60
 -21   1   1  124.69    7.60
  21   1  -1  127.39   10.60
 -21   1   1  129.59   10.70
  21   1  -1  121.99    8.30
 -19  -1   1  472.05   21.60
  19  -1  -1  511.75   21.60
 -19  -1   1  482.85   17.70
  19  -1  -1  467.75   16.80
 -19   1   1  490.65   17.10
  19   1  -1  467.75   17.80
  19   1  -1  456.05   20.70
 -19   1   1  480.95   21.40
  17  -1  -1 2781.42   75.39
 -17  -1   1 2713.33   70.59
 -17  -1   1 2652.93   75.49
  17  -1  -1 2718.63   69.59
 -17   1   1 2739.13   69.79
  17   1  -1 2674.03   70.69
 -17   1   1 2843.62   75.69
  17   1  -1 2753.32   75.19
 -15  -1   1 1259.97   34.80
  15  -1  -1 1262.07   33.80
  15  -1  -1 1157.68   37.70
  15   1  -1 1211.68   34.80
 -15   1   1 1213.08   38.10
 -15   1   1 1288.87   34.10
 -13  -1   1 1131.79   34.00
  13  -1  -1 1080.99   29.30
  13  -1  -1  988.30   32.60
 -13  -1   1 1056.49   30.20
  13   1  -1 1135.59   33.50
 -13   1   1 1041.00   29.40
  13   1  -1 1079.79   30.40
 -13   1   1 1083.79   33.20
  11  -1  -1  934.41   27.30
 -11  -1   1  877.01   27.40
 -11  -1   1  852.51   24.70
  11  -1  -1  828.02   23.80
 -11   1   1  859.81   26.90
 -11   1   1  871.11   24.00
  11   1  -1  837.12   24.70
   9  -1  -1  222.78    9.70
  -9  -1   1  217.58    8.50
  -9  -1   1  217.58   10.00
   9  -1  -1  206.38    7.80
   9   1  -1  211.48    9.70
  -9   1   1  216.38    7.90
  -7  -1   1 2284.07   57.49
  -7  -1   1 2311.57   57.79
   7  -1  -1 2241.88   55.39
   7  -1  -1 2220.08   57.09
  -7   1   1 2232.58   55.59
   7   1  -1 2257.67   56.09
   7   1  -1 2303.67   57.69
   5  -1  -1  272.57    8.90
   5  -1  -1  271.77    8.50
  -5  -1   1  258.57    8.60
  -5  -1   1  280.97    9.70
   5   1  -1  266.57    8.60
  -5   1   1  281.27    9.00
   5   1  -1  251.07    9.30
  -5   1   1  282.77    8.60
  -3  -1   1  614.24   16.20
  -3  -1   1  621.04   17.00
   3  -1  -1  610.84   15.70
   3  -1  -1  600.54   16.40
   3   1  -1  613.84   16.90
   3   1  -1  602.44   16.10
  -3   1   1  632.84   15.60
  -3   1   1  628.64   16.50
   3   1  -1  598.24   16.90
  -3   1   1  625.24   15.80
  -1  -1   1  901.71   23.80
   1  -1  -1  950.40   23.90
   1  -1  -1  935.71   22.50
   1   1  -1  894.91   23.90
   1   1  -1  913.61   22.80
  -1   1   1  955.10   22.30
  -1   1   1  930.61   22.30
  -1   1   1  899.21   23.80
  -1  -1  -1 1672.03   40.60
  -1  -1  -1 1647.24   41.10
   1   1   1 1685.13   40.50
   1   1   1 1611.44   41.10
  -1   1  -1 1637.84   41.40
  -1   1  -1 1680.13   39.50
   3  -1   1  951.80   25.70
   3  -1   1  962.40   23.10
  -3  -1  -1  950.60   25.40
  -3  -1  -1  949.51   24.80
  -3   1  -1  933.21   23.00
   3   1   1  930.71   24.80
   3   1   1  970.90   25.30
  -3   1  -1  901.01   25.50
  -5  -1  -1 1036.60   28.00
  -5  -1  -1  960.80   26.20
   5  -1   1  989.40   24.60
   5  -1   1  990.80   27.80
  -5   1  -1  955.10   27.60
   5   1   1 1032.30   27.80
  -5   1  -1  970.90   24.50
   5   1   1  968.10   26.40
   7  -1   1  923.21   26.70
  -7  -1  -1  890.41   24.40
  -7  -1  -1  851.21   26.40
   7  -1   1  877.71   22.80
  -7   1  -1  932.51   26.70
  -7   1  -1  858.51   22.60
   7   1   1  837.72   24.40
   9  -1   1  181.48    6.90
  -9  -1  -1  191.98   10.00
  -9  -1  -1  176.88    7.70
   9   1   1  188.28    9.80
  -9   1  -1  185.28    6.70
   9   1   1  173.98    8.00
  11  -1   1  743.33   21.20
 -11  -1  -1  758.12   25.90
 -11  -1  -1  741.63   22.30
  11  -1   1  737.03   25.50
 -11   1  -1  795.62   25.90
  11   1   1  727.13   25.30
  11   1   1  744.13   22.80
 -11   1  -1  763.92   22.10
  13  -1   1  514.35   16.20
 -13  -1  -1  523.45   17.20
 -13  -1  -1  486.05   20.40
  13  -1   1  498.85   20.30
 -13   1  -1  540.95   20.80
  13   1   1  507.85   17.50
  13   1   1  500.35   20.10
 -13   1  -1  503.35   15.70
 -15  -1  -1 1054.99   35.40
 -15  -1  -1 1041.40   30.20
  15  -1   1 1007.10   29.30
  15  -1   1 1096.19   35.30
 -15   1  -1 1059.49   28.90
 -15   1  -1 1031.00   34.90
  15   1   1  999.90   34.40
  15   1   1  998.00   30.80
  17  -1   1 1337.27   37.30
 -17  -1  -1 1348.97   38.00
  17  -1   1 1297.67   43.10
  17   1   1 1380.76   43.50
  17   1   1 1320.97   38.90
 -17   1  -1 1264.07   43.00
 -17   1  -1 1401.56   36.90
  19  -1   1  485.55   17.60
 -19  -1  -1  514.25   18.30
 -19  -1  -1  474.15   22.80
 -19   1  -1  486.25   17.00
  19   1   1  520.05   19.40
  19   1   1  488.25   22.40
 -21  -1  -1  786.42   31.50
  21  -1   1  739.63   24.40
  21  -1   1  668.73   29.30
 -21  -1  -1  758.32   25.00
  21   1   1  785.72   26.30
 -21   1  -1  736.93   23.50
 -21   1  -1  751.62   30.60
  21   1   1  671.33   29.30
 -23  -1  -1  132.89   12.30
 -23  -1  -1  140.49    8.90
  23  -1   1  139.29   12.30
  23  -1   1  131.89    8.70
  23   1   1  150.48    9.90
 -23   1  -1  145.79   12.40
 -23   1  -1  134.59    8.20
  25  -1   1  466.25   24.50
 -25  -1  -1  527.95   26.00
 -25  -1  -1  464.25   19.00
  25  -1   1  481.15   19.20
 -25   1  -1  480.25   18.20
  25   1   1  493.75   20.60
  25   1   1  460.85   24.20
 -25   1  -1  474.15   24.80
 -27  -1  -1  355.36   22.00
  27  -1   1  316.07   20.50
  27  -1   1  359.56   16.30
  27   1   1  346.67   20.80
 -27   1  -1  333.67   21.00
  27   1   1  352.36   17.20
 -27   1  -1  323.47   14.90
 -29  -1  -1  178.98   15.90
  29  -1   1  165.88   15.00
  29  -1   1  183.38   11.70
  29   1   1  167.88   15.20
  29   1   1  196.28   13.00
 -29   1  -1  181.68   15.80
 -29   1  -1  181.88   10.70
 -31  -1  -1  777.72   37.20
  31  -1   1  781.32   28.90
  31   1   1  861.81   31.30
  31   1   1  684.43   34.30
 -31   1  -1  795.92   36.80
 -33  -1  -1  451.95   27.70
  33  -1   1  438.06   23.50
  33  -1   1  399.16   25.80
 -33   1  -1  452.55   27.10
  33   1   1  425.76   21.30
 -35  -1  -1  316.37   24.00
  35  -1   1  349.77   23.70
  35  -1   1  336.27   17.80
 -35   1  -1  339.77   24.10
  35   1   1  372.06   19.70
 -37  -1  -1  266.37   22.50
  37  -1   1  255.27   15.80
  37   1   1  257.27   16.70
 -37   1  -1  276.47   22.00
  39  -1   1  279.97   17.10
 -39  -1  -1  280.87   23.90
  39   1   1  261.87   17.20
 -39   1  -1  290.77   23.70
 -41  -1  -1  375.26   28.50
  41  -1   1  365.56   20.30
  41   1   1  382.86   21.90
 -41   1  -1  338.37   26.40
  43  -1   1  289.87   18.10
 -43  -1  -1  284.87   25.30
  43   1   1  238.28   17.70
 -43   1  -1  252.67   24.00
  45  -1   1  218.68   16.50
 -45  -1  -1  244.58   23.70
 -45   1  -1  186.88   21.10
  45   1   1  231.58   17.60
  47  -1   1   45.50    9.00
 -47  -1  -1   25.90   10.00
  47   1   1   51.99   10.40
 -47   1  -1   49.50   14.10
 -49  -1  -1  124.99   21.10
  49   1   1  135.99   16.90
 -49   1  -1  146.09   22.50
 -51  -1  -1   17.10   13.30
  51  -1   1   -4.60    4.50
  51   1   1   10.10    7.80
 -53  -1  -1  130.39   28.50
  53  -1   1  183.18   16.50
  53   1   1  173.48   17.00
  54  -2  -1   16.80    6.70
 -54  -2   1   10.30   14.00
  54   2  -1   32.70    8.70
  52  -2  -1   38.30    8.80
 -52  -2   1   31.90   15.40
  52   2  -1   47.00   10.60
  50  -2  -1   -1.00    4.20
 -50  -2   1    9.90    9.00
  50   2  -1    0.20    4.70
 -50   2   1    1.80    8.90
  48  -2  -1   58.69    9.90
 -48  -2   1   74.79   15.00
  48   2  -1   62.29   11.60
 -48   2   1   59.99   14.80
  46  -2  -1   69.69   10.60
 -46  -2   1   56.79   13.10
 -46   2   1   50.89   11.80
  44  -2  -1  104.69   10.80
  44   2  -1  122.89   15.30
 -44   2   1  127.29   19.60
  42  -2  -1   66.89    9.90
  42  -2  -1   54.79   12.10
 -42  -2   1   39.20   11.20
 -42   2   1   46.60   10.90
  42   2  -1   42.30    8.50
 -40  -2   1   95.79   15.40
  40  -2  -1  104.49    9.70
  40  -2  -1  110.79   16.50
 -40   2   1  115.19   16.80
  40   2  -1  109.29   11.40
  38  -2  -1   60.19   11.30
 -38  -2   1   71.29   14.20
  38  -2  -1   72.89    9.40
 -38   2   1   54.39   11.50
  38   2  -1   53.09    9.20
  36  -2  -1   60.89   10.90
  36  -2  -1   65.09    8.60
 -36  -2   1   50.89   11.60
  36   2  -1   61.69    9.20
 -36   2   1   83.69   13.40
  34  -2  -1  237.68   18.90
 -34  -2   1  250.47   20.50
  34  -2  -1  254.37   14.20
 -34   2   1  251.27   19.40
  34   2  -1  269.57   16.10
  32  -2  -1  134.49    9.90
  32  -2  -1  118.79   13.00
 -32  -2   1  128.49   14.20
 -32   2   1  123.99   13.50
  32   2  -1  125.89   13.20
  32   2  -1  118.49   10.60
 -30  -2   1  136.69   13.70
  30  -2  -1  122.99    9.20
  30  -2  -1  122.89   12.60
  30   2  -1  138.59   13.40
 -30   2   1  124.79    9.10
 -30   2   1  137.49   13.40
  30   2  -1  139.89   10.80
  28  -2  -1   20.00    6.00
  28  -2  -1   26.00    4.90
 -28  -2   1   20.10    7.10
 -28   2   1   15.90    5.30
 -28   2   1   24.80    4.80
  28   2  -1   17.30    5.60
  28   2  -1   13.10    4.20
 -26  -2   1  184.98   14.60
  26  -2  -1  165.18    9.60
  26  -2  -1  178.98   13.80
 -26   2   1  168.58   13.40
  26   2  -1  170.78   13.60
 -26   2   1  153.88    9.40
  26   2  -1  171.98   11.10
  24  -2  -1   72.29    6.00
  24  -2  -1   69.49    8.30
 -24  -2   1   81.49   11.80
 -24  -2   1   59.69    6.30
  24   2  -1   78.39    8.70
  24   2  -1   79.89    7.40
 -24   2   1   73.29    6.10
 -24   2   1   92.09    9.60
  22  -2  -1  321.97   13.10
 -22  -2   1  297.27   17.90
  22  -2  -1  329.37   17.70
 -22  -2   1  303.17   14.10
  22   2  -1  304.87   14.70
 -22   2   1  336.17   17.70
  22   2  -1  296.37   17.10
 -22   2   1  291.37   12.80
 -20  -2   1   77.09    6.40
  20  -2  -1   84.39    8.30
  20  -2  -1   75.99    5.50
 -20  -2   1   74.49    9.80
  20   2  -1   72.59    6.60
  20   2  -1   65.99    7.70
 -20   2   1   75.89    5.70
 -20   2   1   83.69    8.20
 -18  -2   1  974.00   30.10
  18  -2  -1  936.21   33.30
 -18  -2   1  995.70   34.70
  18  -2  -1  977.90   28.20
 -18   2   1  964.30   28.40
 -18   2   1  993.30   33.50
  18   2  -1  997.10   33.80
  18   2  -1  991.50   30.80
 -16  -2   1 1307.27   37.50
  16  -2  -1 1341.27   40.90
  16  -2  -1 1342.77   35.60
 -16  -2   1 1229.18   41.00
  16   2  -1 1258.07   40.30
  16   2  -1 1356.76   38.10
 -16   2   1 1347.27   35.90
 -16   2   1 1321.57   40.50
 -14  -2   1  795.62   24.60
  14  -2  -1  770.42   26.90
 -14  -2   1  777.92   27.60
  14  -2  -1  809.22   23.00
 -14   2   1  825.42   23.30
  14   2  -1  814.62   25.00
  14   2  -1  853.81   27.50
  12  -2  -1  640.24   21.80
 -12  -2   1  613.54   22.20
 -12  -2   1  664.63   20.20
  12  -2  -1  600.14   19.50
  12   2  -1  587.14   21.50
 -12   2   1  660.53   18.80
  12   2  -1  666.33   20.30
  10  -2  -1  319.27   12.70
  10  -2  -1  309.87   10.40
 -10  -2   1  311.57   15.00
 -10  -2   1  324.87   11.80
  10   2  -1  327.77   13.10
  10   2  -1  311.87   11.70
 -10   2   1  334.77   12.50
 -10   2   1  305.57   11.70
  -8  -2   1  575.84   17.90
   8  -2  -1  602.74   16.90
  -8  -2   1  611.94   19.60
   8  -2  -1  595.34   18.50
   8   2  -1  647.34   19.40
   8   2  -1  602.14   18.10
  -8   2   1  579.14   17.00
  -8   2   1  578.64   18.10
  -6  -2   1  409.26   13.40
   6  -2  -1  454.95   12.90
   6  -2  -1  421.86   13.20
  -6  -2   1  419.86   14.30
   6   2  -1  421.16   14.10
  -6   2   1  447.06   12.90
   6   2  -1  424.06   13.40
  -6   2   1  452.65   13.00
   4  -2  -1  797.72   21.50
  -4  -2   1  814.92   22.40
  -4  -2   1  838.82   22.60
  -4  -2   1  796.92   21.50
   4  -2  -1  810.82   20.50
  -4   2   1  805.32   19.60
   4   2  -1  792.32   22.20
  -4   2   1  827.82   19.70
   4   2  -1  757.22   21.40
  -4   2   1  800.42   21.40
  -2  -2   1   10.50    1.80
  -2  -2   1   11.40    1.80
   2  -2  -1    9.70    1.70
  -2  -2   1   13.90    1.70
   2   2  -1   15.70    1.80
  -2   2   1   12.00    2.00
   2   2  -1   10.30    1.60
   0  -2  -1  118.69    5.20
   0  -2   1  108.49    4.90
   0  -2   1  107.59    5.10
   0  -2   1  111.79    3.80
   0   2   1  108.09    5.10
   0   2  -1  108.69    3.80
   2  -2   1 1654.73   43.20
  -2  -2  -1 1708.63   42.00
  -2  -2  -1 1754.42   43.10
   2  -2   1 1673.63   40.10
   2   2   1 1696.53   43.20
   2   2   1 1718.53   41.50
  -2   2  -1 1668.33   40.10
  -4  -2  -1  506.75   15.50
   4  -2   1  476.05   16.00
  -4  -2  -1  539.15   15.90
   4   2   1  521.35   15.90
   4   2   1  523.75   15.40
  -6  -2  -1  380.56   13.60
  -6  -2  -1  356.16   12.20
   6  -2   1  312.97   12.70
   6  -2   1  350.76    9.10
  -6   2  -1  341.77    8.90
   6   2   1  350.96   12.60
  -6   2  -1  342.37   12.90
   6   2   1  349.37   12.40
   8  -2   1 1355.86   38.20
  -8  -2  -1 1359.86   38.50
  -8  -2  -1 1338.57   36.30
   8  -2   1 1367.06   33.20
   8   2   1 1373.26   36.90
  -8   2  -1 1286.17   37.80
   8   2   1 1341.97   37.70
  -8   2  -1 1361.66   33.00
  10  -2   1  496.85   18.90
  10  -2   1  511.55   14.50
 -10  -2  -1  525.65   17.00
 -10  -2  -1  521.45   19.50
  10   2   1  512.25   18.80
 -10   2  -1  516.35   14.30
  10   2   1  539.15   17.80
 -10   2  -1  524.05   19.10
 -12  -2  -1 2154.18   58.59
  12  -2   1 2049.20   51.39
  12  -2   1 2009.20   57.49
 -12  -2  -1 2091.59   54.39
 -12   2  -1 2110.19   51.19
  12   2   1 2036.00   54.99
 -12   2  -1 1975.50   57.09
  12   2   1 2087.69   57.39
 -14  -2  -1  421.76   16.10
 -14  -2  -1  444.36   19.50
  14  -2   1  456.75   19.40
  14  -2   1  434.86   14.20
 -14   2  -1  451.05   19.20
  14   2   1  441.86   16.90
  14   2   1  495.05   19.60
 -14   2  -1  446.96   13.90
 -16  -2  -1 1228.98   36.40
  16  -2   1 1218.18   40.60
 -16  -2  -1 1326.27   42.10
  16  -2   1 1263.47   34.10
  16   2   1 1329.77   41.00
  16   2   1 1236.28   37.40
 -16   2  -1 1289.07   33.80
 -16   2  -1 1168.78   40.10
 -18  -2  -1   49.40    5.20
  18  -2   1   37.80    6.60
  18  -2   1   50.39    4.40
 -18  -2  -1   58.89    8.60
  18   2   1   65.89    9.00
  18   2   1   60.89    6.00
 -18   2  -1   60.29    8.70
 -18   2  -1   49.99    4.20
  20  -2   1  130.39   11.20
 -20  -2  -1  123.79    9.50
 -20  -2  -1  206.78   17.60
  20  -2   1  132.39    7.60
 -20   2  -1  142.89   11.40
  20   2   1  114.29   10.50
 -20   2  -1  140.39    7.40
  20   2   1  146.69    9.60
  22  -2   1   37.90    4.90
 -22  -2  -1   46.20    9.20
 -22  -2  -1   33.00    5.20
  22  -2   1   65.99   10.40
 -22   2  -1   40.10    4.80
  22   2   1   45.40    6.60
  22   2   1   33.30    6.90
 -22   2  -1   33.80    7.30
  24  -2   1  102.49    7.30
 -24  -2  -1   88.39    7.70
 -24  -2  -1   91.39   10.40
  24  -2   1   93.79   10.10
  24   2   1  102.59    8.90
  24   2   1  135.39   11.90
 -24   2  -1   99.79    6.70
  26  -2   1   34.20    8.10
  26  -2   1   37.30    5.70
 -26  -2  -1   16.30    5.10
 -26   2  -1   30.80    4.70
  26   2   1   22.60    5.40
  26   2   1   31.10    7.40
 -26   2  -1   23.80    6.20
 -28  -2  -1  114.39   12.90
  28  -2   1  115.59   12.60
  28  -2   1  120.39    9.00
 -28   2  -1  128.29    8.40
 -28   2  -1  123.09   12.50
  28   2   1  119.39   12.20
 -30  -2  -1    3.80    4.10
  30  -2   1   15.10    4.00
  30  -2   1   21.70    7.50
 -30   2  -1   23.20    4.60
  30   2   1   16.20    5.50
 -30   2  -1   11.00    4.40
 -32  -2  -1  201.38   18.00
  32  -2   1  194.58   12.10
  32  -2   1  172.18   15.80
  32   2   1  178.98   13.30
 -32   2  -1  190.28   17.20
 -32   2  -1  160.88   10.80
  34  -2   1  349.57   29.50
  34  -2   1  346.87   17.00
 -34  -2  -1  328.37   24.30
  34   2   1  339.97   19.30
 -34   2  -1  322.97   23.10
 -36  -2  -1   51.79   12.90
  36  -2   1   50.19    7.80
  36  -2   1   39.50    9.30
 -36   2  -1   50.19   10.90
  36   2   1   60.69    9.90
  38  -2   1   94.89   17.40
  38  -2   1  115.09   10.60
 -38  -2  -1  100.19   19.00
  38   2   1   75.59   11.20
 -38   2  -1   99.49   15.20
 -40  -2  -1   22.10    7.80
  40  -2   1   23.40    6.00
  40   2   1   28.70    7.40
 -40   2  -1   31.90    8.40
  42  -2   1   94.39    9.90
 -42  -2  -1   78.79   16.20
  42   2   1   89.39   13.10
 -42   2  -1  120.49   19.50
  44  -2   1  100.59   12.50
 -44  -2  -1   82.09   15.60
  44   2   1  114.09   15.10
 -44   2  -1  105.39   17.60
 -46  -2  -1   62.09   16.10
  46  -2   1   36.10    7.60
 -46   2  -1   32.00   12.50
  46   2   1   43.50    9.30
 -48  -2  -1   28.60   12.10
  48  -2   1    9.70    5.20
  48   2   1   -3.00    4.60
 -48   2  -1    8.90   10.80
 -50  -2  -1   29.70   10.10
  50  -2   1   59.69   10.80
  50   2   1   63.69   12.30
  52  -2   1   24.40    7.00
 -52  -2  -1   22.90   11.50
  52   2   1   19.60    7.00
 -53  -3   1  111.99   21.90
  53  -3  -1   99.19   13.10
  53   3  -1  112.79   15.20
  51  -3  -1    8.40    4.80
 -51  -3   1   -9.00    8.10
  51   3  -1    1.50    5.60
 -49  -3   1   32.40   12.80
  49  -3  -1   21.50    6.80
  49   3  -1   41.30    9.30
 -47  -3   1   21.50    9.40
  47  -3  -1   21.20    6.00
 -47   3   1   25.80   11.50
  47   3  -1   40.00    9.30
  45  -3  -1   57.69    9.20
 -45  -3   1   42.10   11.30
  45   3  -1   85.09   13.80
 -45   3   1   60.69   13.90
  43  -3  -1   58.89    8.80
  43  -3  -1   37.00    9.90
 -43  -3   1   51.69   13.60
 -43   3   1   41.40   10.00
  43   3  -1   43.20    8.90
 -41  -3   1  140.09   20.90
  41  -3  -1   97.89    9.40
  41  -3  -1   99.49   19.60
  41   3  -1  111.89   14.10
 -41   3   1   85.79   14.30
  39  -3  -1   19.00    7.80
 -39  -3   1   28.70    9.40
  39  -3  -1   21.90    5.30
 -39   3   1   15.60    6.00
  39   3  -1   24.20    6.80
  37  -3  -1  207.28   18.60
 -37  -3   1  220.18   20.30
  37   3  -1  222.08   16.10
 -37   3   1  183.38   17.30
 -35  -3   1   97.79   15.80
  35  -3  -1   63.99    7.90
  35  -3  -1   78.19   13.50
  35   3  -1   78.49   10.80
 -35   3   1   78.49   13.40
  33  -3  -1   33.80    7.40
  33  -3  -1   48.80    7.10
 -33  -3   1   52.09   11.70
 -33   3   1   36.50    8.30
  33   3  -1   59.39    9.70
  31  -3  -1  606.04   30.30
 -31  -3   1  665.53   33.10
  31  -3  -1  644.54   23.70
  31   3  -1  629.34   26.60
 -31   3   1  596.94   23.20
 -31   3   1  661.93   31.10
  29  -3  -1   10.30    4.30
 -29  -3   1   36.10    8.70
  29  -3  -1   26.50    4.90
  29   3  -1   22.20    5.80
  29   3  -1   18.80    5.10
 -29   3   1   18.20    5.40
 -29   3   1   25.40    4.80
  27  -3  -1    7.80    3.80
  27  -3  -1    6.50    2.70
 -27  -3   1    6.50    3.40
 -27   3   1    8.20    3.70
  27   3  -1    3.30    3.30
  27   3  -1   12.60    5.30
 -27   3   1   10.30    3.20
 -25  -3   1  173.38   14.20
  25  -3  -1  159.68   12.90
  25  -3  -1  170.68    9.20
 -25   3   1  161.78   12.80
  25   3  -1  168.08   13.20
 -25   3   1  167.68    9.30
  25   3  -1  158.18   11.10
  23  -3  -1   75.29    5.80
  23  -3  -1   68.79    8.20
 -23  -3   1   68.29    6.60
 -23  -3   1   55.69    8.30
  23   3  -1   69.69    7.10
  23   3  -1   86.19   11.10
 -23   3   1   71.09    9.90
 -23   3   1   63.29    5.40
  21  -3  -1  262.57   11.00
 -21  -3   1  279.17   16.60
  21  -3  -1  239.18   14.80
 -21  -3   1  266.97   13.20
  21   3  -1  258.27   13.40
  21   3  -1  244.48   14.90
 -21   3   1  221.58   20.60
 -21   3   1  269.37   11.40
  19  -3  -1   57.89    6.80
 -19  -3   1   52.59    7.50
  19  -3  -1   55.19    4.40
 -19   3   1   60.59    4.90
  19   3  -1   46.80    6.20
  19   3  -1   73.29    9.30
 -17  -3   1  635.04   22.30
  17  -3  -1  642.84   19.70
 -17  -3   1  706.33   26.40
  17  -3  -1  664.63   25.00
 -17   3   1  632.54   20.10
  17   3  -1  624.44   24.50
  17   3  -1  630.94   22.70
  15  -3  -1   10.10    2.90
 -15  -3   1   11.40    3.00
 -15  -3   1   10.70    3.30
  15  -3  -1   15.20    2.50
  15   3  -1    7.50    2.80
  15   3  -1    9.30    3.00
 -15   3   1   10.00    2.20
 -15   3   1   12.50    3.40
  13  -3  -1  180.08   10.00
 -13  -3   1  184.68   10.70
 -13  -3   1  174.98    9.00
  13   3  -1  189.28    9.50
 -13   3   1  192.18    9.80
  13   3  -1  178.88   10.00
 -13   3   1  182.48    7.70
  11  -3  -1    9.50    2.80
 -11  -3   1   10.60    2.70
  11  -3  -1    6.50    1.70
 -11  -3   1   13.70    3.60
  11   3  -1   10.90    2.90
 -11   3   1    6.10    1.70
  11   3  -1    8.40    2.50
 -11   3   1    7.10    2.30
   9  -3  -1  287.77    9.90
  -9  -3   1  296.87   12.50
  -9  -3   1  294.27   11.30
   9  -3  -1  300.87   11.50
  -9   3   1  287.57   10.00
   9   3  -1  287.87   11.90
   9   3  -1  278.17   11.30
  -9   3   1  298.87   10.70
  -7  -3   1  342.17   12.20
  -7  -3   1  365.06   13.30
   7  -3  -1  362.46   11.80
   7  -3  -1  361.86   11.40
   7   3  -1  338.47   12.70
   7   3  -1  347.47   12.40
  -7   3   1  351.16   11.30
  -7   3   1  350.46   10.80
   5  -3  -1 1152.58   29.80
   5  -3  -1 1173.08   28.60
   5  -3  -1 1123.89   30.00
  -5  -3   1 1148.09   31.20
  -5  -3   1 1122.79   30.20
   5   3  -1 1116.99   30.40
   5   3  -1 1069.09   30.50
  -3  -3   1  564.04   16.80
  -3  -3   1  530.75   15.70
   3  -3  -1  514.05   16.00
  -3  -3   1  599.24   18.40
   3   3  -1  548.45   15.90
   3   3  -1  546.45   16.20
  -3   3   1  517.45   16.20
  -1  -3   1 5135.29  119.09
  -1  -3   1 4753.82  117.19
   1  -3  -1 4688.43  118.79
   1   3  -1 5025.70  118.29
   1   3  -1 4964.10  117.39
  -1   3   1 4897.91  118.99
   1   3  -1 5057.09  118.59
  -1  -3  -1  653.03   19.20
   1  -3   1  685.73   19.40
  -1  -3  -1  679.33   17.00
   1  -3   1  631.54   16.80
   1  -3   1  653.93   19.00
   1   3   1  631.94   19.40
  -1   3  -1  649.24   17.00
  -1   3  -1  646.34   18.90
  -3  -3  -1  690.53   19.10
   3  -3   1  685.33   16.80
   3  -3   1  670.03   20.30
  -3  -3  -1  688.13   20.30
   3   3   1  726.43   20.80
  -3   3  -1  685.53   20.10
   3   3   1  685.13   18.20
  -3   3  -1  659.43   16.90
   5  -3   1   54.69    4.60
  -5  -3  -1   57.29    4.30
  -5  -3  -1   49.40    4.20
   5   3   1   63.29    4.00
  -5   3  -1   49.20    4.10
   5   3   1   58.59    4.60
   7  -3   1   19.00    3.20
  -7  -3  -1   14.30    2.80
  -7  -3  -1   18.70    3.10
   7   3   1   18.20    3.30
   7   3   1   18.70    3.20
   9  -3   1   22.10    1.50
  -9  -3  -1   25.20    3.80
  -9  -3  -1   26.60    4.70
   9  -3   1   19.40    3.60
   9   3   1   24.10    3.90
   9   3   1   22.00    3.50
  -9   3  -1   23.40    1.50
 -11  -3  -1   22.40    4.70
  11  -3   1   19.80    1.70
  11  -3   1   22.00    4.00
 -11  -3  -1   27.10    4.30
 -11   3  -1   25.60    1.90
  11   3   1   25.10    4.40
  11   3   1   26.40    4.40
 -11   3  -1   21.40    4.70
  13  -3   1  297.47    9.50
 -13  -3  -1  295.47   14.90
 -13  -3  -1  300.47   12.80
  13  -3   1  314.47   15.00
  13   3   1  301.47   13.40
  13   3   1  287.77   14.00
 -13   3  -1  309.77   14.50
 -13   3  -1  288.97    9.40
 -15  -3  -1   79.29    7.90
  15  -3   1   73.39    7.50
 -15  -3  -1   83.39    6.50
  15  -3   1   72.69    4.30
  15   3   1   79.89    6.80
 -15   3  -1   88.19    7.90
  15   3   1   83.49    7.60
 -17  -3  -1  526.35   19.50
 -17  -3  -1  523.35   23.20
  17  -3   1  491.35   22.30
  17  -3   1  511.65   16.10
  17   3   1  522.85   22.10
 -17   3  -1  512.55   15.90
 -17   3  -1  538.15   22.50
  17   3   1  520.15   20.40
  19  -3   1   22.80    3.50
 -19  -3  -1   26.10    6.30
  19  -3   1   20.70    5.80
 -19  -3  -1   26.50    4.90
  19   3   1   32.40    6.50
 -19   3  -1   28.80    3.70
  19   3   1   20.50    4.40
 -19   3  -1   26.30    6.00
 -21  -3  -1  521.55   24.70
 -21  -3  -1  489.45   19.40
  21  -3   1  490.35   16.70
  21  -3   1  460.25   22.90
 -21   3  -1  473.95   16.20
  21   3   1  465.75   20.30
 -21   3  -1  485.25   23.00
  21   3   1  465.35   22.50
  23  -3   1  109.79   10.90
  23  -3   1  100.19    6.60
 -23  -3  -1  103.69   11.20
  23   3   1  107.19    9.00
 -23   3  -1   99.99   10.20
 -23   3  -1   98.29    6.30
  23   3   1  118.29   10.70
 -25  -3  -1  297.77   19.50
  25  -3   1  272.57   12.40
  25  -3   1  247.88   17.60
  25   3   1  284.47   15.80
 -25   3  -1  249.48   17.20
  25   3   1  287.47   18.00
 -25   3  -1  284.37   12.10
  27  -3   1   63.89   11.50
  27  -3   1   46.60    6.00
 -27  -3  -1   56.19   10.10
 -27   3  -1   54.29   10.10
 -27   3  -1   48.10    6.10
  27   3   1   42.00    7.80
  29  -3   1  429.76   25.10
 -29  -3  -1  449.06   26.70
  29  -3   1  470.45   18.60
 -29   3  -1  447.66   17.90
 -29   3  -1  435.16   25.50
  29   3   1  453.65   22.10
 -31  -3  -1   30.20    7.70
  31  -3   1   48.40    6.70
  31  -3   1   26.90    7.00
 -31   3  -1   46.80    9.10
  31   3   1   52.09    8.80
 -31   3  -1   54.39    6.80
  33  -3   1    7.30    3.60
  33  -3   1   -0.30    4.10
 -33  -3  -1    5.50    5.20
 -33   3  -1    2.30    3.80
  33   3   1    4.50    4.60
 -33   3  -1    2.20    2.70
  35  -3   1  137.19   15.30
 -35  -3  -1  182.68   27.00
  35  -3   1  141.99   10.50
  35   3   1  123.69   12.10
 -35   3  -1  137.69   15.30
 -37  -3  -1  145.29   20.40
  37  -3   1  125.29   18.00
 -37   3  -1  126.69   18.20
  37   3   1  110.49   11.70
 -39  -3  -1   75.69   13.90
  39  -3   1   64.79   12.90
  39  -3   1   85.29    8.90
  39   3   1   60.89   10.80
 -39   3  -1   86.99   14.10
  41  -3   1   84.39   10.50
 -41  -3  -1   60.79   12.50
  41   3   1   78.99   12.00
 -41   3  -1   78.69   14.50
  43  -3   1   15.60    5.50
 -43  -3  -1   14.70    8.60
  43   3   1   16.20    6.40
 -43   3  -1    8.40    8.00
 -45  -3  -1   48.60   14.30
  45  -3   1   33.50    6.80
  45   3   1   37.50    9.10
 -45   3  -1   38.60   12.50
  47  -3   1   23.60    6.80
 -47  -3  -1   30.40   11.30
 -47   3  -1   19.80   10.70
  47   3   1   42.90   10.90
  49  -3   1   51.69    8.70
 -49  -3  -1   30.60   10.40
  49   3   1   58.89   11.60
  51  -3   1   11.00    5.60
 -51  -3  -1   -9.20    9.40
  51   3   1   -3.20    5.10
 -54  -4   1   45.70   16.20
  54  -4  -1   78.29   11.50
  54   4  -1   55.49   12.10
  52  -4  -1   96.79   11.60
 -52  -4   1   86.09   19.20
  52   4  -1  109.79   16.60
 -50  -4   1   60.79   13.40
  50  -4  -1   81.29   11.40
  50   4  -1   81.29   13.70
 -48  -4   1   96.09   18.70
  48  -4  -1   78.69   10.70
  48   4  -1   83.89   13.70
 -46  -4   1   95.09   18.10
  46  -4  -1   80.09   11.00
 -46   4   1   87.39   15.80
  46   4  -1  110.69   15.30
 -44  -4   1  179.78   21.00
  44  -4  -1  226.88   14.50
  44   4  -1  202.58   17.10
 -44   4   1  212.38   21.30
 -42  -4   1  160.68   22.00
  42  -4  -1  161.48   17.30
  42  -4  -1  160.08   12.10
 -42   4   1  153.88   17.70
  42   4  -1  161.38   14.90
  40  -4  -1  246.38   14.40
 -40  -4   1  271.07   23.50
  40  -4  -1  230.58   21.00
 -40   4   1  229.88   19.90
  40   4  -1  246.98   17.80
  38  -4  -1  144.59   16.20
 -38  -4   1  149.88   17.00
  38  -4  -1  176.98   11.60
 -38   4   1  161.48   16.10
  38   4  -1  148.49   13.20
  36  -4  -1  193.38   11.80
 -36  -4   1  129.39   20.90
  36  -4  -1  173.78   16.50
 -36   4   1  185.98   16.70
  36   4  -1  191.18   15.10
  34  -4  -1  242.38   18.90
  34  -4  -1  272.47   14.00
 -34  -4   1  264.27   21.50
 -34   4   1  254.47   14.00
  34   4  -1  287.17   18.00
 -34   4   1  266.37   19.50
 -32  -4   1  843.62   39.10
  32  -4  -1  839.42   28.10
  32  -4  -1  712.13   35.00
  32   4  -1  796.52   32.60
 -32   4   1  874.91   36.80
 -32   4   1  797.62   28.10
  30  -4  -1 1211.78   50.79
 -30  -4   1 1155.38   47.10
  30  -4  -1 1177.98   35.60
 -30   4   1 1134.69   43.80
  30   4  -1 1154.38   40.80
 -30   4   1 1132.29   36.00
  28  -4  -1  437.96   23.90
  28  -4  -1  451.35   17.60
 -28  -4   1  451.15   25.70
  28   4  -1  485.55   22.00
 -28   4   1  476.15   18.50
 -26  -4   1  242.58   17.50
  26  -4  -1  252.07   11.70
  26  -4  -1  243.78   16.50
 -26   4   1  227.88   11.70
  26   4  -1  275.87   17.10
  26   4  -1  264.47   15.10
  24  -4  -1  308.47   17.90
 -24  -4   1  258.57   17.80
  24  -4  -1  285.27   12.10
  24   4  -1  273.27   16.80
 -24   4   1  291.37   12.70
  24   4  -1  301.27   15.50
 -22  -4   1  191.98   13.10
  22  -4  -1  220.08   14.20
  22  -4  -1  203.68    9.50
 -22   4   1  205.48    9.90
  22   4  -1  186.78   13.20
  22   4  -1  208.78   12.50
 -22   4   1  240.18   14.00
  20  -4  -1 1246.08   41.70
 -20  -4   1 1261.07   38.70
  20  -4  -1 1256.57   34.60
 -20  -4   1 1243.78   43.10
 -20   4   1 1210.38   35.20
  20   4  -1 1227.98   39.10
  20   4  -1 1260.97   42.10
 -20   4   1 1332.97   41.10
 -18  -4   1 1213.28   40.40
  18  -4  -1 1151.98   32.10
 -18  -4   1 1153.98   35.90
  18  -4  -1 1218.48   38.90
 -18   4   1 1134.59   37.00
 -18   4   1 1167.88   32.90
  18   4  -1 1177.18   38.40
  18   4  -1 1177.78   36.80
  16  -4  -1 2778.22   69.59
 -16  -4   1 2774.82   73.59
  16  -4  -1 2804.12   75.79
 -16  -4   1 2810.52   77.69
  16   4  -1 2796.82   75.89
 -16   4   1 2799.32   70.39
 -16   4   1 2815.72   74.29
  16   4  -1 2758.92   74.29
 -14  -4   1  631.74   23.60
  14  -4  -1  614.64   18.10
 -14  -4   1  587.64   20.80
  14  -4  -1  595.84   21.90
 -14   4   1  616.94   21.00
  14   4  -1  610.84   22.20
 -14   4   1  596.24   18.60
  14   4  -1  590.54   21.40
 -12  -4   1  476.15   18.60
  12  -4  -1  442.36   16.90
 -12  -4   1  436.46   16.40
  12  -4  -1  468.45   14.30
 -12   4   1  456.45   15.90
 -12   4   1  450.25   14.50
  12   4  -1  427.66   16.70
  12   4  -1  440.96   17.20
 -10  -4   1  126.39    7.20
 -10  -4   1  125.79    8.20
  10  -4  -1  126.29    5.90
  10  -4  -1  135.29    7.30
 -10   4   1  125.69    6.40
  10   4  -1  114.79    7.30
 -10   4   1  123.39    6.20
  10   4  -1  120.49    7.40
  -8  -4   1 1850.71   51.79
  -8  -4   1 1932.31   50.79
   8  -4  -1 1945.81   49.10
   8  -4  -1 1989.00   49.80
  -8   4   1 1975.70   48.00
   8   4  -1 1934.61   51.09
   8   4  -1 1924.51   51.19
  -6  -4   1 1009.40   28.60
   6  -4  -1 1036.50   27.00
  -6  -4   1 1004.60   29.50
   6  -4  -1 1044.60   27.90
   6   4  -1 1018.00   28.90
   6   4  -1 1040.10   29.00
  -4  -4   1  984.90   27.60
  -4  -4   1 1022.90   28.60
  -4  -4   1 1038.00   28.70
   4  -4  -1 1023.20   28.00
   4  -4  -1 1015.60   25.20
   4   4  -1  978.20   27.70
   4   4  -1  999.70   27.80
  -4   4   1 1030.00   28.10
  -2  -4   1 7073.59  163.18
  -2  -4   1 6701.23  163.08
   2  -4  -1 6839.22  162.58
   2   4  -1 6741.63  161.78
  -2   4   1 6566.54  163.18
   0  -4  -1  568.34   18.00
   0  -4   1  615.84   18.40
   0  -4   1  570.34   16.40
   0  -4   1  590.54   17.80
   0  -4  -1  582.64   15.10
   0   4  -1  592.34   17.60
   0   4  -1  602.44   16.70
   0   4   1  594.74   18.50
   2  -4   1  652.93   17.60
  -2  -4  -1  697.13   18.40
   2  -4   1  672.33   20.30
  -2  -4  -1  663.33   20.50
   2   4   1  675.53   20.90
  -2   4  -1  679.73   17.90
   2   4   1  672.93   16.30
  -2   4  -1  651.23   19.70
  -4  -4  -1   26.90    2.90
  -4  -4  -1   34.00    4.30
   4  -4   1   18.50    3.20
   4  -4   1   23.90    1.60
  -4   4  -1   25.90    3.10
  -4   4  -1   24.60    1.80
   4   4   1   24.20    3.80
   4   4   1   22.60    2.10
  -6  -4  -1 1279.27   36.40
   6  -4   1 1318.07   31.00
   6  -4   1 1303.67   31.10
  -6  -4  -1 1309.27   36.20
   6  -4   1 1350.76   37.10
   6   4   1 1300.57   37.10
   6   4   1 1320.87   34.80
  -6   4  -1 1279.97   36.00
  -8  -4  -1  782.12   24.80
   8  -4   1  808.82   25.80
  -8  -4  -1  829.12   25.60
  -8   4  -1  803.92   25.00
   8   4   1  797.52   24.10
   8   4   1  794.62   25.50
 -10  -4  -1 2079.59   57.69
  10  -4   1 2039.50   49.80
  10  -4   1 2023.60   57.39
 -10  -4  -1 2033.70   55.69
 -10   4  -1 2227.68   57.19
  10   4   1 2140.49   57.29
  10   4   1 2160.38   56.39
 -12  -4  -1  477.35   17.90
  12  -4   1  481.75   13.00
 -12  -4  -1  489.55   20.00
  12  -4   1  459.25   19.10
  12   4   1  523.55   19.20
  12   4   1  483.05   18.50
 -12   4  -1  492.15   13.10
  14  -4   1  470.05   19.90
  14  -4   1  476.55   13.30
 -14  -4  -1  485.55   20.70
 -14  -4  -1  457.55   17.90
  14   4   1  436.66   18.70
  14   4   1  471.95   19.00
 -14   4  -1  471.25   13.30
 -16  -4  -1  267.87   15.30
  16  -4   1  259.77    8.90
 -16  -4  -1  260.07   12.70
  16  -4   1  246.68   14.30
  16   4   1  272.87   13.90
  16   4   1  246.78   13.80
 -16   4  -1  268.17    9.00
 -18  -4  -1   26.90    5.90
  18  -4   1   29.10    3.00
 -18  -4  -1   53.19    6.80
  18  -4   1   49.00    8.20
 -18   4  -1   40.10    7.10
  18   4   1   27.60    5.60
 -18   4  -1   38.00    3.20
  18   4   1   35.50    6.10
 -20  -4  -1  865.91   34.10
 -20  -4  -1  839.82   28.90
  20  -4   1  841.22   24.40
  20  -4   1  868.51   33.30
  20   4   1  871.71   32.30
  20   4   1  824.22   30.30
 -20   4  -1  864.61   32.30
 -20   4  -1  830.32   24.10
  22  -4   1  554.84   26.10
  22  -4   1  566.84   18.30
 -22  -4  -1  576.14   27.40
 -22   4  -1  593.14   26.00
  22   4   1  536.75   25.00
 -22   4  -1  560.24   18.00
  22   4   1  581.74   24.00
 -24  -4  -1  381.26   22.20
  24  -4   1  371.16   14.10
  24  -4   1  359.16   20.90
 -24   4  -1  391.06   20.90
 -24   4  -1  352.76   13.50
  26  -4   1  362.46   14.40
  26  -4   1  334.07   20.90
 -26  -4  -1  360.56   22.40
  26   4   1  379.36   19.40
 -26   4  -1  333.27   13.60
 -26   4  -1  331.77   20.20
  28  -4   1   92.79    6.90
 -28  -4  -1   98.39   15.00
  28  -4   1   96.19   13.90
 -28   4  -1   75.39    6.20
  28   4   1   84.49   10.80
 -28   4  -1   77.89   11.10
  30  -4   1   67.89    6.30
  30  -4   1   52.59    9.40
 -30  -4  -1   73.49   13.00
 -30   4  -1   57.39   10.50
 -30   4  -1   63.49    5.90
  30   4   1   60.29    9.30
  32  -4   1   83.69   13.40
  32  -4   1   79.29    7.30
 -32  -4  -1   68.69   12.50
 -32   4  -1   87.99   12.80
 -32   4  -1   81.09    7.30
  32   4   1   95.49   12.30
 -34  -4  -1  280.07   22.50
  34  -4   1  304.27   14.70
  34  -4   1  260.57   20.70
 -34   4  -1  248.18   13.20
 -34   4  -1  293.57   21.40
  34   4   1  277.37   18.40
  36  -4   1  269.07   21.60
 -36  -4  -1  250.97   21.80
  36  -4   1  254.97   14.00
 -36   4  -1  250.47   13.60
  36   4   1  255.77   18.00
 -36   4  -1  256.07   21.40
  38  -4   1   65.19   19.40
  38  -4   1   86.79    8.20
 -38  -4  -1   81.09   14.50
  38   4   1   95.29   13.10
 -38   4  -1  108.29   16.80
 -40  -4  -1  158.88   21.70
  40  -4   1  179.18   18.60
  40  -4   1  154.58   11.50
 -40   4  -1  157.88   17.40
  40   4   1  141.59   14.40
 -42  -4  -1  145.09   21.70
  42  -4   1  124.09   10.80
 -42   4  -1  123.19   17.80
  44  -4   1  121.99   10.90
 -44  -4  -1  144.09   22.70
  44   4   1  126.09   16.30
 -44   4  -1   99.29   16.00
  46  -4   1   96.29   12.00
 -46  -4  -1   99.09   19.00
 -46   4  -1   79.29   16.90
  46   4   1   66.29   12.40
  48  -4   1   56.39    9.40
 -48  -4  -1   58.69   15.20
  48   4   1   60.19   11.90
 -50  -4  -1  132.79   21.50
  50  -4   1  184.68   14.80
  50   4   1  205.38   19.20
  52  -4   1  147.19   13.30
 -52  -4  -1  114.59   20.40
  52   4   1  123.39   16.80
  53  -5  -1    1.10    5.50
 -53  -5   1   -2.90   11.10
  53   5  -1    8.70    5.90
  51  -5  -1    1.70    4.60
 -51  -5   1   -0.40    9.50
  51   5  -1   14.10    8.00
 -49  -5   1    5.70    7.10
  49  -5  -1   26.60    6.60
  49   5  -1   28.90    8.60
  47  -5  -1   25.30    6.10
 -47  -5   1   23.90    8.30
  47   5  -1   14.60    7.00
  45  -5  -1   37.90    7.40
 -45  -5   1   23.70    9.10
  45   5  -1   51.69   10.90
 -45   5   1   32.20   12.10
  43  -5  -1    0.20    3.40
 -43  -5   1    2.30    5.90
  43   5  -1    8.40    5.10
 -43   5   1    5.70    7.30
 -41  -5   1    0.40    5.70
  41  -5  -1    1.30    2.70
  41  -5  -1   -5.60    5.10
 -41   5   1    0.40    5.50
  41   5  -1    1.70    4.90
 -39  -5   1    2.80    5.00
  39  -5  -1   -0.70    5.10
  39   5  -1    6.50    4.10
  37  -5  -1    1.60    2.80
 -37  -5   1   -0.80    4.00
  37  -5  -1    2.00    4.20
  37   5  -1    4.10    3.20
  35  -5  -1   49.70    6.50
 -35  -5   1   40.90   10.90
  35  -5  -1   57.69   11.70
  35   5  -1   70.69   11.00
 -35   5   1   65.29    8.00
  33  -5  -1   17.70    5.50
 -33  -5   1   16.30    6.50
  33  -5  -1   29.20    5.20
  33   5  -1   15.30    5.80
 -33   5   1   24.30    4.80
 -33   5   1    2.70    5.20
 -31  -5   1  189.78   17.90
  31  -5  -1  205.78   10.90
  31  -5  -1  194.38   16.00
 -31   5   1  191.18   15.40
  31   5  -1  176.28   13.90
  29  -5  -1   23.90    6.20
 -29  -5   1   15.60    6.00
  29  -5  -1   32.50    4.60
  29   5  -1   31.80    6.50
 -29   5   1   35.00    5.40
 -29   5   1   26.80    6.70
  27  -5  -1    7.80    2.60
 -27  -5   1    6.60    4.30
  27  -5  -1    6.20    3.70
  27   5  -1    4.20    3.80
 -27   5   1    9.70    4.40
 -27   5   1    2.00    2.20
  25  -5  -1   63.59    9.00
 -25  -5   1   84.99   12.50
  25  -5  -1   86.19    6.00
  25   5  -1   69.79    9.50
 -25   5   1   74.79    6.10
 -25   5   1   85.89    9.00
  23  -5  -1  152.58   12.20
 -23  -5   1  168.68   13.80
  23  -5  -1  151.08    7.90
  23   5  -1  157.08   11.30
  23   5  -1  172.28   12.80
 -23   5   1  156.88   11.40
 -23   5   1  166.58    8.80
  21  -5  -1   22.40    5.90
  21  -5  -1   19.20    3.20
 -21  -5   1   28.40    7.20
 -21   5   1   19.20    4.70
  21   5  -1   15.70    4.50
 -21   5   1   21.10    3.40
  21   5  -1   16.80    5.20
 -19  -5   1  262.57   15.90
  19  -5  -1  254.87   10.00
  19  -5  -1  274.27   14.90
 -19  -5   1  256.57   13.10
  19   5  -1  226.58   13.80
 -19   5   1  248.88   10.70
  19   5  -1  278.77   14.20
 -19   5   1  243.88   13.00
 -17  -5   1   18.20    4.80
 -17  -5   1   11.00    3.60
  17  -5  -1   14.50    2.70
  17  -5  -1   21.00    5.00
 -17   5   1   16.00    3.00
  17   5  -1   22.50    4.80
 -17   5   1   19.50    4.00
  17   5  -1   14.20    3.80
  15  -5  -1   32.60    5.20
  15  -5  -1   36.40    3.30
 -15  -5   1   43.40    6.70
  15   5  -1   38.60    5.80
 -15   5   1   32.80    3.50
  15   5  -1   36.80    5.60
 -13  -5   1   30.40    4.90
  13  -5  -1   40.40    4.60
  13  -5  -1   36.50    3.30
 -13  -5   1   41.40    6.30
  13   5  -1   41.20    5.50
 -13   5   1   38.60    3.90
 -13   5   1   32.60    3.80
  13   5  -1   33.80    5.10
  11  -5  -1   70.29    4.80
  11  -5  -1   65.29    5.40
 -11  -5   1   65.49    5.60
 -11  -5   1   66.49    6.50
  11   5  -1   69.69    5.80
 -11   5   1   65.29    4.40
  11   5  -1   72.49    6.20
  -9  -5   1  186.98   10.10
  -9  -5   1  194.18    9.50
   9  -5  -1  192.38    8.60
   9  -5  -1  201.28    8.40
   9  -5  -1  181.08    9.00
  -9   5   1  193.58    6.90
   9   5  -1  179.78    9.50
   9   5  -1  203.38    9.70
  -7  -5   1    5.50    1.90
  -7  -5   1    5.40    2.10
   7  -5  -1    6.20    1.80
   7  -5  -1    6.80    2.00
   7   5  -1    2.70    1.50
   7   5  -1    4.60    2.40
  -5  -5   1  111.89    6.70
  -5  -5   1  118.69    6.50
   5  -5  -1  120.19    5.00
  -5  -5   1  112.49    6.80
   5  -5  -1  117.49    6.20
   5   5  -1  115.99    6.20
   5   5  -1  118.19    6.80
  -5   5   1  122.19    6.70
   3  -5  -1  294.07   11.10
  -3  -5   1  291.27   10.70
  -3  -5   1  299.67   11.50
   3  -5  -1  305.17    8.60
  -3  -5   1  282.67   11.30
   3   5  -1  287.57   10.50
   3   5  -1  273.37   10.80
  -3   5   1  272.57   11.20
  -1  -5   1   19.60    2.70
   1  -5  -1   15.90    2.70
  -1  -5   1   21.80    3.40
   1  -5  -1   16.60    1.50
  -1  -5   1   22.20    3.20
  -1   5   1   20.30    3.50
   1   5  -1   19.40    3.00
   1  -5   1 1177.58   32.00
  -1  -5  -1 1127.09   32.40
  -1  -5  -1 1189.08   29.60
   1  -5   1 1152.78   30.20
   1  -5   1 1141.79   32.40
  -1   5  -1 1168.98   30.50
   1   5   1 1124.69   33.10
  -1   5  -1 1159.78   31.30
  -3  -5  -1  481.25   14.50
   3  -5   1  451.75   13.20
   3  -5   1  452.55   16.00
  -3  -5  -1  451.55   16.10
  -3   5  -1  458.15   13.50
   3   5   1  476.95   16.90
  -3   5  -1  457.55   15.10
   3   5   1  470.85   12.10
   5  -5   1   67.19    3.10
   5  -5   1   73.59    5.50
  -5  -5  -1   73.19    5.70
  -5  -5  -1   67.79    4.90
   5   5   1   62.09    3.70
  -5   5  -1   74.69    5.10
   5   5   1   67.09    5.80
  -5   5  -1   66.99    3.30
   7  -5   1    3.00    0.70
  -7  -5  -1    1.20    1.40
  -7  -5  -1    0.00    1.70
   7  -5   1    1.90    0.60
   7  -5   1    2.30    1.70
   7   5   1   -1.70    1.70
  -7   5  -1    3.00    1.90
   7   5   1    0.90    1.00
   9  -5   1    4.10    2.40
  -9  -5  -1    2.90    1.80
  -9  -5  -1    3.50    2.20
   9   5   1    4.60    2.60
  -9   5  -1    4.20    2.20
   9   5   1    3.30    1.70
 -11  -5  -1  464.85   18.90
  11  -5   1  477.35   19.00
 -11  -5  -1  463.45   17.80
  11   5   1  479.65   18.90
  11   5   1  456.05   17.30
 -11   5  -1  465.75   17.90
 -13  -5  -1   73.19    7.30
  13  -5   1   77.39    2.90
  13  -5   1   82.99    3.10
  13  -5   1   71.39    7.00
  13   5   1   76.49    7.20
  13   5   1   47.30    8.00
 -13   5  -1   76.79    6.70
  15  -5   1  124.59    4.60
  15  -5   1  117.99    9.50
 -15  -5  -1  120.29    8.40
 -15  -5  -1  123.99   10.10
 -15   5  -1  113.69    8.80
  15   5   1  116.09    8.60
 -15   5  -1  122.99    4.70
  15   5   1  131.59    9.50
 -17  -5  -1   35.30    6.00
  17  -5   1   22.80    2.10
 -17  -5  -1   27.90    6.10
  17  -5   1   22.60    5.40
 -17   5  -1   18.70    3.90
 -17   5  -1   28.20    2.30
  17   5   1   32.20    5.80
  17   5   1   28.40    5.80
  19  -5   1   22.70    5.10
  19  -5   1   23.10    2.40
 -19  -5  -1   15.60    4.70
 -19   5  -1   24.80    3.30
  19   5   1   27.20    5.70
 -19   5  -1   10.00    3.50
  19   5   1   17.70    4.70
 -21  -5  -1   52.19    9.30
  21  -5   1   45.00    7.90
  21  -5   1   38.80    3.80
 -21   5  -1   44.60    3.70
  21   5   1   49.90    8.00
  23  -5   1   30.50    3.80
  23  -5   1   25.50    6.30
 -23  -5  -1   26.20    6.70
 -23   5  -1   32.60    3.80
  23   5   1   29.90    6.70
  25  -5   1   40.10    4.50
  25  -5   1   36.80    7.50
 -25  -5  -1   37.00    9.10
 -25   5  -1   31.80    7.50
 -25   5  -1   39.20    4.50
  25   5   1   44.90    8.20
  27  -5   1   27.70    4.10
  27  -5   1   23.60    7.50
  27   5   1   23.90    5.60
 -27   5  -1   21.30    3.90
 -27   5  -1   17.20    5.50
  29  -5   1  187.68   16.10
  29  -5   1  182.78    9.60
 -29  -5  -1  197.28   17.40
 -29   5  -1  194.48    9.80
  29   5   1  183.48   14.40
 -29   5  -1  188.88   15.80
  31  -5   1   71.79   11.20
  31  -5   1   81.09    6.50
 -31  -5  -1   65.89   11.50
  31   5   1   81.39   11.70
 -31   5  -1   68.69    6.10
 -31   5  -1   92.29   13.90
  33  -5   1   12.00    3.80
  33  -5   1   12.40    6.00
 -33  -5  -1    9.30    6.50
 -33   5  -1   13.70    3.60
 -33   5  -1    4.40    5.40
  33   5   1    9.60    4.60
  35  -5   1   71.29   13.00
  35  -5   1   82.69    7.30
 -35  -5  -1   81.09   15.30
 -35   5  -1   78.79    7.40
  35   5   1   68.09   11.20
 -35   5  -1   77.69   12.80
  37  -5   1    2.10    2.70
 -37  -5  -1    0.40    5.00
  37  -5   1   -3.70    4.60
 -37   5  -1   -6.10    3.90
 -37   5  -1   -6.10    3.60
  37   5   1   -4.70    3.40
 -39  -5  -1   -1.20    4.90
  39  -5   1    4.30    3.20
  39  -5   1   -1.10    5.70
  39   5   1    3.40    4.10
 -39   5  -1    4.50    6.50
 -41  -5  -1    5.40    7.10
  41  -5   1   15.30    7.50
  41   5   1    5.30    5.00
 -41   5  -1    8.00    7.30
 -43  -5  -1   -2.00    5.80
  43  -5   1   -1.00    3.50
 -43   5  -1    3.90    7.60
  43   5   1   -1.40    4.20
 -45  -5  -1   25.30    9.80
  45  -5   1   14.30    5.00
  45   5   1   14.20    6.00
  47  -5   1    1.30    4.30
 -47  -5  -1    2.40    7.70
  47   5   1   -1.90    5.50
 -49  -5  -1   31.90   13.60
  49  -5   1   34.00    7.60
  49   5   1   35.80    9.60
 -51  -5  -1   15.30   11.30
  51   5   1    4.80    6.60
 -52  -6   1   94.69   19.00
  52  -6  -1  158.68   16.60
  50  -6  -1   63.79    9.40
 -50  -6   1   47.50   15.30
  50   6  -1   61.59   12.30
  48  -6  -1   27.90    6.50
 -48  -6   1   28.80   11.70
  48   6  -1   22.20    8.10
  46  -6  -1   89.89   10.40
 -46  -6   1  121.59   21.80
  46   6  -1   58.19   11.80
 -44  -6   1   56.59   14.20
  44  -6  -1   54.69    8.00
  44   6  -1   57.39   11.60
  42  -6  -1  125.99    9.90
 -42  -6   1  115.49   18.20
  42   6  -1  144.79   17.70
 -42   6   1   93.29   15.50
 -40  -6   1  192.88   20.60
  40  -6  -1  150.88   15.70
  40  -6  -1  158.98   10.90
 -40   6   1  180.08   18.10
 -38  -6   1  320.97   25.70
  38  -6  -1  282.57   22.40
  38  -6  -1  309.87   14.90
 -38   6   1  284.47   21.20
  38   6  -1  322.27   21.00
  36  -6  -1  141.09   14.90
  36  -6  -1  161.18   10.00
 -36  -6   1  140.19   16.80
 -36   6   1  131.19   10.30
 -36   6   1  142.19   14.90
  36   6  -1  142.59   13.40
  34  -6  -1  114.99    8.30
  34  -6  -1  122.09   16.80
 -34  -6   1  125.99   14.90
  34   6  -1  121.49   12.20
 -34   6   1   85.89    8.10
 -34   6   1   99.19   11.50
  32  -6  -1   18.30    3.50
 -32  -6   1   23.10    7.80
  32  -6  -1   12.30    5.60
  32   6  -1   15.10    5.30
 -32   6   1   16.70    5.70
 -32   6   1   18.90    4.50
  30  -6  -1  375.76   22.70
  30  -6  -1  364.76   15.10
 -30  -6   1  409.06   25.50
 -30   6   1  393.96   21.70
 -30   6   1  392.56   16.30
  30   6  -1  381.86   21.30
 -28  -6   1  606.44   31.20
  28  -6  -1  628.74   21.00
  28  -6  -1  642.74   30.00
 -28   6   1  632.94   27.90
  28   6  -1  627.44   27.90
 -28   6   1  604.64   21.70
  26  -6  -1  455.65   23.90
 -26  -6   1  455.85   25.30
  26  -6  -1  496.45   16.90
 -26   6   1  462.15   17.50
 -26   6   1  461.95   22.30
  26   6  -1  472.85   23.00
  24  -6  -1  256.17   10.90
  24  -6  -1  258.27   16.70
 -24  -6   1  288.57   19.00
 -24   6   1  279.07   12.00
 -24   6   1  308.07   23.80
  24   6  -1  257.17   16.00
  22  -6  -1  180.58   13.10
 -22  -6   1  216.18   15.30
  22  -6  -1  195.08    8.70
  22   6  -1  203.78   15.50
 -22   6   1  190.58   12.10
 -22   6   1  183.68    9.30
  20  -6  -1  326.37   17.30
 -20  -6   1  325.77   18.80
  20  -6  -1  344.17   12.20
  20   6  -1  345.07   17.30
 -20   6   1  350.66   15.90
 -20   6   1  308.07   12.60
  18  -6  -1  480.85   15.40
 -18  -6   1  462.95   22.00
 -18  -6   1  466.65   20.50
  18  -6  -1  480.25   20.70
 -18   6   1  445.16   18.00
 -18   6   1  481.95   16.10
  18   6  -1  435.76   19.70
  18   6  -1  468.15   20.40
  16  -6  -1  455.35   19.20
  16  -6  -1  428.76   15.50
  16  -6  -1  440.66   14.60
 -16  -6   1  451.75   18.60
 -16  -6   1  461.55   20.80
  16   6  -1  456.05   19.50
 -16   6   1  484.65   17.20
  16   6  -1  408.26   18.50
  14  -6  -1  253.87   10.60
  14  -6  -1  260.57   10.00
 -14  -6   1  253.47   12.60
  14  -6  -1  244.88   12.50
 -14  -6   1  274.37   14.60
 -14   6   1  264.47   10.80
  14   6  -1  245.18   12.70
  14   6  -1  288.67   14.10
  12  -6  -1  768.22   23.00
  12  -6  -1  791.32   23.70
 -12  -6   1  791.82   26.30
  12  -6  -1  811.42   25.90
 -12  -6   1  836.92   28.60
  12   6  -1  789.42   27.20
  12   6  -1  821.02   27.10
 -12   6   1  795.22   22.70
  10  -6  -1  461.05   17.90
 -10  -6   1  432.16   16.70
  10  -6  -1  444.86   14.90
  10  -6  -1  424.16   14.60
 -10  -6   1  435.86   17.90
  10   6  -1  419.66   17.20
  10   6  -1  428.16   16.30
 -10   6   1  436.26   12.40
  -8  -6   1  698.33   23.10
  -8  -6   1  731.13   24.40
   8  -6  -1  679.03   21.30
   8  -6  -1  697.43   21.60
   8  -6  -1  742.13   21.90
   8   6  -1  735.43   24.10
   8   6  -1  747.33   23.00
   6  -6  -1  484.85   16.20
   6  -6  -1  479.25   14.90
  -6  -6   1  487.15   17.60
  -6  -6   1  467.45   16.80
  -6  -6   1  495.65   17.70
   6   6  -1  511.65   16.50
  -6   6   1  467.55   16.50
   6   6  -1  469.15   17.30
   4  -6  -1  970.60   25.50
   4  -6  -1  995.90   28.10
  -4  -6   1  958.20   28.90
  -4  -6   1  975.30   29.00
  -4  -6   1  926.61   27.80
   4   6  -1  987.30   28.60
  -4   6   1  952.00   28.50
   4   6  -1  954.80   27.30
   2  -6  -1 1377.06   34.10
   2  -6  -1 1346.17   33.80
  -2  -6   1 1367.96   37.80
  -2  -6   1 1321.37   36.40
  -2  -6   1 1352.36   37.40
   2  -6  -1 1328.97   37.20
  -2   6   1 1324.17   37.90
   2   6  -1 1328.97   36.80
   0  -6  -1 1113.89   28.50
   0  -6   1 1082.99   31.10
   0  -6   1 1105.89   31.80
   0  -6   1 1087.19   29.90
   0  -6  -1 1086.69   31.60
   0   6   1 1082.09   32.30
   0   6  -1 1092.69   30.30
  -2  -6  -1  310.57   10.30
   2  -6   1  291.47   10.10
  -2  -6  -1  289.07   12.20
   2  -6   1  289.77   12.00
   2  -6   1  282.87   11.60
  -2   6  -1  287.17   10.80
  -2   6  -1  288.87   10.40
   2   6   1  284.97   12.80
   4  -6   1  300.77   10.10
   4  -6   1  330.37   13.20
  -4  -6  -1  308.77   13.10
  -4  -6  -1  320.37   11.80
  -4   6  -1  316.57   11.90
   4   6   1  329.77    9.10
  -4   6  -1  324.37   10.70
   4   6   1  314.57   13.90
   6  -6   1 1663.13   40.80
  -6  -6  -1 1615.64   44.80
  -6  -6  -1 1661.23   46.30
   6  -6   1 1669.43   46.20
  -6   6  -1 1608.14   41.20
   6   6   1 1624.54   47.10
  -6   6  -1 1696.43   51.29
   6   6   1 1677.73   42.10
  -8  -6  -1 1739.93   48.20
  -8  -6  -1 1745.33   48.60
   8  -6   1 1725.73   42.00
   8  -6   1 1747.43   48.90
   8  -6   1 1713.33   41.80
   8   6   1 1688.13   49.40
  -8   6  -1 1705.53   47.30
   8   6   1 1751.42   45.40
 -10  -6  -1  725.73   24.80
  10  -6   1  686.73   24.50
  10  -6   1  672.73   16.80
  10  -6   1  690.23   16.90
 -10  -6  -1  704.43   25.10
  10   6   1  679.03   25.00
  10   6   1  688.53   22.40
 -10   6  -1  678.83   22.80
 -12  -6  -1   37.20    5.40
  12  -6   1   33.40    5.60
 -12  -6  -1   41.70    6.20
 -12   6  -1   39.90    5.60
  12   6   1   46.40    6.80
  12   6   1   46.30    4.70
 -14  -6  -1  361.46   16.30
  14  -6   1  374.16   17.70
 -14  -6  -1  327.67   17.20
  14   6   1  389.06   17.80
  14   6   1  375.36   16.00
 -14   6  -1  396.66   16.70
  16  -6   1  727.63   29.00
 -16  -6  -1  793.82   30.40
  16  -6   1  786.42   19.40
  16  -6   1  793.82   19.70
 -16  -6  -1  751.12   30.10
  16   6   1  767.62   28.00
  16   6   1  786.82   29.30
 -16   6  -1  794.02   28.00
 -18  -6  -1  394.96   20.40
  18  -6   1  354.56   19.00
  18  -6   1  387.86   10.90
 -18   6  -1  389.36   18.20
  18   6   1  379.96   19.00
 -20  -6  -1  407.26   21.30
  20  -6   1  355.86   11.00
  20  -6   1  355.86   19.40
 -20   6  -1  355.86   18.30
  20   6   1  310.67   20.40
 -20   6  -1  351.36   11.00
  22  -6   1  417.96   13.20
 -22  -6  -1  446.66   23.80
  22  -6   1  398.46   21.90
 -22   6  -1  427.36   21.10
  22   6   1  407.46   20.80
  24  -6   1  290.37   10.90
 -24  -6  -1  313.77   20.00
  24  -6   1  251.97   17.40
 -24   6  -1  276.07   10.50
 -24   6  -1  301.77   17.90
  24   6   1  295.07   17.60
 -26  -6  -1  146.49   14.40
  26  -6   1  136.79    6.90
  26  -6   1  137.49   13.30
 -26   6  -1  127.19    6.90
 -26   6  -1  121.59   11.80
  26   6   1  141.99   12.60
  28  -6   1  412.76   24.00
  28  -6   1  361.16   13.70
 -28  -6  -1  374.36   24.20
  28   6   1  362.36   21.00
 -28   6  -1  372.66   13.90
  30  -6   1   50.59    4.60
  30  -6   1   37.00    7.50
 -30  -6  -1   49.40   10.90
  30   6   1   68.49   11.40
 -30   6  -1   50.09    5.00
  32  -6   1   48.20    5.10
 -32  -6  -1   56.89   12.30
  32   6   1   38.00    9.10
 -32   6  -1   50.59    5.80
  34  -6   1  189.88   17.40
 -34  -6  -1  193.38   18.90
  34  -6   1  183.28   10.10
  34   6   1  186.18   15.70
 -34   6  -1  173.78    9.80
  36  -6   1   84.39   14.40
 -36  -6  -1   45.90   10.60
  36  -6   1   66.59    7.50
 -36   6  -1   63.59    6.70
 -36   6  -1   74.39   13.90
  36   6   1   50.99   10.60
  38  -6   1  238.88   12.60
  38  -6   1  221.58   20.80
 -38  -6  -1  286.17   24.40
 -38   6  -1  250.77   21.10
 -38   6  -1  242.58   14.00
  38   6   1  221.78   18.20
  40  -6   1   53.79    7.40
 -40  -6  -1   52.09   14.10
 -40   6  -1   35.60    8.50
  40   6   1   57.19   12.20
 -40   6  -1   42.50   10.50
 -42  -6  -1  124.79   20.80
  42  -6   1   81.29    8.00
 -42   6  -1   73.89   14.60
  42   6   1   80.89   13.50
 -44  -6  -1   71.29   15.10
  44  -6   1   67.99   11.10
  44   6   1   80.29   14.50
  46  -6   1   84.09    8.80
 -46  -6  -1   66.79   16.70
  46   6   1   86.69   15.00
  48  -6   1   57.29   12.00
 -48  -6  -1   43.00   12.10
  48   6   1   47.20   11.40
 -50  -6  -1  130.59   21.70
  50   6   1  170.38   21.20
 -51  -7   1  134.79   23.60
  51   7  -1  127.99   25.30
  49  -7  -1   59.69    8.40
 -49  -7   1   91.59   20.40
  49   7  -1   54.79   11.20
 -47  -7   1   10.30    9.40
  47  -7  -1   10.10    4.70
  47   7  -1    4.70    6.20
  45  -7  -1   41.00    6.60
 -45  -7   1   36.90   13.30
  45   7  -1   38.80    9.90
 -43  -7   1  150.48   23.40
  43   7  -1   98.99   14.70
 -41  -7   1  115.49   19.30
  41  -7  -1  111.29    8.70
 -41   7   1   94.69   15.40
  41   7  -1   83.19   13.10
  39  -7  -1   35.20    8.60
  39  -7  -1   42.80    6.00
 -39  -7   1   28.80   10.10
 -39   7   1   40.30   10.50
 -39   7   1   35.40    7.40
  39   7  -1   42.90    8.70
  37  -7  -1   60.79    6.20
  37  -7  -1   41.30   10.50
 -37  -7   1   61.49   13.40
 -37   7   1   76.59   12.30
 -37   7   1   76.49    8.60
  37   7  -1   74.89   12.70
  35  -7  -1  148.89   15.10
  35  -7  -1  150.58    9.20
 -35  -7   1  142.09   16.50
  35   7  -1  130.69   13.30
 -35   7   1  144.29   16.70
 -35   7   1  123.89   13.20
 -33  -7   1  177.98   18.00
  33  -7  -1  206.08   10.60
  33  -7  -1  191.48   16.70
 -33   7   1  201.78   15.80
  33   7  -1  193.08   16.00
 -33   7   1  192.98   11.20
 -31  -7   1  143.79   15.50
  31  -7  -1  124.19   12.60
  31  -7  -1  130.69    8.10
 -31   7   1  120.79   12.00
 -31   7   1  123.99    8.60
  31   7  -1  136.39   12.90
  29  -7  -1  298.77   12.60
 -29  -7   1  345.27   22.80
  29  -7  -1  295.57   19.80
  29   7  -1  334.67   19.80
 -29   7   1  325.27   13.90
 -29   7   1  298.97   17.80
 -27  -7   1   55.39    9.60
  27  -7  -1   68.69   10.20
  27  -7  -1   63.59    5.20
  27   7  -1   57.79    9.80
 -27   7   1   70.49    8.30
 -27   7   1   62.99    5.90
  25  -7  -1  106.29    6.60
  25  -7  -1  113.79   11.20
 -25  -7   1  125.39   13.00
  25   7  -1  122.29   11.40
 -25   7   1  112.09    7.40
 -25   7   1  104.99    9.60
  23  -7  -1  254.97   10.20
  23  -7  -1  237.68   15.60
 -23  -7   1  215.18   17.10
 -23   7   1  255.67   14.00
  23   7  -1  241.78   15.50
 -23   7   1  251.07   11.00
  21  -7  -1  264.57   11.40
 -21  -7   1  233.28   16.30
  21  -7  -1  231.78   14.90
  21  -7  -1  267.77   10.20
  21   7  -1  224.88   14.80
 -21   7   1  245.68   13.00
  19  -7  -1   47.60    4.50
 -19  -7   1   58.49    9.60
  19  -7  -1   39.10    3.70
  19  -7  -1   40.70    6.70
 -19   7   1   47.80    5.20
  19   7  -1   54.49    8.00
 -17  -7   1   43.90    7.50
  17  -7  -1   37.70    3.50
  17  -7  -1   38.90    4.00
  17  -7  -1   34.00    5.70
  17   7  -1   36.70    6.50
 -17   7   1   41.10    4.50
  15  -7  -1  106.99    6.30
 -15  -7   1   92.09    8.90
 -15  -7   1  100.59    7.80
  15  -7  -1   99.99    8.00
  15  -7  -1   99.69    5.70
 -15   7   1  100.09    5.90
  15   7  -1   99.69    8.60
 -13  -7   1  149.09    9.50
 -13  -7   1  147.39   10.70
  13  -7  -1  139.49    8.90
  13  -7  -1  133.59    7.30
  13  -7  -1  140.79    7.20
  13   7  -1  171.48   10.80
 -13   7   1  148.19    6.40
  13   7  -1  149.29    9.10
  11  -7  -1  552.34   17.70
 -11  -7   1  528.45   21.30
  11  -7  -1  541.55   19.00
 -11  -7   1  513.95   22.20
  11  -7  -1  536.95   17.70
  11   7  -1  541.65   21.00
  11   7  -1  528.55   19.40
 -11   7   1  542.25   13.70
   9  -7  -1  473.95   16.20
   9  -7  -1  485.25   16.50
  -9  -7   1  477.15   19.00
  -9  -7   1  469.65   17.90
   9  -7  -1  467.65   16.20
   9   7  -1  489.05   18.90
   9   7  -1  454.95   17.10
  -7  -7   1  442.56   16.60
  -7  -7   1  445.96   17.30
  -7  -7   1  431.96   17.00
   7  -7  -1  419.46   15.10
   7  -7  -1  440.26   15.50
   7  -7  -1  442.86   14.60
   7   7  -1  410.16   15.20
   7   7  -1  431.76   17.10
  -5  -7   1   12.50    3.10
   5  -7  -1   10.60    2.20
   5  -7  -1   12.80    2.80
  -5  -7   1   11.30    2.80
  -5  -7   1   11.80    2.90
   5   7  -1    9.10    3.10
   5   7  -1   11.40    3.00
  -5   7   1   12.40    3.20
   3  -7  -1  121.59    5.40
  -3  -7   1  116.29    7.40
  -3  -7   1  131.89    7.80
   3  -7  -1  123.39    5.60
   3  -7  -1  120.59    7.10
  -3  -7   1  121.79    6.90
  -3   7   1  112.99    7.60
   3   7  -1  128.39    7.60
   1  -7  -1  101.79    5.00
  -1  -7   1  102.49    6.20
  -1  -7   1  102.99    6.90
   1  -7  -1   97.49    4.90
   1  -7  -1   96.99    6.60
  -1  -7   1   96.09    6.40
   1   7  -1   90.99    6.10
  -1   7   1   98.39    7.20
   1  -7   1  355.36   12.60
   1  -7   1  360.66   13.80
  -1  -7  -1  354.06   14.20
   1  -7   1  368.46   14.40
  -1  -7  -1  369.16   12.10
  -1   7  -1  336.07   12.80
   1   7   1  330.57   14.70
   3  -7   1  273.97   11.60
   3  -7   1  262.17    9.70
   3  -7   1  259.17   11.80
  -3  -7  -1  269.07   12.10
  -3  -7  -1  251.47   10.20
  -3   7  -1  252.77   10.00
  -3   7  -1  283.47   12.20
   3   7   1  249.48   12.70
  -5  -7  -1   12.40    3.00
  -5  -7  -1    8.10    2.20
   5  -7   1   10.90    2.70
  -5   7  -1   10.00    2.10
   5   7   1    5.20    2.50
  -5   7  -1   12.40    2.60
  -7  -7  -1  154.48    8.90
  -7  -7  -1  159.78    9.60
   7  -7   1  155.48    6.00
   7  -7   1  148.79    9.30
  -7   7  -1  168.98    8.20
   7   7   1  161.38   10.20
   7   7   1  154.88    6.60
   9  -7   1  126.29    4.60
  -9  -7  -1  122.19    8.40
  -9  -7  -1  127.79    8.60
   9  -7   1  124.59    4.70
   9  -7   1  109.49    8.30
  -9   7  -1  127.49    7.60
   9   7   1  132.09    6.70
   9   7   1  123.19    9.30
 -11  -7  -1  559.04   21.60
  11  -7   1  561.04   14.20
  11  -7   1  586.54   14.30
  11  -7   1  570.34   22.30
 -11  -7  -1  556.64   22.10
  11   7   1  561.64   19.30
 -11   7  -1  573.84   20.30
  11   7   1  585.14   23.20
 -13  -7  -1  557.74   21.90
 -13  -7  -1  544.45   23.00
  13  -7   1  549.15   22.70
 -13   7  -1  579.64   21.00
  13   7   1  603.74   24.10
 -15  -7  -1  154.28   11.60
  15  -7   1  150.78   11.00
 -15   7  -1  145.99    9.70
  15   7   1  163.38   11.80
  17  -7   1  155.08   11.70
 -17  -7  -1  146.69   12.00
 -17   7  -1  163.58   15.80
  17   7   1  143.19   12.00
 -19  -7  -1  387.26   23.90
  19  -7   1  394.86   20.50
 -19   7  -1  406.16   19.00
  19   7   1  399.96   20.30
  21  -7   1  229.28   15.80
  21  -7   1  227.98    6.80
  21  -7   1  226.08    7.00
 -21  -7  -1  222.28   16.20
 -21   7  -1  222.88   14.00
  21   7   1  204.48   14.80
  23  -7   1   95.69    4.60
  23  -7   1   94.89    4.20
  23  -7   1   96.89   10.80
 -23  -7  -1   95.49   11.40
  23   7   1  110.59   11.10
 -23   7  -1   98.59    9.90
 -25  -7  -1   56.79    9.90
  25  -7   1   64.39    9.80
  25  -7   1   58.19    3.70
  25   7   1   52.89    9.50
 -25   7  -1   60.99    9.50
  27  -7   1  296.67   19.90
 -27  -7  -1  280.07   20.70
  27   7   1  275.47   18.60
 -27   7  -1  284.17   18.20
  29  -7   1  228.68    9.40
 -29  -7  -1  242.18   20.10
  29  -7   1  230.88   18.20
 -29   7  -1  233.68    9.50
  29   7   1  272.27   18.20
 -29   7  -1  224.48   16.70
  31  -7   1  151.28   15.50
 -31  -7  -1  143.59   16.20
  31  -7   1  151.08    7.60
 -31   7  -1  147.49   14.30
 -31   7  -1  142.29    7.50
  31   7   1  149.09   14.20
  33  -7   1  103.99    6.50
 -33  -7  -1   91.19   15.60
  33  -7   1   95.19   14.30
 -33   7  -1  100.69    6.40
 -33   7  -1   76.09   11.80
  33   7   1   75.79   11.80
  35  -7   1   69.49    5.80
 -35  -7  -1   86.09   15.40
  35  -7   1   62.69   11.30
 -35   7  -1   81.99   13.50
  35   7   1   60.89   11.20
 -35   7  -1   80.69    6.70
  37  -7   1  122.79   17.00
 -37  -7  -1  117.99   18.20
  37  -7   1  102.59    7.30
 -37   7  -1   68.59   12.00
  37   7   1  110.59   24.10
 -37   7  -1  101.39    7.90
  39  -7   1   40.90    5.60
 -39  -7  -1   38.50   11.70
  39   7   1   26.30    8.10
 -39   7  -1   36.30    7.50
 -39   7  -1   37.00   10.60
  41  -7   1   97.09    7.80
 -41  -7  -1   92.69   18.20
  41   7   1  101.09   15.40
  43  -7   1   72.19    7.80
  43   7   1   60.29   12.50
 -45  -7  -1  144.99   21.70
  45   7   1  197.38   19.50
 -47  -7  -1    2.50    9.10
  47   7   1   28.60    9.40
 -49  -7  -1   77.29   18.90
  49   7   1   90.49   17.30
 -50  -8   1    6.40    7.70
  50   8  -1    0.40    7.00
 -48  -8   1   14.90   10.50
  48   8  -1   12.60    7.10
  46  -8  -1    6.30    4.60
 -46  -8   1   -3.30    6.80
  46   8  -1   11.50    6.70
 -44  -8   1   31.00   10.80
  44  -8  -1   47.20    6.30
  44   8  -1   30.80    9.00
  42  -8  -1   93.99    8.00
 -42  -8   1  136.09   21.50
  42   8  -1  130.09   17.50
  40  -8  -1    8.10    3.50
 -40  -8   1    1.90    6.20
  40   8  -1    5.60    5.30
  38  -8  -1   10.60    4.90
 -38  -8   1   20.00    9.70
  38  -8  -1   28.70    4.80
 -38   8   1    9.00    7.30
  38   8  -1   41.70    8.90
  36  -8  -1    9.80    5.10
 -36  -8   1   14.10    5.50
  36  -8  -1   16.70    4.00
 -36   8   1   12.60    6.10
  36   8  -1   12.70    6.40
 -36   8   1   14.30    4.50
  34  -8  -1  100.69    7.10
 -34  -8   1  104.89   15.90
  34  -8  -1   97.99   14.90
 -34   8   1   86.89   11.80
  34   8  -1  111.69   14.70
 -34   8   1   88.89    7.30
 -32  -8   1   18.90    7.00
  32  -8  -1   24.90    4.10
  32  -8  -1   19.10    6.40
 -32   8   1   19.90    6.00
  32   8  -1   23.30    7.50
 -32   8   1   17.00    4.00
  30  -8  -1    8.70    3.90
 -30  -8   1    9.50    5.30
  30  -8  -1    4.20    2.30
 -30   8   1    5.70    2.80
 -30   8   1   -1.00    3.20
  30   8  -1    1.70    3.80
  28  -8  -1   53.29    5.60
 -28  -8   1   52.99   10.50
  28  -8  -1   54.19    4.70
  28  -8  -1   65.79   10.20
  28   8  -1   55.09    9.80
 -28   8   1   67.89    9.30
  26  -8  -1  123.59    7.80
  26  -8  -1  125.59   11.90
 -26  -8   1  140.99   14.30
  26  -8  -1  126.89    7.00
 -26   8   1  143.89   11.00
  26   8  -1  155.98   12.90
 -24  -8   1   56.79    9.90
  24  -8  -1   63.49    9.50
  24  -8  -1   57.09    5.40
  24  -8  -1   50.39    4.30
  24   8  -1   69.69   10.40
 -24   8   1   65.09    6.90
  22  -8  -1  122.09    6.40
  22  -8  -1  113.19    6.90
  22  -8  -1   98.29    9.90
 -22  -8   1  106.29   11.50
  22   8  -1  130.89   11.60
 -22   8   1  125.69    8.70
  20  -8  -1  137.79    6.80
 -20  -8   1  149.79   12.70
  20  -8  -1  117.99   10.20
  20  -8  -1  132.59    7.50
  20   8  -1  137.59   11.40
 -20   8   1  137.39    8.60
  18  -8  -1  130.29    7.20
  18  -8  -1  124.39    6.50
  18  -8  -1  118.29    9.70
 -18  -8   1  128.09   11.40
  18   8  -1  129.69   10.80
 -18   8   1  124.59    7.30
  16  -8  -1   36.50    3.80
 -16  -8   1   54.29    8.60
  16  -8  -1   40.00    4.80
  16  -8  -1   36.80    6.00
 -16   8   1   40.30    3.70
  16   8  -1   40.60    7.00
  14  -8  -1   47.60    4.30
 -14  -8   1   58.89    8.20
  14  -8  -1   56.69    5.60
  14  -8  -1   55.29    4.70
  14   8  -1   68.09    8.50
 -14   8   1   48.00    3.20
  12  -8  -1    4.80    2.10
 -12  -8   1    5.60    2.70
  12  -8  -1    7.40    2.50
 -12  -8   1    8.30    3.00
  12  -8  -1    3.50    2.20
  12   8  -1    6.60    2.50
  10  -8  -1   98.39    6.70
 -10  -8   1   94.19    7.70
  10  -8  -1   98.99    6.20
  10  -8  -1  109.39    6.60
 -10  -8   1   91.69    7.40
 -10  -8   1  117.09    8.80
  10   8  -1  101.19    8.30
   8  -8  -1   20.10    3.70
  -8  -8   1   27.40    5.40
   8  -8  -1   22.20    3.50
  -8  -8   1   20.70    4.60
  -8  -8   1   18.80    3.80
   8  -8  -1   20.60    3.40
   8   8  -1   25.40    3.90
   8   8  -1   19.90    4.50
  -6  -8   1   20.00    4.20
   6  -8  -1   20.00    3.50
   6  -8  -1   30.10    3.80
  -6  -8   1   22.40    4.70
  -6  -8   1   25.50    4.30
  -6   8   1   20.30    3.90
   6   8  -1   19.30    3.30
   6   8  -1   19.10    4.20
   4  -8  -1   13.70    2.40
  -4  -8   1   12.90    3.10
   4  -8  -1   16.00    2.40
  -4  -8   1   10.40    3.10
   4  -8  -1   16.10    3.20
  -4  -8   1   13.70    3.30
  -4   8   1   15.60    3.90
   4   8  -1   15.80    3.80
   2  -8  -1   46.10    3.50
  -2  -8   1   32.60    4.20
   2  -8  -1   42.10    3.40
   2  -8  -1   43.30    5.50
  -2  -8   1   41.50    4.80
  -2  -8   1   46.90    4.90
   2   8  -1   32.00    4.60
  -2   8   1   41.50    5.90
   0  -8   1   42.60    4.10
   0  -8   1   41.90    4.80
   0  -8  -1   42.00    3.50
   0  -8  -1   46.90    3.80
   0  -8   1   38.80    4.50
   0  -8  -1   42.60    5.30
   0   8  -1   44.90    4.60
   0   8   1   39.20    5.70
   2  -8   1  235.98   11.00
  -2  -8  -1  224.58   11.40
   2  -8   1  224.78   11.30
   2  -8   1  219.08    9.50
  -2  -8  -1  233.58    9.70
   2   8   1  239.38   12.50
  -2   8  -1  223.38   10.10
  -4  -8  -1   91.69    7.30
   4  -8   1   88.69    5.20
  -4  -8  -1   85.79    6.00
   4  -8   1   95.69    6.70
   4  -8   1   85.09    6.90
   4   8   1   83.69    7.50
  -4   8  -1   89.59    5.70
   6  -8   1   38.90    3.30
   6  -8   1   41.20    4.80
  -6  -8  -1   38.20    5.20
  -6  -8  -1   37.40    5.60
  -6   8  -1   38.70    3.50
   6   8   1   51.09    7.30
  -6   8  -1   37.30    3.70
  -8  -8  -1   37.40    5.80
  -8  -8  -1   41.30    5.80
   8  -8   1   38.90    3.00
   8  -8   1   37.70    2.90
   8  -8   1   35.50    5.60
   8   8   1   32.60    5.60
   8   8   1   38.80    3.20
  -8   8  -1   38.10    3.90
 -10  -8  -1  189.08   11.20
 -10  -8  -1  185.18   11.30
  10  -8   1  182.28   11.10
  10  -8   1  189.78    6.50
  10  -8   1  174.08    6.10
  10   8   1  179.08   12.00
 -10   8  -1  173.78    9.10
  12  -8   1  176.48    5.20
 -12  -8  -1  195.38   12.10
  12  -8   1  177.28   11.40
  12  -8   1  178.18    5.20
 -12   8  -1  188.78   10.00
  12   8   1  196.78   12.80
 -14  -8  -1   61.79   12.20
  14  -8   1   63.49    7.10
  14   8   1   73.09    9.70
 -14   8  -1   52.29    5.60
 -16  -8  -1   -0.30    2.60
  16  -8   1    2.40    2.00
 -16   8  -1    4.00    2.30
  16   8   1   -0.10    2.70
  18  -8   1    0.50    2.80
 -18  -8  -1    2.40    3.40
 -18   8  -1    1.70    2.50
  18   8   1    1.70    3.60
  20  -8   1   61.69    9.70
 -20  -8  -1   64.19   10.30
 -20   8  -1   55.99    7.70
  20   8   1   53.99    8.90
  22  -8   1  208.58   15.60
 -22  -8  -1  226.68   17.00
 -22   8  -1  232.28   14.30
  22   8   1  226.18   16.00
 -24  -8  -1   36.30    8.50
  24  -8   1   33.90    7.40
 -24   8  -1   40.00    7.00
  24   8   1   56.99    9.80
 -26  -8  -1   75.29   12.30
  26  -8   1   51.49    9.30
  26   8   1   55.49   10.20
 -26   8  -1   45.80    8.20
  28  -8   1    7.30    4.30
  28  -8   1   12.60    1.40
  28  -8   1   11.00    1.20
 -28  -8  -1   17.10    7.40
  28   8   1    1.90    4.50
 -28   8  -1    9.70    4.50
  30  -8   1   12.10    1.80
  30  -8   1   12.90    1.90
  30  -8   1   17.70    7.40
 -30  -8  -1   10.50    5.70
  30   8   1   11.20    5.50
 -30   8  -1   13.20    5.20
 -32  -8  -1   95.49   15.00
  32  -8   1   94.79    4.80
  32  -8   1  134.59   18.20
  32  -8   1  111.79    7.70
 -32   8  -1  110.69   12.50
  32   8   1  107.19   14.90
 -34  -8  -1  100.59   16.40
  34  -8   1  116.19   16.80
  34   8   1   96.99   14.40
 -34   8  -1   96.09   15.00
  36  -8   1   12.60    5.60
  36  -8   1   26.60    4.20
 -36  -8  -1   23.10    8.80
 -36   8  -1   21.40   11.10
  36   8   1   22.50    7.10
  38  -8   1   17.40    3.00
 -38  -8  -1   13.70    6.80
  38   8   1    5.00    6.20
 -38   8  -1    9.10   12.20
  40  -8   1    6.10    2.40
  40   8   1    9.30    6.50
 -42  -8  -1   60.29   15.80
  42   8   1   42.30   10.70
 -44  -8  -1    8.20    8.00
  44   8   1   31.60    9.60
 -46  -8  -1   23.50   10.90
  46   8   1   26.90    9.00
 -48  -8  -1   13.00   11.90
  48   8   1    5.90    9.00
 -49  -9   1   60.19   16.10
  49   9  -1   55.39   13.00
 -47  -9   1   62.09   15.10
  47   9  -1   78.99   15.00
 -45  -9   1  107.19   19.90
  45   9  -1  121.79   17.50
 -43  -9   1   46.90   11.50
  43  -9  -1   55.39    6.70
  43   9  -1   47.70   10.10
 -41  -9   1  168.08   22.90
  41  -9  -1  145.79    8.70
  41   9  -1  177.88   17.50
  39  -9  -1  131.49    8.20
 -39  -9   1  139.19   20.30
  39   9  -1  150.48   15.90
  37  -9  -1  166.38   16.30
 -37  -9   1  200.58   20.70
  37  -9  -1  188.58    9.30
 -37   9   1  170.78   16.00
  37   9  -1  161.38   16.20
 -35  -9   1  131.49   20.10
  35  -9  -1   91.99    7.50
  35  -9  -1  107.99    6.90
  35  -9  -1  125.79   16.90
  35   9  -1  126.49   17.00
 -35   9   1  106.49   13.30
  33  -9  -1   25.30    8.00
  33  -9  -1   33.50    4.20
  33  -9  -1   23.00    4.30
 -33  -9   1   27.70    9.10
  33   9  -1   37.50    9.10
 -33   9   1   20.90    6.50
  31  -9  -1    3.90    1.70
  31  -9  -1    6.10    4.20
 -31  -9   1    6.80    5.00
  31  -9  -1    4.00    2.60
 -31   9   1    7.50    4.30
  31   9  -1    7.40    4.60
 -29  -9   1  419.56   26.20
  29  -9  -1  361.46   22.40
  29  -9  -1  402.46   15.20
  29  -9  -1  403.86   14.00
  29   9  -1  374.16   22.70
 -29   9   1  384.26   19.10
  27  -9  -1  292.47   12.50
  27  -9  -1  305.27   19.50
 -27  -9   1  290.87   21.40
  27  -9  -1  312.17   11.50
 -27   9   1  313.97   16.00
  27   9  -1  296.27   19.70
 -25  -9   1  388.16   23.70
  25  -9  -1  373.86   14.20
  25  -9  -1  360.66   12.90
  25  -9  -1  386.26   21.40
  25   9  -1  370.66   21.50
 -25   9   1  366.66   18.00
  23  -9  -1  379.66   13.10
 -23  -9   1  365.66   22.40
  23  -9  -1  366.26   14.10
  23   9  -1  391.46   21.50
 -23   9   1  381.96   22.20
  21  -9  -1   35.80    3.50
 -21  -9   1   47.00    9.70
  21  -9  -1   36.40    4.50
  21  -9  -1   20.20    5.60
  21   9  -1   39.10    8.20
 -21   9   1   35.20    5.30
 -19  -9   1  245.38   16.60
  19  -9  -1  244.58    9.90
  19  -9  -1  225.88   14.20
  19  -9  -1  249.58   10.60
  19   9  -1  233.18   15.30
 -19   9   1  246.18   10.10
  17  -9  -1  228.38    9.90
  17  -9  -1  201.28   12.60
  17  -9  -1  207.68    9.20
 -17  -9   1  218.68   15.00
 -17   9   1  206.68    7.70
  17   9  -1  192.08   13.70
  15  -9  -1  328.57   15.70
  15  -9  -1  325.27   12.50
  15  -9  -1  316.37   12.60
 -15  -9   1  336.27   18.20
 -13  -9   1  328.37   17.30
  13  -9  -1  310.27   12.50
  13  -9  -1  328.17   14.80
  13  -9  -1  315.37   12.50
  13   9  -1  301.17   16.30
 -11  -9   1  252.67   14.30
 -11  -9   1  240.88   13.20
  11  -9  -1  245.18   11.00
 -11  -9   1  254.37   13.70
  11  -9  -1  253.07   12.00
  11  -9  -1  223.78   10.50
  11   9  -1  263.97   14.50
   9  -9  -1  487.75   17.30
   9  -9  -1  486.75   17.20
   9  -9  -1  448.66   16.50
  -9  -9   1  455.65   22.60
  -9  -9   1  454.15   18.80
  -9  -9   1  440.76   19.20
   9   9  -1  446.46   19.60
  -7  -9   1  671.73   24.50
  -7  -9   1  676.33   23.70
  -7  -9   1  653.23   24.50
   7  -9  -1  681.73   21.50
   7  -9  -1  662.93   22.10
   7   9  -1  644.44   24.60
  -7   9   1  678.03   23.30
  -5  -9   1  104.49    7.80
   5  -9  -1   88.79    5.80
   5  -9  -1  100.19    6.90
  -5  -9   1   84.09    7.30
  -5  -9   1   86.29    6.80
   5  -9  -1   95.49    5.60
  -5   9   1   87.69    7.10
   5   9  -1   84.79    7.40
   3  -9  -1  198.98   10.40
  -3  -9   1  203.98   10.40
  -3  -9   1  229.08   11.70
   3  -9  -1  211.78    9.20
   3  -9  -1  218.98    9.00
  -3  -9   1  210.98   11.50
  -3   9   1  188.98   11.20
   3   9  -1  202.28   11.10
  -1  -9   1   85.89    6.80
  -1  -9   1   85.09    6.10
   1  -9  -1   88.29    5.60
  -1  -9   1   85.29    7.00
   1  -9  -1   86.29    5.40
   1  -9  -1   84.49    6.70
  -1   9   1   79.89    7.20
   1   9  -1   87.19    6.80
  -1  -9  -1  247.98   10.60
  -1  -9  -1  247.48   12.80
   1  -9   1  263.57   12.80
   1  -9   1  268.67   12.50
  -1  -9  -1  271.27   10.80
   1  -9   1  243.68   10.90
  -1   9  -1  242.88   11.60
   1   9   1  273.17   14.10
  -3  -9  -1  326.07   12.70
  -3  -9  -1  306.57   12.70
   3  -9   1  293.47   11.90
   3  -9   1  325.17   14.00
   3  -9   1  318.37   14.40
  -3  -9  -1  303.87   14.40
  -3   9  -1  288.37   12.50
   3   9   1  338.97   16.10
   5  -9   1  695.63   23.80
  -5  -9  -1  642.94   24.20
   5  -9   1  682.23   24.40
  -5  -9  -1  718.03   23.40
   5  -9   1  690.63   20.80
   5   9   1  672.03   26.30
  -5   9  -1  703.83   21.80
  -7  -9  -1  408.36   17.60
   7  -9   1  445.56   19.90
  -7  -9  -1  413.26   18.00
   7  -9   1  441.96   18.40
   7  -9   1  432.96   13.80
  -7   9  -1  422.96   17.40
   7   9   1  420.86   19.70
  -7   9  -1  432.86   14.50
   9  -9   1  789.32   22.40
  -9  -9  -1  833.12   28.50
   9  -9   1  813.92   32.30
   9   9   1  804.22   30.30
  -9   9  -1  790.12   24.20
  11  -9   1  221.18   13.50
 -11  -9  -1  243.78   13.60
  11  -9   1  228.48    7.50
  11  -9   1  225.88    7.70
  11   9   1  238.48   14.60
 -11   9  -1  232.48   10.40
 -13  -9  -1  417.96   19.60
  13  -9   1  387.96   18.90
  13   9   1  401.76   20.30
 -13   9  -1  380.76   15.40
  15  -9   1  200.98   13.60
 -15  -9  -1  192.48   13.60
  15   9   1  218.18   14.60
 -15   9  -1  203.78   11.00
 -17  -9  -1  294.87   17.90
  17  -9   1  284.37   17.10
  17   9   1  316.47   18.50
 -17   9  -1  289.97   14.20
 -19  -9  -1  478.55   24.80
  19  -9   1  508.15   24.40
 -19   9  -1  492.75   20.70
  19   9   1  500.65   24.90
  21  -9   1  148.89   12.80
 -21  -9  -1  145.79   13.40
  21   9   1  164.98   13.70
 -21   9  -1  138.09   10.60
  23  -9   1  149.49   13.30
 -23  -9  -1  123.79   12.90
  23   9   1  165.38   14.00
 -23   9  -1  158.58   11.70
 -25  -9  -1   64.09   11.10
  25  -9   1   57.99   10.20
 -25   9  -1   63.39    9.10
  25   9   1   58.19   10.20
  27  -9   1  405.46   24.50
 -27  -9  -1  426.76   26.40
  27   9   1  411.36   24.60
 -27   9  -1  414.16   21.70
  29  -9   1  287.47   20.90
 -29  -9  -1  239.58   20.20
 -29   9  -1  275.27   17.80
  29   9   1  282.77   20.50
 -31  -9  -1  154.58   21.00
  31  -9   1  100.49   14.20
  31   9   1  125.09   16.70
 -31   9  -1  112.59   12.50
  33  -9   1  197.08   18.20
 -33  -9  -1  184.68   19.30
 -33   9  -1  212.78   17.40
  33   9   1  250.77   22.80
  35  -9   1  125.59   16.50
 -35  -9  -1  179.58   18.90
 -35   9  -1  147.29   16.30
  35   9   1  130.49   17.40
 -37  -9  -1  155.18   30.70
  37   9   1  193.88   18.30
 -39  -9  -1  195.18   21.60
  39   9   1  110.99   16.70
 -41  -9  -1   53.49   13.70
  41   9   1   51.29   11.90
 -43  -9  -1  172.88   25.20
  43   9   1  108.09   16.20
 -45  -9  -1   66.29   14.90
  45   9   1   55.79   11.50
 -47  -9  -1   81.69   18.10
  47   9   1   85.89   15.00
 -46 -10   1   -3.60    7.70
  46  10  -1   -7.80   11.90
 -44 -10   1    6.10    7.60
  44  10  -1    0.20    5.50
 -42 -10   1   22.70    8.10
  42  10  -1   -2.10    5.50
 -40 -10   1    9.30    8.40
  40  10  -1   11.10    7.20
  38 -10  -1   57.39    4.50
 -38 -10   1   66.99   14.10
  38  10  -1   51.69   11.90
  36 -10  -1    0.90    4.70
  36 -10  -1    3.40    2.00
 -36 -10   1   -4.20    4.30
  36  10  -1    3.90    4.90
  34 -10  -1    1.50    2.40
  34 -10  -1    0.10    1.60
  34 -10  -1    4.80    5.00
 -34 -10   1    4.70    5.60
  34  10  -1   -4.00    3.60
  32 -10  -1    3.90    4.20
  32 -10  -1    4.20    2.40
  32 -10  -1    2.40    1.70
 -32 -10   1   -5.80    3.60
  32  10  -1    3.00    4.90
 -32  10   1   -6.80    6.00
  30 -10  -1   18.40    6.60
  30 -10  -1   24.60    3.80
 -30 -10   1   37.80   11.00
  30 -10  -1   27.20    3.40
 -30  10   1   25.60    7.10
  30  10  -1   19.40    6.20
 -28 -10   1   -0.50    3.00
  28 -10  -1    0.10    1.40
  28 -10  -1    2.30    1.90
  28  10  -1    5.10    4.90
  26 -10  -1    4.40    2.00
 -26 -10   1   -2.90    2.90
  26 -10  -1    4.80    3.60
  26 -10  -1   -1.00    1.50
  26  10  -1    0.60    3.90
  24 -10  -1   18.20    6.00
  24 -10  -1   26.00    3.50
 -24 -10   1   26.30    7.70
  24 -10  -1   26.60    3.40
  24  10  -1   22.20    7.10
  22 -10  -1  155.38   12.40
  22 -10  -1  168.98    7.40
  22 -10  -1  154.98    7.90
 -22 -10   1  153.28   14.00
  22  10  -1  163.28   13.80
  20 -10  -1   -3.20    2.00
  20 -10  -1    1.90    1.80
 -20 -10   1    2.40    3.90
  20 -10  -1    0.10    1.30
  20  10  -1    1.80    3.40
  18 -10  -1   22.60    3.60
 -18 -10   1   25.70    6.60
  18 -10  -1   17.90    5.00
  18 -10  -1   23.30    3.60
  18  10  -1   10.50    5.00
  16 -10  -1   43.00    6.80
  16 -10  -1   43.90    4.30
  16 -10  -1   44.80    5.20
 -16 -10   1   37.50    7.50
  16  10  -1   42.20    8.20
  14 -10  -1   88.29    6.40
 -14 -10   1   83.99    8.70
  14 -10  -1   78.09    7.30
 -14 -10   1   95.99    9.60
  14 -10  -1   82.99    5.90
  14  10  -1   92.59    9.70
 -12 -10   1   78.19    7.80
  12 -10  -1   70.89    5.70
 -12 -10   1   69.59    8.00
  12 -10  -1   76.19    6.90
  12 -10  -1   84.49    6.20
  12  10  -1   96.09    9.20
  10 -10  -1  116.29    7.80
 -10 -10   1  113.99    9.50
 -10 -10   1  122.99    9.50
  10 -10  -1  118.59    7.50
  10 -10  -1  109.99    7.70
  10  10  -1  116.39   10.00
   8 -10  -1  303.07   12.10
   8 -10  -1  288.97   12.90
   8 -10  -1  303.77   12.90
  -8 -10   1  315.47   18.00
  -8 -10   1  297.77   15.50
   8 -10  -1  299.97   13.50
  -8 -10   1  288.97   14.40
   8  10  -1  277.27   15.10
  -6 -10   1   39.10    6.10
  -6 -10   1   25.20    4.90
   6 -10  -1   39.10    5.30
   6 -10  -1   35.60    4.80
  -6 -10   1   28.50    5.20
   6 -10  -1   30.20    4.20
   6  10  -1   33.20    5.90
  -6  10   1   26.30    5.30
  -4 -10   1   79.79    6.80
   4 -10  -1   88.49    7.00
  -4 -10   1   82.59    7.30
  -4 -10   1   90.19    7.70
   4 -10  -1   96.29    6.20
   4 -10  -1   83.29    5.60
   4  10  -1   87.79    7.90
  -4  10   1   87.89    7.80
  -2 -10   1    6.70    2.80
   2 -10  -1   17.40    3.20
   2 -10  -1   15.80    3.00
  -2 -10   1   18.00    4.10
  -2 -10   1   13.10    3.80
  -2  10   1    9.20    3.50
   2  10  -1    8.30    3.20
   0 -10   1  163.38   10.20
   0 -10   1  176.88    9.50
   0 -10  -1  178.48   10.60
   0 -10   1  185.48   10.90
   0 -10  -1  196.18    9.30
   0 -10  -1  187.28    9.10
   0  10   1  192.28   11.90
   0  10  -1  202.18   11.10
  -2 -10  -1   46.20    4.50
   2 -10   1   46.30    6.30
  -2 -10  -1   52.79    4.80
   2 -10   1   43.10    4.50
  -2 -10  -1   44.80    6.60
   2 -10   1   45.60    5.30
   2  10   1   48.80    7.30
  -2  10  -1   43.60    5.60
   4 -10   1   70.39    6.50
   4 -10   1   67.69    5.20
  -4 -10  -1   71.39    8.20
   4 -10   1   78.89    7.10
  -4 -10  -1   73.59    6.10
  -4 -10  -1   81.19    6.50
   4  10   1   75.89    9.10
  -4  10  -1   80.29    6.10
   6 -10   1    4.20    2.30
   6 -10   1    6.40    2.90
   6 -10   1    6.60    1.80
  -6 -10  -1    6.70    2.50
  -6  10  -1   10.30    2.80
   6  10   1    5.20    3.50
   8 -10   1  448.16   15.40
   8 -10   1  472.25   19.20
  -8 -10  -1  473.85   19.60
   8 -10   1  459.75   19.90
   8 -10   1  460.55   14.90
   8  10   1  483.55   22.10
  10 -10   1  104.29    9.10
  10 -10   1  111.09    5.50
 -10 -10  -1  118.39    9.40
 -10  10  -1   99.59    7.30
  10  10   1  136.39   11.10
  12 -10   1  257.57    8.30
 -12 -10  -1  246.88   14.80
  12 -10   1  267.07    8.10
  12 -10   1  258.57   15.00
  12  10   1  268.77   16.60
  14 -10   1    5.90    2.80
 -14 -10  -1    2.10    2.70
 -14  10  -1   -0.10    2.00
  14  10   1    4.20    3.30
 -16 -10  -1   80.69   10.90
  16 -10   1   90.69   15.70
 -16  10  -1   85.49    6.80
  16  10   1   97.69   12.50
 -18 -10  -1    7.00    3.90
  18 -10   1    0.90    2.90
 -18  10  -1    1.30    2.30
  18  10   1    3.30    3.70
 -20 -10  -1   47.30    9.30
  20 -10   1   53.49    9.70
 -20  10  -1   46.50    6.60
  20  10   1   46.00    9.20
  22 -10   1  149.09   13.40
 -22 -10  -1  162.88   14.70
  22  10   1  134.29   13.10
 -22  10  -1  140.49   10.50
 -24 -10  -1   24.20    8.10
  24 -10   1   17.90    5.80
 -24  10  -1   21.80    5.30
  24  10   1   16.80    6.00
 -26 -10  -1    0.50    4.00
  26 -10   1    2.80    3.70
  26  10   1    3.00    4.10
 -26  10  -1    3.20    3.80
  28 -10   1    1.30    4.70
 -28 -10  -1    0.00    3.80
  28  10   1    1.40    3.40
 -28  10  -1   -3.70    3.30
  30 -10   1   76.09   11.80
 -30 -10  -1   75.59   13.50
 -30  10  -1   72.89   11.10
  30  10   1   85.29   15.80
  32 -10   1   62.59   12.90
 -32 -10  -1   73.59   13.60
  32  10   1   89.39   13.80
 -32  10  -1   56.89   10.00
  34 -10   1    6.60    5.70
 -34 -10  -1    9.50    6.90
  34  10   1   11.90    6.00
 -36 -10  -1    7.80    6.70
  36  10   1   12.60    6.10
 -38 -10  -1   13.60    8.80
  38  10   1   28.50   10.10
 -40 -10  -1   16.90    9.80
  40  10   1    1.40    5.20
 -42 -10  -1   23.20    8.90
  42  10   1   -1.30    5.40
 -44 -10  -1   -1.20    8.30
 -45 -11   1   17.20   10.70
  45  11  -1    5.00    7.40
 -43 -11   1  153.68   24.60
  43  11  -1  127.99   19.80
 -41 -11   1   65.59   16.30
  41  11  -1   46.50   12.40
 -39 -11   1   48.10   13.20
  39  11  -1   36.50   10.50
 -37 -11   1   26.50    9.00
  37  11  -1    9.90    6.30
 -35 -11   1   72.39   13.90
  35 -11  -1   54.29   10.40
  35  11  -1   91.09   15.60
 -33 -11   1   46.70   12.90
  33  11  -1   31.40    9.40
  31 -11  -1   87.69   12.60
 -31 -11   1   93.79   16.10
  31 -11  -1   78.99    4.30
  31 -11  -1   76.99    3.60
  31  11  -1   96.29   14.90
 -29 -11   1  106.79   16.30
  29 -11  -1   88.09    4.50
  29 -11  -1   70.59   10.80
  29  11  -1   86.19   12.60
 -27 -11   1   99.49   14.90
  27 -11  -1   98.39    6.50
  27 -11  -1   82.09   11.50
  27  11  -1   88.99   12.80
 -25 -11   1  382.16   24.70
  25 -11  -1  420.86   14.30
  25 -11  -1  380.86   22.00
  25 -11  -1  394.86   13.30
  25  11  -1  429.76   24.40
  23 -11  -1   78.39    5.00
  23 -11  -1   76.79    9.20
  23 -11  -1   64.59    4.30
 -23 -11   1   79.09   12.40
  23  11  -1   63.19   11.60
  21 -11  -1   11.00    4.40
 -21 -11   1   23.80    7.50
  21 -11  -1   20.60    3.20
  21 -11  -1   17.80    2.80
  21  11  -1   12.10    5.70
  19 -11  -1  192.98   13.50
  19 -11  -1  209.88    9.10
  19 -11  -1  209.78    9.40
 -19 -11   1  231.38   16.60
  19  11  -1  221.18   16.00
  17 -11  -1  139.09    7.60
 -17 -11   1  151.18   12.10
  17 -11  -1  135.79   10.60
  17 -11  -1  131.79    7.60
 -17 -11   1  147.49   13.00
  17  11  -1  143.39   12.60
  15 -11  -1  109.29    6.90
  15 -11  -1   95.59    8.40
 -15 -11   1  100.09    9.50
 -15 -11   1  102.59   10.60
  15 -11  -1  105.49    6.80
  15  11  -1  124.19   11.60
 -13 -11   1  203.98   13.60
  13 -11  -1  191.88    9.80
  13 -11  -1  194.68   10.00
  13 -11  -1  198.68   11.80
 -13 -11   1  192.38   13.70
  13  11  -1  188.38   13.90
  11 -11  -1  148.29    8.90
  11 -11  -1  143.29    8.70
 -11 -11   1  140.39   11.30
 -11 -11   1  156.58   11.20
  11 -11  -1  148.29    9.40
  11  11  -1  124.59   10.80
   9 -11  -1  231.68   12.10
   9 -11  -1  230.28   11.40
  -9 -11   1  234.78   13.80
   9 -11  -1  232.08   11.00
  -9 -11   1  233.88   14.00
   9 -11  -1  238.98   11.80
   9  11  -1  229.58   14.30
   7 -11  -1   58.09    7.10
   7 -11  -1   49.90    5.00
  -7 -11   1   54.59    6.30
  -7 -11   1   53.29    7.70
   7 -11  -1   38.00    4.40
  -7  11   1   41.80    6.30
   7  11  -1   39.50    6.80
  -5 -11   1  416.56   18.40
   5 -11  -1  447.66   16.70
  -5 -11   1  422.06   19.20
  -5 -11   1  480.15   20.10
   5 -11  -1  455.75   16.30
  -5  11   1  453.75   19.40
   5  11  -1  438.26   19.80
   3 -11  -1   12.80    3.40
  -3 -11   1   14.30    4.00
  -3 -11   1   15.40    4.30
   3 -11  -1   25.90    3.90
  -3 -11   1   20.00    4.50
   3 -11  -1   29.70    4.20
  -3  11   1   19.80    4.60
   3  11  -1   23.00    4.90
  -1 -11   1  364.96   16.70
   1 -11  -1  354.76   14.30
   1 -11  -1  363.16   16.30
  -1 -11   1  351.46   16.60
   1 -11  -1  366.86   14.30
   1  11  -1  358.96   16.50
  -1  11   1  354.86   17.70
   1 -11   1   72.19    7.10
  -1 -11  -1   76.09    7.30
   1 -11   1   74.99    7.30
  -1 -11  -1   74.29    5.70
  -1 -11  -1   73.09    6.10
   1 -11   1   69.49    6.00
   1  11   1   66.29    8.90
  -1  11  -1   78.09    7.30
  -3 -11  -1  144.49    8.70
   3 -11   1  129.99    9.80
   3 -11   1  135.69    8.20
   3 -11   1  138.49    9.60
  -3 -11  -1  147.69    8.80
  -3  11  -1  134.99    8.90
   3  11   1  130.99   11.10
  -5 -11  -1  201.68   10.70
   5 -11   1  171.28    8.90
  -5 -11  -1  198.98   11.10
   5 -11   1  180.68   11.70
   5 -11   1  193.08   11.30
   5  11   1  206.78   13.70
  -5  11  -1  194.28   10.10
   7 -11   1   50.89    6.00
   7 -11   1   39.90    4.00
   7 -11   1   46.50    7.30
  -7 -11  -1   56.09    7.40
  -7 -11  -1   38.90    5.80
   7  11   1   38.70    7.30
   9 -11   1  198.48    8.80
  -9 -11  -1  187.48   12.30
   9 -11   1  225.98   12.60
   9 -11   1  225.28   13.40
   9 -11   1  201.88    8.40
   9  11   1  198.28   14.60
  11 -11   1  160.18   11.70
 -11 -11  -1  171.68   12.00
  11 -11   1  186.58   11.60
  11 -11   1  159.68    6.90
  11  11   1  159.88   13.20
 -13 -11  -1  264.17   16.00
  13 -11   1  251.67   15.50
  13 -11   1  253.27    7.50
  13 -11   1  261.27    7.70
  13  11   1  276.57   17.70
 -15 -11  -1   28.30    6.50
  15 -11   1   18.20    5.70
  15  11   1   27.00    7.10
 -17 -11  -1  168.08   13.40
  17 -11   1  150.98   12.40
  17  11   1  159.28   14.30
 -17  11  -1  135.49    9.40
 -19 -11  -1    7.60    4.20
  19 -11   1    4.80    4.00
  19  11   1    3.90    3.80
 -19  11  -1    7.60    3.10
 -21 -11  -1   50.09    9.90
  21  11   1   36.30    8.10
 -21  11  -1   31.70    5.40
 -23 -11  -1  137.99   14.10
  23 -11   1  146.99   13.60
 -23  11  -1  145.19   10.40
  23  11   1  144.59   14.30
  25 -11   1   52.79   10.40
 -25 -11  -1   44.80   10.00
 -25  11  -1   38.90    7.10
  25  11   1   46.70    9.70
 -27 -11  -1   97.39   15.60
  27 -11   1   90.19   14.00
 -27  11  -1   66.59    9.60
  27  11   1   90.69   13.90
 -29 -11  -1  167.58   26.70
  29 -11   1  119.89   13.80
  29  11   1  117.49   16.50
 -29  11  -1  105.09   11.90
 -31 -11  -1   32.20    9.60
  31 -11   1   33.40    8.50
  31  11   1   23.30    8.10
 -33 -11  -1  109.79   18.80
  33 -11   1   61.39   13.20
  33  11   1   96.79   15.20
 -35 -11  -1   71.29   14.00
  35  11   1   52.19   11.60
 -37 -11  -1    6.50    7.70
  37  11   1   20.40    8.90
 -39 -11  -1   34.90   11.70
  39  11   1   33.80   10.50
 -41 -11  -1  113.09   19.40
  41  11   1  121.89   18.70
 -43 -11  -1   31.90   12.10
  43  11   1   48.70   11.90
 -42 -12   1  110.49   20.70
  42  12  -1   82.69   25.00
 -40 -12   1  114.59   20.70
  40  12  -1   87.29   15.50
 -38 -12   1   58.49   14.10
  38  12  -1   81.99   14.70
 -36 -12   1   58.09   12.90
  36  12  -1   56.49   13.00
 -34 -12   1   12.70    6.60
  34 -12  -1   10.20    5.20
  34  12  -1   10.70    6.60
 -32 -12   1   61.29   13.00
  32 -12  -1   84.09   12.90
  32  12  -1   90.29   14.80
 -30 -12   1  104.49   15.60
  30 -12  -1  133.09   14.20
  30  12  -1  125.09   16.80
  28 -12  -1   76.69   11.70
  28  12  -1   60.19   13.90
  26 -12  -1   39.30    2.40
  26 -12  -1   36.90    2.30
 -26 -12   1   48.10   10.50
  26 -12  -1   43.10    9.00
  26  12  -1   35.40    9.80
  24 -12  -1  174.38   14.10
 -24 -12   1  181.68   16.70
  24  12  -1  166.28   15.50
  22 -12  -1  115.09    5.70
 -22 -12   1  115.99   12.00
 -22 -12   1  117.49   12.90
  22 -12  -1  105.89   10.70
  22 -12  -1  116.99    6.00
  22  12  -1  121.39   14.90
  20 -12  -1   74.19   10.20
  20 -12  -1   59.29    4.60
  20 -12  -1   71.59    4.80
 -20 -12   1   56.29    9.10
 -20 -12   1   84.39   12.70
  20  12  -1   62.49   10.80
 -18 -12   1  119.69   12.20
  18 -12  -1  110.19    6.70
  18 -12  -1  109.09    6.60
 -18 -12   1  105.89   10.60
  18 -12  -1  116.59   10.30
  18  12  -1  127.09   12.60
  16 -12  -1  263.67   14.90
 -16 -12   1  221.68   17.90
  16 -12  -1  240.88   11.00
 -16 -12   1  233.98   16.70
  16 -12  -1  250.67   11.00
  16  12  -1  253.37   17.00
 -14 -12   1  181.88   13.10
  14 -12  -1  159.58    9.20
  14 -12  -1  175.38    9.30
  14 -12  -1  171.38   11.40
 -14 -12   1  178.78   13.50
  14  12  -1  175.58   13.80
 -12 -12   1   87.89    9.60
 -12 -12   1   73.79    8.30
  12 -12  -1   86.39    7.10
  12 -12  -1   79.69    6.90
  12 -12  -1   80.79    7.40
  12 -12  -1   86.69    6.50
  12  12  -1   90.79    9.50
  10 -12  -1   68.79    6.40
  10 -12  -1   65.69    6.00
 -10 -12   1   46.60    8.00
 -10 -12   1   60.99    8.40
  10 -12  -1   55.29    6.10
  10 -12  -1   58.49    5.80
  10  12  -1   67.79    9.70
   8 -12  -1  307.47   14.00
  -8 -12   1  292.27   16.10
  -8 -12   1  296.17   16.50
   8 -12  -1  292.97   12.90
   8 -12  -1  289.47   14.20
   8  12  -1  288.67   17.20
   6 -12  -1   99.89    7.90
   6 -12  -1   93.29    6.90
  -6 -12   1   87.19    8.50
   6 -12  -1   91.89    7.10
  -6 -12   1   91.59    8.90
   6  12  -1  105.39    9.50
  -6  12   1  101.09    9.00
  -4 -12   1  147.79   10.80
   4 -12  -1  169.78    9.20
  -4 -12   1  166.98   11.50
   4 -12  -1  150.08    9.90
   4 -12  -1  164.48    9.30
   4  12  -1  142.69   11.20
  -4  12   1  141.59   10.80
   2 -12  -1   89.49    8.00
  -2 -12   1  100.49    8.00
  -2 -12   1   91.29    8.40
   2 -12  -1  102.69    7.10
  -2 -12   1   92.09    8.40
   2 -12  -1  105.29    7.40
  -2  12   1  100.89    9.50
   2  12  -1  118.39    9.40
   0 -12   1  313.67   14.70
   0 -12   1  353.96   16.90
   0 -12   1  349.96   17.00
   0 -12  -1  343.27   14.60
   0 -12  -1  355.16   14.90
   0  12  -1  341.87   16.70
   0  12   1  357.86   18.30
  -2 -12  -1   14.80    3.60
  -2 -12  -1   15.10    3.70
   2 -12   1   12.80    3.90
   2 -12   1    9.60    3.70
   2 -12   1    8.30    3.00
   2  12   1   11.30    4.60
  -2  12  -1   11.10    3.90
   4 -12   1  287.47   12.60
  -4 -12  -1  284.57   14.10
   4 -12   1  291.17   15.50
   4 -12   1  297.07   15.10
  -4 -12  -1  286.17   13.70
   4  12   1  266.97   16.70
  -4  12  -1  313.97   14.30
   6 -12   1  114.09    9.70
   6 -12   1  115.09    9.30
  -6 -12  -1  123.29    9.40
  -6 -12  -1  117.49    8.60
   6 -12   1  124.29    7.20
   6  12   1  134.69   11.60
  -6  12  -1  128.79    8.30
   8 -12   1  147.39    7.70
  -8 -12  -1  160.98   10.60
   8 -12   1  155.58   11.50
   8 -12   1  155.08   10.90
  -8 -12  -1  160.88   11.10
   8 -12   1  161.18    8.50
   8  12   1  170.28   13.40
  10 -12   1   96.89    8.80
  10 -12   1  109.69    5.60
  10 -12   1   95.89    5.90
 -10 -12  -1  111.99    9.10
 -10 -12  -1   87.79    8.80
  10 -12   1  107.59    9.70
  10  12   1  127.19   11.80
  12 -12   1  138.09    6.50
  12 -12   1  149.88   10.80
 -12 -12  -1  133.09   11.30
  12 -12   1  127.49   11.10
  12 -12   1  135.19    5.90
  12  12   1  130.79   12.80
 -14 -12  -1   72.39   10.10
  14 -12   1   80.29    8.20
  14 -12   1   78.99    8.90
  14  12   1   85.79   12.10
 -16 -12  -1   39.00    8.20
  16 -12   1   31.30    7.50
  16  12   1   32.20    7.90
  18 -12   1   38.70    8.20
 -18 -12  -1   39.40    8.60
  18  12   1   28.80    8.00
 -20 -12  -1  127.79   13.10
  20 -12   1  110.89   11.80
  20  12   1  134.99   13.80
  22 -12   1   63.59   10.50
 -22 -12  -1   62.99   11.00
  22  12   1   34.90    8.60
 -24 -12  -1  106.19   15.50
  24 -12   1   88.49   12.80
  24  12   1   93.69   14.00
  26 -12   1   82.89   14.20
 -26 -12  -1   92.29   14.00
  26  12   1  110.39   16.00
  28 -12   1   49.90   10.50
 -28 -12  -1   54.79   11.40
  28  12   1   71.49   12.50
 -30 -12  -1   66.29   13.60
  30 -12   1   43.20    9.20
  30  12   1   58.39   12.60
 -32 -12  -1   19.60    7.70
  32  12   1   10.20    5.90
 -34 -12  -1   53.39   11.90
  34  12   1   53.09   11.80
 -36 -12  -1   72.59   14.70
  36  12   1   77.39   14.80
 -38 -12  -1  106.69   19.50
  38  12   1  119.69   17.90
 -40 -12  -1   47.80   12.60
 -41 -13   1   13.60   10.20
  41  13  -1   -3.20    6.30
 -39 -13   1   12.10    7.40
  39  13  -1    3.80    6.80
 -37 -13   1   -5.00    5.40
  37  13  -1   -3.40    5.50
 -35 -13   1   31.70   10.10
  35  13  -1   47.40   10.70
  33 -13  -1   -9.00    5.50
 -33 -13   1    0.50    4.80
  33  13  -1   10.00    6.50
 -31 -13   1    6.50    4.80
  31 -13  -1   -3.70    4.60
  31  13  -1    7.20    4.80
  29 -13  -1   12.10    6.10
 -29 -13   1    3.10    4.80
  29  13  -1   41.60   10.30
  27 -13  -1   32.10    7.70
 -27 -13   1   39.20    9.20
 -27 -13   1   49.30    9.90
  27  13  -1   49.10   10.70
  25 -13  -1    1.30    3.90
 -25 -13   1    5.20    4.50
 -25 -13   1   -1.80    4.00
 -23 -13   1   34.10   12.00
 -23 -13   1   28.20    8.00
  23 -13  -1   15.00    5.50
  23 -13  -1   16.00    2.00
  23 -13  -1   19.70    3.30
  23  13  -1   12.90    5.70
  21 -13  -1   25.80    3.00
 -21 -13   1   13.30    5.30
  21 -13  -1   20.20    2.80
 -21 -13   1   22.50    7.10
  21 -13  -1   20.10    5.90
  21  13  -1   14.30    5.90
  19 -13  -1    8.80    2.40
 -19 -13   1    5.80    4.30
  19 -13  -1   19.90    5.10
  19 -13  -1    8.40    2.30
  19  13  -1   11.30    5.90
 -17 -13   1    2.40    3.60
  17 -13  -1   -1.50    2.60
 -17 -13   1   -5.50    3.20
  17 -13  -1    1.10    1.90
  17 -13  -1    0.20    2.10
  17  13  -1   -1.20    3.70
  15 -13  -1   -0.40    2.10
  15 -13  -1    2.10    2.10
 -15 -13   1    2.00    3.00
 -15 -13   1    4.80    3.40
  15 -13  -1    2.80    2.90
  15 -13  -1    1.80    2.30
  15  13  -1   -0.60    2.90
  13 -13  -1   50.59    5.50
  13 -13  -1   33.10    5.00
  13 -13  -1   46.70    5.80
 -13 -13   1   33.10    6.90
 -13 -13   1   35.70    7.90
  13 -13  -1   43.10    6.70
  13  13  -1   44.10    8.80
  11 -13  -1   10.60    3.40
  11 -13  -1    3.40    2.40
  11 -13  -1    7.10    2.80
  11 -13  -1    1.10    3.30
 -11 -13   1   11.00    4.40
 -11 -13   1    6.00    3.90
  11  13  -1    3.60    4.30
  -9 -13   1   76.89    8.50
   9 -13  -1   75.89    7.20
   9 -13  -1   91.39    7.00
   9 -13  -1   80.39    7.60
  -9 -13   1   77.79    8.70
   9 -13  -1   77.99    7.20
   9  13  -1   79.79   10.60
   7 -13  -1    8.40    3.00
   7 -13  -1   10.00    3.60
   7 -13  -1    9.80    2.90
   7 -13  -1    4.80    3.40
  -7 -13   1   13.80    4.20
  -7 -13   1    7.00    3.50
   7  13  -1    7.30    4.10
   5 -13  -1   28.90    4.60
   5 -13  -1   22.10    4.90
   5 -13  -1   25.40    4.90
  -5 -13   1   30.30    6.50
  -5 -13   1   39.40    7.20
  -5  13   1   40.80    7.10
  -3 -13   1    5.70    3.40
   3 -13  -1    1.20    2.30
   3 -13  -1    3.00    2.00
  -3 -13   1    2.30    3.20
  -3  13   1   10.50    4.60
   3  13  -1    7.80    3.40
   1 -13  -1   65.09    6.20
  -1 -13   1   62.09    7.60
  -1 -13   1   65.29    7.20
   1 -13  -1   61.39    6.00
  -1 -13   1   61.29    7.20
  -1  13   1   57.59    8.50
   1  13  -1   64.59    8.70
   1 -13   1   57.49    7.20
   1 -13   1   65.59    7.60
   1 -13   1   63.79    7.10
  -1 -13  -1   67.09    6.20
  -1 -13  -1   65.89    6.30
  -1  13  -1   64.89    8.50
   1  13   1   61.59    9.60
   3 -13   1   23.00    5.60
  -3 -13  -1   24.80    5.00
   3 -13   1   30.50    6.30
  -3 -13  -1   19.40    4.20
   3 -13   1   20.10    4.80
   3  13   1   30.90    6.50
  -3  13  -1   22.60    4.70
   5 -13   1    2.70    3.20
  -5 -13  -1    0.60    1.90
   5 -13   1   -0.20    2.30
   5 -13   1   -2.00    2.30
  -5 -13  -1    2.70    3.00
   5  13   1    0.00    3.40
  -5  13  -1    0.30    2.40
   7 -13   1    6.70    3.30
  -7 -13  -1    0.30    2.00
   7 -13   1    5.90    2.40
   7 -13   1    1.60    2.60
   7 -13   1    5.70    2.40
  -7 -13  -1    3.90    3.10
   7  13   1    1.20    3.60
   9 -13   1   11.90    3.00
   9 -13   1   15.60    2.80
  -9 -13  -1   10.50    4.00
  -9 -13  -1   16.30    4.40
   9 -13   1   13.70    4.50
   9 -13   1   13.20    4.30
   9  13   1   18.00    6.20
  11 -13   1    7.30    1.80
  11 -13   1    5.10    2.10
 -11 -13  -1   14.40    4.10
  11 -13   1    8.90    4.40
 -11 -13  -1    7.80    3.50
  11 -13   1    9.70    3.90
  11  13   1    7.30    5.10
  13 -13   1   24.10    5.70
 -13 -13  -1   25.00    5.90
  13 -13   1   17.80    1.70
 -13 -13  -1   27.40    6.00
  13 -13   1   17.10    5.40
  13 -13   1   20.60    1.80
  13  13   1   26.10    7.60
 -15 -13  -1    4.00    3.50
  15 -13   1    6.10    3.10
  15 -13   1    5.00    3.70
 -15 -13  -1    4.70    2.50
  15  13   1    1.10    4.30
  17 -13   1   57.99    9.20
 -17 -13  -1   53.69   10.20
  17 -13   1   48.20    8.50
  17  13   1   46.20   10.10
  19 -13   1   41.50    8.60
 -19 -13  -1   42.20    8.00
  19  13   1   42.70    9.80
  21 -13   1   40.30    8.10
 -21 -13  -1   36.20    9.00
  21  13   1   31.10    8.80
 -23 -13  -1    2.80    4.60
  23 -13   1   -0.10    4.90
  23  13   1   -0.90    4.50
  25 -13   1   29.80    8.00
 -25 -13  -1   26.20    8.30
  25  13   1   22.80    8.40
  27 -13   1   38.10    9.20
 -27 -13  -1   56.59   11.70
  27  13   1   46.80   11.00
 -29 -13  -1   23.30    7.10
  29 -13   1    5.40    5.80
  29  13   1   14.10    8.00
 -31 -13  -1   27.00    8.00
  31  13   1   -1.80    5.80
 -33 -13  -1   -2.10    6.70
  33  13   1   -0.40    4.90
 -35 -13  -1   -0.60    6.30
  35  13   1   -5.20    5.80
 -37 -13  -1  -11.70    5.50
  37  13   1    2.00    9.10
 -39 -13  -1    9.70   12.60
  39  13   1    1.90    7.40
 -38 -14   1   39.50   15.70
  38  14  -1   37.90   10.60
 -36 -14   1   32.40   12.50
  36  14  -1   39.70   10.90
 -34 -14   1   29.20   10.60
  34  14  -1   37.00   11.30
 -32 -14   1   90.09   16.80
  32  14  -1   98.19   17.40
  30 -14  -1  116.29   15.20
 -30 -14   1  114.49   18.70
  30  14  -1  110.19   17.70
 -28 -14   1  133.39   15.30
  28 -14  -1  141.49   14.40
  28  14  -1  127.49   17.80
 -26 -14   1   28.30    9.10
 -26 -14   1   41.60    9.80
  26 -14  -1   25.00    7.20
  26  14  -1   41.30   10.50
  24 -14  -1  207.58   15.90
 -24 -14   1  175.58   17.10
 -24 -14   1  197.38   16.50
  24  14  -1  156.48   16.20
  22 -14  -1   27.70    7.30
 -22 -14   1   30.60    8.10
 -22 -14   1   34.20    9.20
  22 -14  -1   28.40    2.20
  22 -14  -1   34.60    2.10
  22  14  -1   42.60   11.40
  20 -14  -1   60.69    4.20
  20 -14  -1   66.99    9.60
 -20 -14   1   64.19   10.70
  20 -14  -1   59.39    4.30
 -20 -14   1   48.00   10.20
  20  14  -1   59.89   10.80
  18 -14  -1   85.09    9.20
  18 -14  -1   73.29    5.30
 -18 -14   1   80.49   11.80
 -18 -14   1   93.29   13.30
  18 -14  -1   97.09    8.60
  18 -14  -1   87.39    5.80
  18  14  -1   77.59   12.80
  16 -14  -1   73.99    6.00
  16 -14  -1   84.69    8.10
  16 -14  -1   74.69    8.20
 -16 -14   1   84.99    9.80
  16 -14  -1   75.49    6.20
  16  14  -1   90.49   12.50
 -14 -14   1  123.89   12.00
  14 -14  -1  127.09   10.30
  14 -14  -1  133.09    8.50
 -14 -14   1  143.29   13.20
  14 -14  -1  137.59    9.70
  14 -14  -1  120.09    8.10
  14  14  -1  121.69   12.40
  12 -14  -1  257.87   13.30
  12 -14  -1  233.08   13.50
 -12 -14   1  269.87   16.90
  12 -14  -1  257.87   14.20
  12 -14  -1  235.68   12.60
 -12 -14   1  270.07   17.60
  12  14  -1  299.07   19.00
  10 -14  -1   66.19    6.80
  10 -14  -1   56.89    6.10
  10 -14  -1   50.09    6.60
 -10 -14   1   60.99    9.20
  10 -14  -1   65.39    7.90
 -10 -14   1   57.69    9.20
  10  14  -1   68.99   10.70
   8 -14  -1   22.00    4.80
   8 -14  -1   19.40    4.60
   8 -14  -1   19.10    4.30
  -8 -14   1   20.50    5.80
   8 -14  -1   23.00    4.70
  -8 -14   1   21.40    5.50
   8  14  -1   17.50    5.80
   6 -14  -1  229.98   11.90
   6 -14  -1  215.48   13.40
  -6 -14   1  209.98   14.30
   6 -14  -1  214.98   12.20
  -6 -14   1  211.58   14.00
   6  14  -1  235.38   15.70
   4 -14  -1  184.78   10.90
   4 -14  -1  169.78   10.20
  -4 -14   1  198.78   13.20
  -4 -14   1  179.08   12.90
   4  14  -1  180.28   13.70
  -4  14   1  171.68   13.30
   2 -14  -1  117.39    8.40
  -2 -14   1  120.99   10.40
   2 -14  -1  116.69    8.70
  -2 -14   1  118.59   10.00
   2  14  -1  118.99   11.10
  -2  14   1  103.39   10.80
   0 -14  -1  236.78   12.60
   0 -14   1  253.37   15.00
   0 -14  -1  229.38   12.40
   0 -14   1  240.48   14.40
   0  14  -1  228.68   14.40
   0  14   1  242.28   16.00
   2 -14   1   48.60    6.50
   2 -14   1   49.90    7.90
  -2 -14  -1   45.30    6.70
   2 -14   1   40.20    6.80
  -2 -14  -1   38.90    6.20
   2  14   1   50.09    9.50
  -2  14  -1   45.10    7.10
  -4 -14  -1  117.29    9.10
   4 -14   1  127.69   10.60
   4 -14   1  119.59   10.00
  -4 -14  -1  125.09    9.30
   4 -14   1  130.29    8.50
   4  14   1  156.88   13.50
  -4  14  -1  126.49    9.60
  -6 -14  -1   57.39    7.80
   6 -14   1   55.79    8.00
   6 -14   1   45.70    7.50
   6 -14   1   51.19    6.60
   6 -14   1   40.00    5.20
  -6 -14  -1   45.40    7.10
   6  14   1   47.30    9.90
  -8 -14  -1   66.99    7.50
   8 -14   1   64.39    5.50
  -8 -14  -1   63.79    8.80
   8 -14   1   78.29    6.20
   8 -14   1   76.59    8.70
   8 -14   1   86.29    8.60
   8  14   1   84.29   12.10
 -10 -14  -1   80.89    9.10
  10 -14   1   79.19    5.70
  10 -14   1   66.59    4.90
 -10 -14  -1   88.89    8.60
  10 -14   1   89.09    9.60
  10 -14   1   94.09    9.00
  10  14   1   78.99   11.50
 -12 -14  -1   87.49    9.00
  12 -14   1   87.39    6.50
 -12 -14  -1   86.19    9.60
  12 -14   1   96.69    9.60
  12 -14   1   95.39    9.90
  12  14   1  103.59   13.90
 -14 -14  -1  122.09   11.10
  14 -14   1  100.69   10.80
  14  14   1   99.09   13.50
  16 -14   1  113.09   10.40
  16 -14   1   85.39   12.50
 -16 -14  -1  106.49   11.70
 -16 -14  -1  117.09   11.30
  16  14   1  109.29   15.40
  18 -14   1  103.49   11.30
 -18 -14  -1  107.59   12.20
  18 -14   1  114.59   10.80
 -18 -14  -1  101.09   10.90
  18  14   1   91.29   14.10
 -20 -14  -1   13.50    5.80
  20 -14   1   14.30    5.20
  20 -14   1   16.80    5.80
  20  14   1   14.80    8.00
  22 -14   1  180.98   16.00
 -22 -14  -1  160.18   15.80
  22  14   1  197.88   18.90
  24 -14   1  128.69   14.20
 -24 -14  -1  133.29   15.60
  24  14   1  146.29   19.00
 -26 -14  -1   68.79   13.10
  26 -14   1   80.19   12.80
  26  14   1  101.29   16.40
 -28 -14  -1   76.79   13.80
  28  14   1   86.39   14.90
 -30 -14  -1   78.29   14.80
  30  14   1   60.79   13.60
 -32 -14  -1   78.19   15.60
  32  14   1  108.99   17.90
 -34 -14  -1   32.20   10.70
  34  14   1   30.00   10.60
 -36 -14  -1   35.90   16.30
  36  14   1   58.79   14.40
 -35 -15   1   -6.00    6.30
  35  15  -1   -9.10    6.00
 -33 -15   1   13.90    7.50
  33  15  -1    0.00    6.70
 -31 -15   1    9.30    5.90
  31  15  -1   -3.70    6.20
 -29 -15   1    4.50    7.00
  29 -15  -1    1.10    5.60
  29  15  -1    2.10    5.80
  27 -15  -1   25.10    9.60
 -27 -15   1   29.50    8.60
  27  15  -1   23.40    8.80
 -25 -15   1    2.40    4.30
  25  15  -1   17.50    7.80
 -23 -15   1    3.70    6.10
 -23 -15   1    7.00    4.90
  23 -15  -1   16.30    6.50
  23  15  -1   11.20    6.60
  21 -15  -1  107.79    9.60
 -21 -15   1   82.19   12.30
  21 -15  -1   88.19   10.50
 -21 -15   1  115.99   15.80
  21  15  -1   81.59   13.30
  19 -15  -1    9.90    3.90
 -19 -15   1    6.60    5.00
 -19 -15   1    3.20    4.60
  19 -15  -1    3.30    1.80
  19 -15  -1    8.30    4.40
  19  15  -1    7.30    7.10
  17 -15  -1   11.50    4.20
 -17 -15   1    8.10    6.00
  17 -15  -1   17.80    5.40
  17 -15  -1   13.00    3.10
 -17 -15   1   15.50    4.90
  17  15  -1   17.10    6.90
  15 -15  -1   15.90    3.70
 -15 -15   1   15.10    5.50
  15 -15  -1   17.80    4.40
  15 -15  -1   19.40    5.50
 -15 -15   1    9.10    4.70
  15  15  -1   17.20    7.00
  13 -15  -1   40.70    6.60
  13 -15  -1   37.20    5.70
  13 -15  -1   50.29    7.70
 -13 -15   1   40.90    7.90
 -13 -15   1   34.70    8.00
  13  15  -1   57.29   11.20
 -11 -15   1    7.00    4.40
  11 -15  -1    6.90    3.40
  11 -15  -1    7.20    3.10
 -11 -15   1   11.20    4.30
  11 -15  -1    8.70    3.60
  11 -15  -1   -5.20    3.70
  11  15  -1   15.50    5.90
   9 -15  -1   16.20    4.80
   9 -15  -1   17.90    7.80
  -9 -15   1   20.20    5.70
  -9 -15   1   16.60    5.70
   9 -15  -1   21.80    4.90
   9  15  -1   21.30    7.20
  -7 -15   1    2.90    3.00
   7 -15  -1   -0.20    2.40
  -7 -15   1   -1.80    2.50
   7 -15  -1    2.40    3.70
   7 -15  -1    0.40    2.70
   7  15  -1    3.70    4.70
   5 -15  -1   31.60    5.80
   5 -15  -1   32.60    5.80
  -5 -15   1   24.70    7.90
  -5 -15   1   25.60    6.20
   5 -15  -1   33.40    6.50
   5  15  -1   42.80    7.80
   3 -15  -1   51.79    6.90
   3 -15  -1   54.29    7.20
  -3 -15   1   48.90    8.20
  -3  15   1   45.00    8.10
   3  15  -1   48.10    8.80
   1 -15  -1   24.60    4.80
  -1 -15   1   18.50    4.90
   1 -15  -1   22.50    4.40
  -1  15   1   26.30    7.50
   1  15  -1   26.00    6.20
  -1 -15  -1   36.40    5.90
   1 -15   1   41.10    6.70
  -1 -15  -1   45.90    6.80
   1  15   1   42.80    8.10
  -1  15  -1   39.00    6.90
  -3 -15  -1   14.70    4.00
   3 -15   1    7.00    3.80
   3 -15   1   23.50    5.70
  -3 -15  -1   16.40    6.20
  -3  15  -1   19.30    4.90
   3  15   1   19.40    6.60
   5 -15   1   47.90    6.00
  -5 -15  -1   55.29    8.30
   5 -15   1   75.49    8.40
   5 -15   1   67.59    9.40
   5  15   1   69.99   11.30
   7 -15   1   27.80    6.30
   7 -15   1   32.50    6.60
   7 -15   1   25.40    4.40
  -7 -15  -1   31.70    6.20
  -7 -15  -1   30.30    5.90
   7 -15   1   23.60    4.70
   7  15   1   24.30    7.30
   9 -15   1   15.30    3.30
  -9 -15  -1    4.70    3.80
   9 -15   1    5.70    4.30
   9 -15   1   11.00    4.10
   9 -15   1   13.00    3.10
  -9 -15  -1    8.20    3.30
   9  15   1   17.70    5.90
 -11 -15  -1   11.90    5.00
  11 -15   1   12.00    5.10
  11 -15   1    8.40    2.10
  11 -15   1    5.90    2.30
  11 -15   1    8.00    2.90
 -11 -15  -1    8.40    4.00
  11  15   1    6.80    6.10
  13 -15   1    8.70    4.80
 -13 -15  -1    8.50    3.80
  13 -15   1    8.70    3.70
 -13 -15  -1    9.10    4.00
  13  15   1    8.50    5.40
  15 -15   1   47.90    8.30
 -15 -15  -1   36.50    8.30
  15 -15   1   43.30    9.00
 -15 -15  -1   41.70    8.50
  15  15   1   40.00    8.80
  17 -15   1   26.60    6.30
 -17 -15  -1   31.70    7.00
  17 -15   1   23.80    6.50
 -17 -15  -1   26.00    7.20
  17  15   1   18.40    7.80
 -19 -15  -1   16.60    6.20
 -19 -15  -1   23.70    7.60
  19 -15   1   17.80    7.00
  19 -15   1   18.30    5.60
  19  15   1   17.90    7.70
 -21 -15  -1   26.10    7.00
  21 -15   1   28.80    7.00
  21 -15   1   21.90    7.10
 -21 -15  -1   29.00    7.80
  21  15   1   33.20    8.90
  23 -15   1    3.00    3.90
 -23 -15  -1    2.90    5.00
  23 -15   1    2.50    5.00
 -23 -15  -1    4.90    5.00
  23  15   1    1.50    6.20
 -25 -15  -1   57.99   11.50
  25 -15   1   73.89   14.60
  25 -15   1   87.29   12.60
  25  15   1  111.69   16.70
 -27 -15  -1   10.30    6.20
  27  15   1   12.30    7.90
 -29 -15  -1   16.00    7.40
  29  15   1   18.40    9.60
 -31 -15  -1    8.00    8.00
  31  15   1   -5.30    6.30
 -33 -15  -1    4.70    7.50
  33  15   1    9.70    8.80
 -30 -16   1   35.20   12.60
  30  16  -1   16.30    8.70
 -28 -16   1  116.09   18.80
  28  16  -1   85.39   16.30
  26 -16  -1   30.50    7.80
  26 -16  -1   35.20    7.40
 -26 -16   1   22.00    7.50
  26  16  -1   21.00    9.10
  24 -16  -1    0.00    3.00
  24 -16  -1    8.30    5.70
 -24 -16   1    8.00    6.20
  24  16  -1   -3.90    6.10
 -22 -16   1   10.70    5.80
  22 -16  -1   28.00    7.20
  22 -16  -1   16.30    4.10
  22  16  -1    5.70    6.60
  20 -16  -1   11.60    4.20
  20 -16  -1   11.20    5.00
 -20 -16   1   15.50    6.60
 -20 -16   1   10.10    7.50
  20  16  -1   10.90    6.90
  18 -16  -1   69.99    7.80
 -18 -16   1   70.09   12.30
 -18 -16   1   80.79   12.00
  18 -16  -1   61.79    9.60
  18  16  -1   52.99   11.20
 -16 -16   1   44.30    8.90
  16 -16  -1   50.59    7.50
  16 -16  -1   35.90    4.50
  16 -16  -1   37.40    7.50
 -16 -16   1   49.00    9.40
  16  16  -1   55.69   13.10
  14 -16  -1   97.29    8.70
  14 -16  -1   75.39    7.10
 -14 -16   1   79.99   12.20
  14 -16  -1   84.39    9.00
 -14 -16   1   90.89   10.90
  14  16  -1  113.79   15.90
  12 -16  -1   16.80    4.70
 -12 -16   1    2.30    4.50
 -12 -16   1   13.20    4.40
  12 -16  -1    8.30    3.80
  12 -16  -1   12.00    4.20
  12  16  -1   12.20    6.00
 -10 -16   1   34.50    7.60
  10 -16  -1   43.50    6.60
  10 -16  -1   52.69    7.30
  10 -16  -1   42.70    6.90
 -10 -16   1   48.50    9.10
  10  16  -1   33.00    7.60
  -8 -16   1   43.60    8.40
   8 -16  -1   46.30    6.50
   8 -16  -1   39.40    6.50
   8 -16  -1   56.69    8.20
  -8 -16   1   49.70    8.90
   8  16  -1   58.79   10.40
   6 -16  -1   16.50    4.30
  -6 -16   1   16.80    5.30
   6 -16  -1   10.20    3.60
   6 -16  -1   20.80    5.20
  -6 -16   1   20.10    5.60
   6  16  -1   15.90    5.80
  -4 -16   1   65.29    9.50
  -4 -16   1   70.29   10.30
   4 -16  -1   86.29   10.60
   4 -16  -1   74.09    7.20
   4 -16  -1   82.49    7.80
   4  16  -1   65.69   10.30
  -2 -16   1  104.59   10.90
   2 -16  -1   98.49    8.40
   2 -16  -1  110.69    8.90
  -2 -16   1  122.39   10.80
  -2  16   1  132.79   13.00
   2  16  -1  113.89   11.00
   0 -16  -1   35.30    6.00
   0 -16  -1   30.60    5.70
   0 -16   1   51.89    8.20
   0 -16   1   39.60    7.70
   0  16  -1   39.80    8.10
   0  16   1   61.19   10.40
  -2 -16  -1   23.10    5.10
   2 -16   1   25.80    6.80
   2 -16   1   28.30    6.00
  -2 -16  -1   24.60    5.20
  -2  16  -1   36.70    7.30
   2  16   1   22.50    7.70
  -4 -16  -1   -1.30    2.80
   4 -16   1    5.00    4.10
  -4 -16  -1    7.90    4.10
   4 -16   1   10.50    3.80
   4  16   1    5.50    4.50
  -6 -16  -1   79.89    8.50
  -6 -16  -1   69.99    8.30
   6 -16   1   77.09   11.00
   6 -16   1   81.29    7.40
   6 -16   1   74.39    8.50
   6  16   1   59.59   11.50
   8 -16   1   77.69    8.50
   8 -16   1   73.59   10.40
   8 -16   1   55.39    6.50
  -8 -16  -1   56.59    8.60
  -8 -16  -1   65.59    9.40
   8  16   1   61.79   12.10
  10 -16   1   20.60    5.30
  10 -16   1   14.00    2.90
  10 -16   1   29.10    6.80
 -10 -16  -1   14.70    5.10
 -10 -16  -1   21.20    6.10
  10  16   1   10.20    5.80
 -12 -16  -1   28.50    6.60
  12 -16   1   20.30    6.40
  12 -16   1   28.20    6.30
  12  16   1   24.70    7.30
 -14 -16  -1   22.20    6.70
 -14 -16  -1   33.80    8.30
  14 -16   1   36.70    8.70
  14 -16   1   37.70    7.30
  14  16   1   47.50   11.00
  16 -16   1   72.69   11.70
 -16 -16  -1   65.19   10.00
 -16 -16  -1   61.19    9.90
  16 -16   1   47.00    8.50
  16  16   1   89.99   14.50
  18 -16   1   12.50    6.20
 -18 -16  -1   10.00    5.60
 -18 -16  -1   13.50    6.10
  18 -16   1   27.60    7.10
  18  16   1   41.40   10.60
 -20 -16  -1   23.50    7.50
  20 -16   1    5.50    5.80
 -20 -16  -1   15.50    6.60
  20 -16   1   22.30    6.10
  20  16   1   26.10    8.70
  22 -16   1   33.80    6.90
 -22 -16  -1   45.70   10.60
  22 -16   1   38.50    9.70
  22  16   1   28.60    9.50
 -24 -16  -1   24.70    8.90
  24 -16   1   40.10    8.60
  24  16   1   45.40   12.20
 -26 -16  -1   31.30    9.70
  26 -16   1   14.90    6.40
  26  16   1   17.70    9.40
 -28 -16  -1   23.80    9.10
  28 -16   1   32.90    8.70
  28  16   1   30.60   11.20
 -27 -17   1   31.40   10.30
  27  17  -1   20.60    8.70
  25 -17  -1   36.00    7.70
  25 -17  -1   53.19   11.00
 -25 -17   1   27.60    8.60
  25  17  -1   39.30   10.10
  23 -17  -1   86.39    9.40
  23 -17  -1   57.89    9.90
 -23 -17   1   54.89   13.60
  23  17  -1   74.09   15.00
  21 -17  -1   36.90    7.00
 -21 -17   1   33.20    9.40
  21 -17  -1   26.90    7.60
  21  17  -1   33.30    9.80
  19 -17  -1   17.00    5.00
  19 -17  -1    5.60    5.30
 -19 -17   1   12.90    6.00
  19  17  -1    9.20    7.40
  17 -17  -1   36.80    7.30
  17 -17  -1   38.60    7.10
 -17 -17   1   31.10    8.90
  17  17  -1   39.90   10.10
  15 -17  -1   72.49    9.10
  15 -17  -1   54.39    8.50
 -15 -17   1   63.09   11.50
 -15 -17   1   79.69   12.40
  15  17  -1   75.19   13.60
  13 -17  -1   65.39    6.90
 -13 -17   1   74.99   11.50
  13 -17  -1   65.19    8.90
  13 -17  -1   74.09    7.80
 -13 -17   1   89.69   12.10
  13  17  -1   91.09   20.30
 -11 -17   1   27.30    7.40
  11 -17  -1   33.20    6.20
  11 -17  -1   31.40    5.60
  11 -17  -1   28.20    5.80
 -11 -17   1   41.00    8.90
  11  17  -1   31.70    9.00
   9 -17  -1   14.60    4.80
  -9 -17   1   24.20    7.10
   9 -17  -1   22.00    4.50
   9 -17  -1   11.70    4.40
  -9 -17   1   20.10    7.00
   9  17  -1   20.10    8.20
   7 -17  -1   78.79    8.00
   7 -17  -1   78.39    9.90
  -7 -17   1   94.89   11.00
   7 -17  -1   85.39    7.80
   7  17  -1  116.29   14.50
  -5 -17   1   27.30    5.70
  -5 -17   1   25.60    6.60
   5 -17  -1   19.80    4.80
   5 -17  -1   20.90    5.00
   5 -17  -1   22.10    6.20
   5  17  -1   16.90    6.90
  -3 -17   1   44.30    8.00
   3 -17  -1   41.10    6.30
   3 -17  -1   41.10    6.80
   3 -17  -1   32.20    7.60
  -3 -17   1   44.60    8.20
   3  17  -1   32.00    7.40
   1 -17  -1   59.19    6.80
  -1 -17   1   63.09    9.30
  -1 -17   1   64.39    9.80
   1 -17  -1   67.59    7.60
  -1  17   1   60.89   10.00
   1  17  -1   82.69   11.30
  -1 -17  -1   72.59    7.90
   1 -17   1   68.29   10.00
   1 -17   1   79.39    8.90
  -1 -17  -1   70.89    7.90
   1  17   1   76.49   11.80
  -1  17  -1   66.79    8.50
   3 -17   1  104.59   11.20
   3 -17   1   98.49    9.60
  -3 -17  -1   92.59    9.30
  -3 -17  -1  101.49    9.40
   3 -17   1  108.59   10.30
   3  17   1  100.79   13.60
  -5 -17  -1   83.09    9.00
  -5 -17  -1   56.29    8.60
   5 -17   1   72.19    8.60
   5 -17   1   62.49    9.70
   5 -17   1   68.29    8.10
   5  17   1   64.69   12.20
   7 -17   1    6.80    4.10
  -7 -17  -1    7.70    3.50
   7 -17   1    6.00    4.70
  -7 -17  -1    6.30    4.30
   7 -17   1   -4.40    3.10
   7  17   1   -8.80    4.80
  -9 -17  -1   43.30    7.70
  -9 -17  -1   38.30    8.00
   9 -17   1   38.50    7.50
   9 -17   1   34.20    7.30
   9  17   1   46.30   10.40
  11 -17   1   39.30    7.60
  11 -17   1   39.30    8.10
 -11 -17  -1   42.70    8.20
 -11 -17  -1   40.90    8.70
  11  17   1   49.00   11.10
  13 -17   1   62.29   10.60
 -13 -17  -1   54.19    9.30
  13 -17   1   63.19    9.50
 -13 -17  -1   52.49    9.70
  13  17   1   29.30    8.70
  15 -17   1   64.79    9.90
  15 -17   1   83.69   12.10
 -15 -17  -1   53.09    9.90
 -15 -17  -1   64.39   10.40
  15  17   1   91.09   14.80
  17 -17   1   35.20    7.10
 -17 -17  -1   36.50    9.20
  17 -17   1   34.00    7.60
 -17 -17  -1   26.80    7.90
  17  17   1   57.29   12.50
  19 -17   1   35.90    7.20
  19 -17   1   41.10   12.00
 -19 -17  -1   23.00    8.70
  19  17   1   20.80    9.20
 -21 -17  -1   69.59   13.40
  21 -17   1   65.89   10.90
  21  17   1   88.29   16.10
  23 -17   1   53.69   10.40
 -23 -17  -1   39.60    9.90
  23  17   1   51.09   11.40
  25 -17   1   17.00    6.20
 -25 -17  -1   10.10    5.40
  25  17   1   24.40   10.90
  20 -18  -1   -2.80    5.30
 -20 -18   1    2.20    5.10
  20 -18  -1    8.30    4.70
  20  18  -1    5.10    7.30
 -18 -18   1   -0.30    4.60
  18 -18  -1   -2.80    4.20
  18 -18  -1   -4.70    3.00
  18  18  -1   -0.50    6.10
  16 -18  -1    7.30    4.60
  16 -18  -1    5.90    4.00
 -16 -18   1    9.20    9.00
  16  18  -1    5.60    8.00
 -14 -18   1   10.20    4.90
  14 -18  -1   -9.30    3.40
  14 -18  -1    0.00    3.10
  14  18  -1   -6.80    6.60
 -12 -18   1    7.50    3.90
  12 -18  -1   -2.10    3.60
  12 -18  -1    2.30    3.50
  12  18  -1  -10.80    6.30
  10 -18  -1   -6.80    6.50
  10 -18  -1    3.10    3.20
  10 -18  -1    3.20    3.60
 -10 -18   1    2.50    5.00
 -10 -18   1    1.40    4.30
   8 -18  -1   -6.00    3.70
  -8 -18   1   -2.80    3.20
   8 -18  -1    0.10    3.40
  -8 -18   1    0.40    4.40
   8 -18  -1    3.90    3.20
   8  18  -1   12.20    6.60
  -6 -18   1   25.20    7.50
   6 -18  -1   16.00    4.10
   6 -18  -1   21.60    6.00
  -6 -18   1   18.00    5.90
   6  18  -1   18.50    7.60
  -4 -18   1    6.90    4.40
   4 -18  -1    8.60    3.20
   4 -18  -1    3.90    4.70
  -4 -18   1   16.10    5.60
   4 -18  -1    9.90    4.00
   4  18  -1   14.20    6.60
  -2 -18   1   17.70    5.60
   2 -18  -1   16.90    4.20
  -2 -18   1    7.10    5.20
   2 -18  -1   12.90    6.60
   2 -18  -1   12.40    4.20
   2  18  -1   13.60    6.70
   0 -18   1    8.00    3.80
   0 -18  -1    6.40    3.70
   0 -18   1    5.30    4.90
   0 -18  -1    5.60    3.60
   0  18  -1    0.70    6.00
   0  18   1   -1.30    5.50
   2 -18   1  -10.30    4.10
  -2 -18  -1    8.10    3.90
  -2 -18  -1   -4.40    3.00
   2 -18   1   -3.20    3.40
   2 -18   1    2.70    4.20
   2  18   1    4.20    7.30
  -4 -18  -1    2.50    3.60
   4 -18   1    1.60    3.90
   4 -18   1   -5.80    3.60
   4 -18   1    5.80    4.10
  -4 -18  -1   -0.10    3.30
   4  18   1   -1.30    5.80
   6 -18   1   -4.80    3.90
  -6 -18  -1    0.70    3.30
   6 -18   1    2.50    3.30
  -6 -18  -1    1.90    3.40
   8 -18   1   10.20    4.60
   8 -18   1   -0.80    3.90
  -8 -18  -1   -2.60    4.00
  -8 -18  -1    0.60    3.70
   8  18   1   -7.70    6.30
 -10 -18  -1   23.10    6.50
 -10 -18  -1   17.70    6.20
  10 -18   1   20.70    5.90
  10 -18   1   16.40    6.70
  10  18   1   -1.10    6.80
  12 -18   1   -3.60    4.70
 -12 -18  -1    4.10    4.80
  12 -18   1    1.10    3.30
 -12 -18  -1    4.40    3.80
  12  18   1   12.50    8.10
  14 -18   1   -0.90    3.50
  14 -18   1    4.50    5.60
 -14 -18  -1   -0.60    4.60
 -14 -18  -1   -4.50    4.00
  14  18   1   -2.80    6.50
  16 -18   1    3.10    4.70
 -16 -18  -1    0.60    5.30
  16  18   1    0.80    7.10
 -18 -18  -1    7.40    6.30
  18 -18   1    6.40    5.50
  18  18   1    6.40    7.90
  11 -19  -1    3.30    4.50
 -11 -19   1   10.40    5.80
  11 -19  -1    3.90    6.40
  11  19  -1    5.90    7.60
   9 -19  -1   18.60    5.10
   9 -19  -1   13.90    4.70
  -9 -19   1    7.00    5.00
   9  19  -1    9.40    7.40
  -7 -19   1   14.80    5.60
   7 -19  -1   21.40    5.00
   7 -19  -1   16.80    4.40
   7  19  -1   18.60    9.90
   5 -19  -1    6.20    3.90
   5 -19  -1   -1.10    6.20
  -5 -19   1   15.20    5.50
   5 -19  -1    5.20    3.30
  -5 -19   1    7.10    6.90
   5  19  -1   12.40    9.30
  -3 -19   1    3.50    5.10
   3 -19  -1   -0.90    5.40
   3 -19  -1    7.50    4.10
  -3 -19   1    7.80    5.30
   3 -19  -1   14.10    4.30
   3  19  -1   21.50    8.40
   1 -19  -1   24.20    7.00
   1 -19  -1   22.00    5.40
  -1 -19   1   15.40    7.30
  -1 -19   1   11.60    6.10
   1 -19  -1   19.70    5.30
   1  19  -1   16.50    8.30
   1 -19   1   69.99    9.50
  -1 -19  -1   57.49    8.20
  -1 -19  -1   42.10    9.40
   1 -19   1   66.89   15.50
   1  19   1   30.20    9.10
  -3 -19  -1   25.80    5.60
   3 -19   1   19.50    7.20
   3 -19   1   33.40    7.20
   3  19   1   12.10    8.90
   5 -19   1   14.10    5.40
   5 -19   1   18.40    6.10
  -5 -19  -1   11.80    6.80
   5  19   1   19.60    9.80
   7 -19   1    7.60    4.80
  -7 -19  -1    9.80    5.20
  -7 -19  -1   15.70    6.30
   7 -19   1   14.40    5.80
   7  19   1   16.00    9.60
  -9 -19  -1   26.30    7.20
   9 -19   1   13.00    5.10
   9 -19   1   21.40    7.60
  -9 -19  -1   11.20    5.80
   9  19   1   35.10   10.40
  54   0  -2   92.79   14.40
 -52   0   2  243.38   31.10
  52   0  -2  215.38   18.10
 -50   0   2  204.88   24.00
  50   0  -2  205.38   17.20
 -48   0   2  108.09   20.30
  48   0  -2  131.79   18.30
  46   0  -2  114.89   14.10
 -46   0   2  139.69   22.50
 -44   0   2  105.29   17.20
  44   0  -2  112.99   11.20
  42   0  -2  196.58   14.20
 -42   0   2  165.78   18.00
  40   0  -2   74.49   10.30
 -40   0   2   65.19   13.30
 -38   0   2  431.16   27.70
  38   0  -2  418.86   21.10
  38   0  -2  391.26   25.60
  36   0  -2 1085.09   37.60
  36   0  -2 1015.90   44.00
 -36   0   2  985.50   44.60
  34   0  -2  162.28   11.90
 -34   0   2  153.28   15.50
  34   0  -2  159.18   14.90
  32   0  -2  485.85   26.50
 -32   0   2  534.75   28.30
  32   0  -2  485.95   21.60
  30   0  -2  827.52   29.80
  30   0  -2  848.22   35.80
 -30   0   2  859.91   37.00
  28   0  -2   41.50    6.20
  28   0  -2   37.90    7.40
 -28   0   2   51.19    7.60
 -28   0   2   46.30    8.70
  26   0  -2  176.28   10.50
  26   0  -2  154.08   12.70
 -26   0   2  171.38   13.90
 -26   0   2  151.88   10.00
  24   0  -2  634.94   22.30
 -24   0   2  577.74   21.80
  24   0  -2  566.94   25.60
 -22   0   2 1615.64   52.39
  22   0  -2 1651.93   51.89
  22   0  -2 1638.94   46.60
 -22   0   2 1688.43   47.20
 -20   0   2 1960.40   53.89
  20   0  -2 1945.31   53.59
  20   0  -2 2069.69   58.99
 -20   0   2 1926.91   58.99
 -18   0   2  583.34   19.80
  18   0  -2  588.74   30.30
 -18   0   2  540.35   22.70
  18   0  -2  568.34   19.40
  16   0  -2  270.67   13.70
 -16   0   2  241.58   13.20
  16   0  -2  269.07   11.20
 -16   0   2  277.57   11.60
  14   0  -2  993.70   31.80
  14   0  -2 1039.80   29.20
 -14   0   2 1014.00   29.20
 -12   0   2 1671.53   46.60
  12   0  -2 1722.43   46.40
  12   0  -2 1639.04   43.80
 -12   0   2 1630.24   43.90
 -10   0   2 1555.64   40.50
  10   0  -2 1559.64   40.40
 -10   0   2 1495.75   42.10
   8   0  -2  586.14   18.50
  -8   0   2  591.94   17.60
   8   0  -2  550.14   18.50
  -8   0   2  600.04   18.60
  -6   0   2 1178.38   31.20
   6   0  -2 1115.89   30.30
  -6   0   2 1164.58   30.90
   6   0  -2 1147.39   31.00
  -4   0   2  244.78    8.80
   4   0  -2  252.27    8.90
   4   0  -2  239.18    8.70
  -4   0   2  236.98    8.60
   4   0  -2  241.58    8.60
  -4   0   2  246.78    8.80
  -2   0   2 4145.99   98.39
  -2   0   2 4105.19   98.59
  -2   0   2 4087.59   98.09
   2   0  -2 4092.59   98.59
   2   0  -2 4025.50   97.99
   2   0  -2 3997.20   98.09
   0   0  -2 2252.57   55.99
   0   0   2 2297.57   55.49
   0   0  -2 2119.49   54.89
   0   0   2 2309.57   55.99
   0   0  -2 2205.18   55.29
   0   0  -2 2202.68   55.29
  -2   0  -2   22.40    2.70
  -2   0  -2   17.90    2.80
   2   0   2   16.30    2.50
   2   0   2   25.10    3.30
  -4   0  -2 9825.62  253.37
   4   0   2 9999.00  252.97
   6   0   2  238.88    9.10
  -6   0  -2  236.38   10.90
   8   0   2 2364.76   57.99
  -8   0  -2 2141.39   59.09
   8   0   2 2074.79   58.69
  -8   0  -2 2169.08   55.09
  10   0   2  207.68   11.30
 -10   0  -2  204.18    8.60
  10   0   2  196.48    8.80
 -10   0  -2  233.28   14.20
 -12   0  -2 1837.12   54.89
  12   0   2 2007.70   55.49
 -12   0  -2 1864.51   49.40
  12   0   2 1917.71   50.49
 -14   0  -2   72.69    7.60
  14   0   2   72.79    5.60
  14   0   2   58.39    7.00
 -14   0  -2   77.19    5.30
 -16   0  -2 1290.77   42.80
 -16   0  -2 1282.07   36.20
  16   0   2 1282.67   37.20
  16   0   2 1290.77   42.50
  18   0   2 1956.80   54.19
 -18   0  -2 1993.10   60.99
  18   0   2 1984.00   60.49
 -18   0  -2 1972.40   52.89
  20   0   2 1947.31   61.59
 -20   0  -2 1940.11   53.49
  20   0   2 1952.30   54.89
 -20   0  -2 2073.79   62.89
  22   0   2  365.46   20.50
 -22   0  -2  358.06   20.80
  22   0   2  362.06   16.20
 -22   0  -2  366.96   15.10
 -24   0  -2  244.28   12.20
 -24   0  -2  242.98   17.20
  24   0   2  257.87   13.60
  24   0   2  254.47   17.40
 -26   0  -2  489.55   19.70
  26   0   2  532.55   21.70
 -26   0  -2  530.95   27.60
  28   0   2  540.35   22.70
  28   0   2  554.94   28.60
 -28   0  -2  499.55   27.90
 -30   0  -2  224.18   18.60
  30   0   2  234.88   18.80
  30   0   2  243.38   14.70
 -32   0  -2  193.08   18.10
  32   0   2  184.88   13.10
 -34   0  -2  174.68   17.50
  34   0   2  147.39   12.00
 -36   0  -2   39.70   10.30
  36   0   2   45.00    7.90
  38   0   2   19.60    5.20
 -38   0  -2   21.10    6.40
  40   0   2  210.18   16.10
 -40   0  -2  221.68   21.40
 -42   0  -2  267.07   24.60
  42   0   2  310.47   19.70
  44   0   2  153.58   14.00
 -44   0  -2  139.49   23.30
  46   0   2  310.67   20.30
 -46   0  -2  309.87   27.40
 -48   0  -2   87.09   18.80
  48   0   2   49.10   10.10
 -50   0  -2   88.79   19.90
  50   0   2  133.09   14.10
  52   0   2   27.20    8.00
  55  -1  -2   14.90    6.60
  55   1  -2   10.30    7.10
 -53  -1   2   -6.20   11.10
  53  -1  -2   19.00    7.30
  53   1  -2   25.70    8.50
  51  -1  -2   38.70    8.90
 -51  -1   2    3.60   10.50
 -51   1   2   10.00   13.70
  51   1  -2   49.00    9.80
  49  -1  -2   12.20    6.90
 -49  -1   2    7.70    8.40
  49   1  -2   12.60    5.70
 -49   1   2   19.10   10.90
  47  -1  -2   15.80    5.60
 -47  -1   2   19.20    9.40
 -47   1   2   22.90   10.50
 -45  -1   2    5.60    6.10
  45  -1  -2   11.90    5.00
 -45   1   2   16.70    8.60
  45   1  -2   14.00    4.20
  43  -1  -2    6.20    4.30
 -43  -1   2    7.60    5.40
  43   1  -2    0.60    3.70
 -43   1   2   15.50    8.10
  41  -1  -2   15.20    5.20
 -41  -1   2   14.00    7.70
  41  -1  -2    4.10    6.70
  41   1  -2   13.20    4.80
 -41   1   2   17.70    7.60
  39  -1  -2    5.50    4.00
 -39  -1   2   18.40    7.90
  39  -1  -2   12.00    7.00
  39   1  -2   10.90    5.30
 -39   1   2    3.70    5.40
  37  -1  -2   23.90    6.00
 -37  -1   2   40.30   10.90
  37  -1  -2   22.20    7.90
  37   1  -2   27.30    6.90
  37   1  -2   36.90    8.90
 -37   1   2   29.10    9.10
  35  -1  -2    0.60    3.00
  35  -1  -2    2.20    3.90
 -35  -1   2    3.50    4.20
  35   1  -2    1.10    3.10
 -35   1   2    3.00    4.50
  35   1  -2   -3.60    3.80
 -33  -1   2  524.35   29.20
  33  -1  -2  523.95   23.80
  33  -1  -2  492.25   27.20
  33   1  -2  520.65   27.90
 -33   1   2  559.84   29.40
  33   1  -2  572.84   24.10
 -31  -1   2   30.00    7.40
  31  -1  -2   11.30    4.80
  31  -1  -2   38.70    6.40
 -31   1   2   30.60    8.20
  31   1  -2   41.10    7.60
  31   1  -2   23.60    6.40
  29  -1  -2   14.50    4.20
 -29  -1   2   11.70    4.40
  29  -1  -2   12.70    5.20
  29   1  -2   22.60    5.10
 -29   1   2   30.20    6.70
 -29   1   2   14.30    3.90
  29   1  -2   24.30    6.80
 -27  -1   2   -0.10    2.70
  27  -1  -2    1.80    2.30
  27  -1  -2    3.70    3.20
  27   1  -2    1.70    2.20
 -27   1   2    3.40    2.30
  27   1  -2   -3.10    1.90
 -27   1   2    4.40    2.90
  25  -1  -2  160.68    9.60
  25  -1  -2  160.58   12.50
 -25  -1   2  158.28   13.30
 -25  -1   2  150.78    9.90
  25   1  -2  157.08   10.00
 -25   1   2  140.39   12.20
 -25   1   2  157.08    9.70
  25   1  -2  150.88   12.20
  23  -1  -2    5.10    2.60
  23  -1  -2   17.20    3.50
 -23  -1   2   10.40    3.00
 -23  -1   2   16.90    5.40
  23   1  -2   12.50    4.40
  23   1  -2   10.60    3.40
 -23   1   2   15.00    3.60
 -23   1   2   11.30    4.40
 -21  -1   2   90.19    9.10
  21  -1  -2   91.19    6.60
 -21  -1   2   77.69    6.50
  21  -1  -2   82.89    8.30
  21   1  -2   98.19    7.20
 -21   1   2   94.49    9.00
  21   1  -2   92.49    8.80
 -21   1   2   87.99    6.70
 -19  -1   2    2.70    2.20
 -19  -1   2   -0.60    2.10
  19  -1  -2    3.00    1.90
  19  -1  -2    2.40    2.10
  19   1  -2    4.20    2.70
 -19   1   2    1.40    1.90
  19   1  -2    4.10    2.10
 -19   1   2    1.60    2.50
 -17  -1   2   20.70    3.60
  17  -1  -2   13.30    3.40
 -17  -1   2   22.60    5.00
  17  -1  -2   19.20    3.30
  17   1  -2   19.50    4.40
  17   1  -2   16.60    3.40
 -17   1   2   20.70    4.90
 -17   1   2   16.60    3.20
 -15  -1   2    9.40    2.70
  15  -1  -2   14.50    3.70
 -15  -1   2    6.50    2.80
  15  -1  -2   10.40    2.40
  15   1  -2    9.60    2.60
 -15   1   2   10.80    3.00
 -15   1   2   11.50    2.50
  15   1  -2    5.60    2.40
  13  -1  -2    5.50    1.90
 -13  -1   2    6.20    3.00
 -13  -1   2    9.30    2.60
  13  -1  -2    8.30    2.80
 -13   1   2   10.60    2.50
  13   1  -2    8.90    2.40
  13   1  -2    9.80    3.00
 -13   1   2    7.10    2.80
 -11  -1   2   26.80    3.70
  11  -1  -2   31.10    4.50
  11  -1  -2   23.70    3.30
 -11  -1   2   14.90    3.20
  11   1  -2   18.60    2.90
 -11   1   2   13.50    2.50
  11   1  -2   14.80    2.90
   9  -1  -2  359.86   13.40
  -9  -1   2  347.77   12.10
   9  -1  -2  336.27   12.70
  -9  -1   2  358.06   13.80
   9   1  -2  359.86   13.40
  -9   1   2  340.87   12.10
   9   1  -2  346.57   12.00
   7  -1  -2  265.17    9.80
   7  -1  -2  277.47    9.70
  -7  -1   2  248.48    9.40
  -7  -1   2  258.57   10.20
  -7   1   2  250.47    9.20
   7   1  -2  249.97   10.30
  -7   1   2  259.57    9.60
  -7   1   2  254.47    9.50
   7   1  -2  256.07    9.40
   5  -1  -2  251.17    8.60
   5  -1  -2  256.77    9.20
   5  -1  -2  258.27    8.80
  -5  -1   2  252.77    8.80
  -5   1   2  247.88    9.30
   5   1  -2  248.18    8.70
  -5   1   2  240.78    8.60
   5   1  -2  239.78    9.50
  -3  -1   2   62.09    4.20
   3  -1  -2   65.59    4.10
  -3  -1   2   59.59    3.60
   3  -1  -2   63.79    3.50
   3  -1  -2   64.69    3.50
  -3   1   2   60.99    3.40
  -3   1   2   64.29    4.10
  -3   1   2   65.29    3.40
   3   1  -2   62.19    3.50
   3   1  -2   63.69    4.30
   3   1  -2   59.99    4.00
   1  -1  -2  164.88    6.10
   1  -1  -2  165.58    6.90
   1  -1  -2  162.88    6.40
  -1  -1   2  143.59    7.00
   1  -1  -2  155.28    6.90
  -1  -1   2  171.18    7.10
  -1  -1   2  164.48    6.10
  -1   1   2  167.38    6.30
   1   1  -2  167.58    6.10
  -1   1   2  170.98    6.10
   1   1  -2  170.88    7.40
   1   1  -2  160.88    6.90
  -1   1   2  165.38    7.10
  -1  -1  -2  196.58    7.90
   1  -1   2  223.18    7.20
  -1  -1  -2  188.28    8.00
   1  -1   2  238.38    9.20
   1   1   2  211.38    8.20
  -1   1  -2  207.38    8.70
  -1   1  -2  207.28    7.00
   1   1   2  194.48    7.40
   1   1   2  200.98    8.30
   3  -1   2  162.08    8.10
  -3  -1  -2  164.68    7.70
   3  -1   2  172.28    6.40
  -3  -1  -2  166.78    7.50
  -3   1  -2  166.58    6.20
   3   1   2  158.18    7.40
  -3   1  -2  170.28    8.20
   3   1   2  176.98    7.80
   5  -1   2 1352.66   37.50
  -5  -1  -2 1391.56   39.70
  -5  -1  -2 1347.27   35.40
   5  -1   2 1323.67   34.00
  -5   1  -2 1328.07   33.70
   5   1   2 1317.27   36.80
  -5   1  -2 1264.37   37.20
   7  -1   2  244.58   11.40
  -7  -1  -2  223.68   11.00
   7  -1   2  247.88    8.60
  -7  -1  -2  242.68    9.60
   7   1   2  221.88   10.80
  -7   1  -2  241.98   11.40
  -7   1  -2  219.98    8.00
   7   1   2  237.98    9.80
  -9  -1  -2  439.46   18.00
   9  -1   2  469.15   14.60
  -9  -1  -2  456.95   15.60
   9  -1   2  471.85   18.80
   9   1   2  474.95   16.20
  -9   1  -2  488.75   18.60
   9   1   2  490.45   18.40
  11  -1   2  870.31   29.40
 -11  -1  -2  843.92   25.50
 -11  -1  -2  882.21   29.60
 -11   1  -2  823.32   23.80
  11   1   2  875.41   26.40
  11   1   2  885.71   29.30
 -13  -1  -2   75.99    5.50
  13  -1   2   81.39    5.30
  13  -1   2   83.69    7.80
 -13  -1  -2   68.49    7.40
  13   1   2   81.29    6.10
  13   1   2   81.99    7.50
 -13   1  -2   90.49    5.20
 -13   1  -2   87.79    7.90
 -15  -1  -2 1018.60   36.10
 -15  -1  -2 1033.90   30.70
  15  -1   2 1041.10   30.10
  15   1   2 1053.19   31.90
  15   1   2 1064.99   36.00
 -15   1  -2 1056.29   29.30
 -15   1  -2 1003.50   36.30
  17  -1   2  183.98    9.30
 -17  -1  -2  188.28    9.70
 -17  -1  -2  198.28   13.50
  17  -1   2  177.08   12.70
 -17   1  -2  183.88   13.00
  17   1   2  183.08   10.30
  17   1   2  158.58   11.90
 -17   1  -2  189.68    8.70
  19  -1   2    3.60    2.20
 -19  -1  -2    4.40    3.30
 -19  -1  -2    6.70    2.40
  19  -1   2    1.70    2.30
  19   1   2    4.70    2.50
 -19   1  -2    7.00    2.30
  19   1   2    2.00    2.00
 -19   1  -2    5.60    2.80
  21  -1   2   19.40    5.10
 -21  -1  -2   23.50    4.90
 -21  -1  -2   37.10    8.20
  21  -1   2   32.70    5.20
 -21   1  -2   33.90    7.50
  21   1   2   23.30    5.00
  21   1   2   31.00    7.10
 -21   1  -2   30.20    4.50
 -23  -1  -2   55.59    6.70
  23  -1   2   53.59    8.60
 -23  -1  -2   76.29   12.00
  23  -1   2   62.49    6.20
  23   1   2   52.59    7.20
  23   1   2   51.29    8.60
 -23   1  -2   35.70    6.70
 -23   1  -2   53.29    5.30
 -25  -1  -2  233.18   12.40
 -25  -1  -2  238.08   17.60
  25  -1   2  213.18   16.20
  25  -1   2  255.37   12.90
  25   1   2  223.68   13.40
 -25   1  -2  218.18   16.30
  25   1   2  212.78   15.90
 -27  -1  -2  390.26   23.60
  27  -1   2  352.96   16.70
  27  -1   2  388.46   23.00
 -27   1  -2  370.26   15.80
  27   1   2  313.07   20.70
 -27   1  -2  350.56   22.20
  27   1   2  361.66   18.10
  29  -1   2  116.19    9.40
  29  -1   2  107.49   15.00
 -29  -1  -2  108.39   15.80
 -29   1  -2  117.89   13.10
 -29   1  -2  122.59    8.70
  31  -1   2    5.80    5.20
  31  -1   2    0.80    2.60
 -31  -1  -2    2.20    4.10
 -31   1  -2   -0.10    3.40
  31   1   2    2.20    3.80
  33  -1   2   16.70    6.60
  33  -1   2   19.10    5.90
 -33  -1  -2   13.90    5.80
  33   1   2   14.70    4.90
 -33   1  -2   21.00    7.70
  35  -1   2   74.39    9.80
 -35  -1  -2   75.09   13.80
 -35   1  -2  117.59   18.20
  35   1   2   81.79   11.50
 -37  -1  -2   40.20   11.10
  37  -1   2   62.49    9.60
 -37   1  -2   33.70    9.00
  37   1   2   50.19    8.70
  39  -1   2   97.79   12.00
  39   1   2   83.59   11.70
 -39   1  -2   91.79   16.20
  41  -1   2   20.50    6.40
 -41  -1  -2   17.40    8.40
 -41   1  -2   24.70    8.90
  41   1   2   16.80    5.90
 -43  -1  -2   48.60   11.10
  43  -1   2   48.70    9.10
 -43   1  -2   43.70   13.90
  43   1   2   55.69   10.20
 -45  -1  -2   29.10   10.80
  45  -1   2   32.10    7.50
  45   1   2    4.00    5.80
 -45   1  -2   19.60   10.00
 -47  -1  -2   40.10   13.50
  47  -1   2   43.40    9.50
  47   1   2   48.30   10.50
 -47   1  -2   32.20   14.00
 -49  -1  -2   37.00   14.70
  49  -1   2   35.60   10.50
 -49   1  -2   38.60   17.60
  49   1   2   49.60    9.90
 -51  -1  -2  -10.10   11.60
  51  -1   2   31.70    8.30
  51   1   2   16.70    7.20
  54  -2  -2  238.28   17.80
 -54  -2   2  216.98   28.60
  54   2  -2  251.97   20.40
 -52  -2   2  112.59   19.50
  52  -2  -2  137.79   13.50
  52   2  -2  140.09   17.00
 -50  -2   2    5.80   10.20
  50  -2  -2   20.80    7.80
 -50   2   2   11.40   11.40
  50   2  -2   21.90    8.10
  48  -2  -2   90.69   12.30
 -48  -2   2   82.39   15.50
  48   2  -2   91.59   13.40
 -48   2   2   68.79   13.50
 -46  -2   2  164.18   28.40
  46  -2  -2  129.49   12.20
 -46   2   2  111.59   17.50
  44  -2  -2  138.29   17.50
  44  -2  -2  140.79   12.30
 -44  -2   2  114.89   16.70
 -44   2   2  159.28   21.60
  44   2  -2  152.68   14.00
 -42  -2   2  185.08   20.20
  42  -2  -2  209.08   14.50
  42  -2  -2  171.78   18.30
 -42   2   2  195.38   19.10
  42   2  -2  214.38   15.40
  40  -2  -2   21.50    7.50
 -40  -2   2   21.50    7.40
  40  -2  -2   20.30    5.80
  40   2  -2   22.50    6.20
 -40   2   2   13.00    6.30
  38  -2  -2  253.47   20.20
 -38  -2   2  284.57   23.10
  38  -2  -2  235.78   14.80
  38   2  -2  254.77   16.80
 -38   2   2  252.07   20.70
  36  -2  -2  100.69    9.40
  36  -2  -2   81.99   12.40
 -36  -2   2   92.29   14.10
 -36   2   2   77.59   11.80
  36   2  -2   94.09    9.80
  34  -2  -2  365.96   22.40
 -34  -2   2  368.96   24.60
  34  -2  -2  353.46   22.60
  34   2  -2  331.97   22.00
  34   2  -2  362.26   19.20
 -34   2   2  408.36   24.40
 -32  -2   2  203.38   21.50
  32  -2  -2  157.68   14.10
  32  -2  -2  140.39   10.20
 -32   2   2  134.39   13.30
  32   2  -2  142.79   11.40
  32   2  -2  135.09   13.40
  30  -2  -2   38.50    8.40
 -30  -2   2   45.10    9.80
  30  -2  -2   29.00    5.30
 -30   2   2   32.20    7.20
  30   2  -2   35.90    6.90
  30   2  -2   23.70    5.60
 -30   2   2   35.00    6.00
 -28  -2   2  791.92   34.50
  28  -2  -2  716.43   32.10
  28  -2  -2  744.23   26.30
 -28   2   2  725.13   26.40
  28   2  -2  782.92   28.70
  28   2  -2  794.52   32.90
 -28   2   2  791.52   33.20
  26  -2  -2   59.69    5.80
  26  -2  -2   67.99   10.70
 -26  -2   2   59.19    9.70
  26   2  -2   44.50    7.60
  26   2  -2   68.59    7.20
 -26   2   2   62.39    6.00
 -26   2   2   53.49    8.50
  24  -2  -2 1176.18   42.50
 -24  -2   2 1240.48   38.50
 -24  -2   2 1294.17   44.90
  24  -2  -2 1257.77   36.80
 -24   2   2 1261.17   37.20
 -24   2   2 1217.68   42.60
  24   2  -2 1202.38   42.60
  24   2  -2 1223.08   38.50
  22  -2  -2  387.66   15.20
 -22  -2   2  419.66   20.80
  22  -2  -2  400.46   19.60
 -22  -2   2  380.36   16.50
  22   2  -2  374.46   19.30
 -22   2   2  391.96   19.40
  22   2  -2  390.86   16.80
 -22   2   2  381.46   15.60
 -20  -2   2  660.33   27.10
  20  -2  -2  691.03   22.10
 -20  -2   2  663.33   23.70
  20  -2  -2  658.13   26.30
 -20   2   2  663.43   22.40
 -20   2   2  670.53   26.30
  20   2  -2  709.73   23.90
  18  -2  -2 1473.45   40.50
 -18  -2   2 1570.64   47.10
 -18  -2   2 1450.85   42.00
  18  -2  -2 1482.15   45.40
  18   2  -2 1505.75   45.80
 -18   2   2 1409.56   40.80
  18   2  -2 1438.16   42.10
 -16  -2   2 1692.63   49.10
  16  -2  -2 1554.74   47.20
  16  -2  -2 1591.64   43.30
 -16  -2   2 1596.24   44.80
  16   2  -2 1681.63   48.10
 -16   2   2 1588.24   43.80
  16   2  -2 1627.64   45.10
 -14  -2   2 2342.07   59.69
  14  -2  -2 2280.27   58.39
  14  -2  -2 2358.96   61.99
 -14  -2   2 2359.06   63.19
  14   2  -2 2223.68   59.39
 -14   2   2 2282.67   58.79
  14   2  -2 2304.47   62.39
 -14   2   2 2030.70   60.99
  12  -2  -2 1314.27   36.10
  12  -2  -2 1203.08   33.40
 -12  -2   2 1219.18   34.40
  12   2  -2 1211.98   34.40
 -12   2   2 1183.18   35.20
  12   2  -2 1284.07   36.70
 -12   2   2 1210.08   33.80
  10  -2  -2  396.26   14.10
  10  -2  -2  387.26   13.10
 -10  -2   2  379.06   13.50
 -10   2   2  390.26   13.90
  10   2  -2  342.87   14.30
  10   2  -2  400.56   13.60
 -10   2   2  378.06   13.20
   8  -2  -2  170.38    7.60
  -8  -2   2  182.48    7.80
  -8  -2   2  190.58    8.90
  -8   2   2  169.28    7.70
   8   2  -2  178.78    9.00
   8   2  -2  183.38    7.80
  -8   2   2  166.88    6.90
  -8   2   2  181.38    7.60
   6  -2  -2 2225.68   55.29
  -6  -2   2 2245.98   57.69
   6  -2  -2 2179.78   56.39
  -6  -2   2 2206.18   55.99
   6  -2  -2 2254.17   54.99
  -6   2   2 2270.37   55.09
  -6   2   2 2217.38   54.49
   6   2  -2 2273.07   57.99
  -6   2   2 2267.07   56.59
   6   2  -2 2238.68   56.09
   4  -2  -2  820.22   23.10
  -4  -2   2  823.52   23.90
   4  -2  -2  817.42   21.10
   4  -2  -2  814.32   23.40
  -4  -2   2  769.22   23.40
   4  -2  -2  806.82   21.10
  -4  -2   2  775.82   21.90
   4   2  -2  834.62   23.60
   4   2  -2  803.32   23.70
   4   2  -2  806.42   22.00
  -4   2   2  828.32   20.70
  -4   2   2  817.62   20.50
  -4   2   2  826.22   23.10
  -2  -2   2  136.79    6.80
   2  -2  -2  142.09    5.20
  -2  -2   2  152.68    7.40
   2  -2  -2  142.99    5.10
   2  -2  -2  144.89    7.00
  -2  -2   2  149.59    5.70
  -2   2   2  136.69    7.00
  -2   2   2  144.59    4.60
   2   2  -2  149.49    5.70
  -2   2   2  148.89    5.30
   2   2  -2  137.69    6.70
   2   2  -2  146.79    7.20
   0  -2  -2 4440.96  105.19
   0  -2  -2 4320.17  107.09
   0  -2   2 4606.04  107.89
   0  -2   2 4346.96  104.59
   0  -2   2 4391.76  107.09
   0   2   2 4458.35  104.19
   0   2   2 4397.06  104.69
   0   2  -2 4291.97  104.39
   0   2   2 4295.47  107.19
  -2  -2  -2  453.25   15.30
  -2  -2  -2  478.75   14.70
   2  -2   2  487.85   12.80
   2  -2   2  458.75   15.90
   2   2   2  450.15   15.60
   2   2   2  482.85   14.40
  -2   2  -2  453.35   12.60
  -2   2  -2  459.95   15.80
  -4  -2  -2 1821.62   47.50
  -4  -2  -2 1795.22   47.10
  -4   2  -2 1846.92   43.80
   4   2   2 1780.32   47.50
  -4   2  -2 1791.52   43.80
  -4   2  -2 1752.62   48.20
   4   2   2 1822.22   47.00
   6  -2   2   59.99    3.10
  -6  -2  -2   56.49    5.00
  -6  -2  -2   51.09    4.40
  -6   2  -2   62.29    2.90
   6   2   2   60.19    5.00
   6   2   2   56.39    4.90
   8  -2   2  261.87    8.50
  -8  -2  -2  256.27   10.70
  -8  -2  -2  258.07   12.30
   8  -2   2  265.07   12.50
  -8   2  -2  251.87    8.10
   8   2   2  269.87   11.40
  -8   2  -2  253.47   12.30
   8   2   2  274.07   12.20
 -10  -2  -2  364.06   14.10
  10  -2   2  403.66   12.10
 -10  -2  -2  397.66   16.90
  10  -2   2  403.46   16.90
  10   2   2  348.77   15.70
 -10   2  -2  380.76   11.50
 -10   2  -2  381.66   16.50
  10   2   2  377.56   14.90
 -12  -2  -2   81.49    6.10
  12  -2   2   82.29    7.50
  12  -2   2   90.19    4.90
 -12  -2  -2   88.29    7.90
  12   2   2   77.19    6.40
  12   2   2   81.99    7.30
 -12   2  -2  105.69   10.60
  14  -2   2   83.99    5.20
  14  -2   2   92.49    8.40
 -14  -2  -2   93.59    8.60
 -14  -2  -2   69.49    5.70
 -14   2  -2  116.89   11.60
 -14   2  -2   90.79    4.80
  14   2   2   81.09    6.70
  14   2   2   72.49    7.40
  16  -2   2  330.07   17.20
 -16  -2  -2  302.97   16.90
 -16  -2  -2  308.17   13.40
  16  -2   2  315.97   11.90
 -16   2  -2  291.57   16.40
  16   2   2  312.67   16.50
 -16   2  -2  309.27   11.20
  16   2   2  310.27   14.40
  18  -2   2   68.89    8.10
 -18  -2  -2   73.49    8.50
 -18  -2  -2   80.29    6.70
  18  -2   2   77.09    5.60
 -18   2  -2   83.99    9.00
  18   2   2   77.79    7.20
 -18   2  -2   90.79    5.50
  18   2   2   80.89    8.30
 -20  -2  -2  147.89   12.60
 -20  -2  -2  142.59    9.10
  20  -2   2  142.39    8.10
  20  -2   2  147.79   12.30
 -20   2  -2  142.79    7.60
 -20   2  -2  148.99   12.40
  20   2   2  142.49   10.00
  20   2   2  128.59   11.50
  22  -2   2   83.99    6.50
 -22  -2  -2   89.39   10.50
 -22  -2  -2   81.19    6.90
  22  -2   2   67.49    9.90
  22   2   2   82.69    9.10
 -22   2  -2   73.09    5.60
  22   2   2   93.39    8.30
 -22   2  -2   92.69   12.40
  24  -2   2  204.68   10.90
 -24  -2  -2  190.58   15.60
  24  -2   2  187.48   15.00
 -24   2  -2  205.98   15.60
  24   2   2  183.18   14.70
  24   2   2  200.88   12.90
 -24   2  -2  196.88    9.80
 -26  -2  -2  648.94   31.30
  26  -2   2  618.94   22.70
  26  -2   2  649.54   30.70
  26   2   2  601.54   25.50
  26   2   2  583.64   29.20
 -26   2  -2  579.54   29.40
 -26   2  -2  618.34   21.40
 -28  -2  -2  179.98   16.50
  28  -2   2  154.98   14.80
  28  -2   2  183.28   11.20
 -28   2  -2  182.98   10.30
 -28   2  -2  182.58   15.70
  28   2   2  171.38   12.90
  30  -2   2  247.28   19.50
  30  -2   2  269.27   14.30
 -30  -2  -2  242.88   19.70
  30   2   2  269.17   16.50
 -30   2  -2  255.17   12.90
 -30   2  -2  262.97   19.80
  32  -2   2  130.29   10.10
 -32  -2  -2  181.98   17.20
  32  -2   2  127.69   14.90
 -32   2  -2  139.49   15.20
  32   2   2  150.08   12.70
 -34  -2  -2   26.20    8.00
  34  -2   2   23.80    6.80
  34  -2   2   23.00    5.50
  34   2   2   41.20    8.30
 -34   2  -2   20.00    7.60
  36  -2   2  130.59   11.10
 -36  -2  -2  114.49   18.00
  36   2   2  150.58   13.20
 -36   2  -2  143.09   19.30
 -38  -2  -2  159.58   18.60
  38  -2   2  125.69   11.20
  38   2   2  114.79   14.20
 -38   2  -2  132.59   18.90
  40  -2   2   61.89    9.10
 -40  -2  -2   68.99   14.30
  40   2   2  108.19   14.30
 -40   2  -2   76.59   13.70
  42  -2   2  292.57   17.90
 -42  -2  -2  302.27   26.90
 -42   2  -2  295.77   26.50
  42   2   2  299.27   20.30
 -44  -2  -2   66.69   14.00
  44  -2   2   41.90    7.90
  44   2   2   62.69   17.60
 -44   2  -2   40.60   13.00
 -46  -2  -2    8.80    7.90
  46  -2   2   15.90    5.90
 -46   2  -2    4.80   10.20
  46   2   2   24.40    7.50
 -48  -2  -2  110.09   21.20
  48  -2   2   84.59   11.60
  48   2   2   83.89   13.40
 -48   2  -2   96.29   19.50
 -50  -2  -2   34.80   13.30
  50  -2   2   74.19   14.80
  50   2   2   57.29   10.90
  55  -3  -2   57.39   11.00
 -55  -3   2   75.39   21.10
  55   3  -2   68.09   13.10
 -53  -3   2  122.19   20.20
  53  -3  -2  115.89   14.70
  53   3  -2   98.59   15.00
 -51  -3   2  114.89   21.80
  51  -3  -2   98.69   14.40
  51   3  -2  105.19   15.80
 -49  -3   2   55.99   12.70
  49  -3  -2   92.09   12.40
 -49   3   2   41.50   17.00
  49   3  -2   79.29   13.40
 -47  -3   2   62.29   15.30
  47  -3  -2  103.19   12.40
 -47   3   2   71.49   16.00
  47   3  -2   71.79   11.20
 -45  -3   2  162.18   23.40
  45  -3  -2  164.48   13.00
  45   3  -2  161.78   20.70
 -45   3   2  171.58   23.30
  43  -3  -2  147.49   11.80
  43  -3  -2  169.98   24.50
 -43  -3   2  166.78   19.30
  43   3  -2  139.89   13.80
 -43   3   2  140.69   16.80
  41  -3  -2  275.47   16.30
  41  -3  -2  277.87   22.30
 -41  -3   2  288.47   24.70
 -41   3   2  299.57   22.80
  41   3  -2  258.97   18.20
 -39  -3   2  200.68   19.70
  39  -3  -2  174.18   17.20
  39  -3  -2  169.38   12.50
  39   3  -2  191.58   14.50
 -39   3   2  185.38   17.60
  37  -3  -2  325.37   16.80
 -37  -3   2  260.57   22.00
  37  -3  -2  320.07   22.30
  37   3  -2  324.47   18.90
 -37   3   2  315.07   22.00
  35  -3  -2   63.59   11.30
 -35  -3   2   51.39   10.50
 -35   3   2   53.29   11.10
  35   3  -2   53.29    8.60
  33  -3  -2  157.38   10.70
 -33  -3   2  172.28   16.80
  33  -3  -2  151.98   14.40
 -33   3   2  154.38   14.60
  33   3  -2  167.68   13.00
  31  -3  -2  663.63   23.60
  31  -3  -2  615.94   30.00
 -31  -3   2  578.34   30.80
  31   3  -2  584.04   29.20
  31   3  -2  613.64   25.90
 -31   3   2  602.04   29.40
 -31   3   2  590.84   23.40
 -29  -3   2  777.82   35.50
  29  -3  -2  777.22   26.90
 -29   3   2  749.13   27.20
  29   3  -2  763.52   33.60
 -29   3   2  844.72   34.30
  29   3  -2  786.12   30.00
  27  -3  -2   83.09    6.90
 -27  -3   2   91.89   10.80
  27  -3  -2   88.69   12.00
  27   3  -2   80.89   12.70
 -27   3   2   87.99    9.50
  27   3  -2   70.29   10.40
 -27   3   2   76.39    7.00
 -25  -3   2  629.54   28.60
  25  -3  -2  571.04   26.30
  25  -3  -2  620.84   21.40
  25   3  -2  577.04   26.60
 -25   3   2  611.04   22.10
  25   3  -2  633.14   24.30
 -23  -3   2  220.38   12.20
  23  -3  -2  219.18   14.10
 -23  -3   2  178.18   13.90
  23  -3  -2  212.98   10.40
  23   3  -2  186.38   13.30
  23   3  -2  234.18   12.90
 -23   3   2  200.88   10.60
  21  -3  -2  221.08   10.40
 -21  -3   2  225.08   14.90
 -21  -3   2  204.08   11.50
  21  -3  -2  245.38   14.30
  21   3  -2  230.38   12.30
  21   3  -2  228.58   14.00
 -21   3   2  229.38   11.10
  19  -3  -2  157.18    8.10
  19  -3  -2  160.28   10.90
 -19  -3   2  143.79   11.30
 -19  -3   2  138.79   10.30
  19   3  -2  162.08   11.10
 -19   3   2  175.88   11.00
  19   3  -2  164.68    9.90
 -19   3   2  152.68    8.50
  17  -3  -2 1098.79   34.70
 -17  -3   2 1037.30   32.10
 -17  -3   2 1049.70   35.70
  17  -3  -2 1027.80   30.10
 -17   3   2 1019.60   30.50
  17   3  -2 1069.89   32.50
  17   3  -2 1066.19   34.80
 -17   3   2 1014.30   33.20
 -15  -3   2  150.48   12.60
  15  -3  -2  103.29    6.10
 -15  -3   2   93.79    6.80
  15  -3  -2   96.99    7.40
  15   3  -2   84.19    7.30
 -15   3   2  101.89    7.30
  15   3  -2  105.69    7.20
 -15   3   2  100.89    6.20
 -13  -3   2   22.00    4.50
 -13  -3   2   16.90    3.40
  13  -3  -2   15.90    3.00
  13  -3  -2   21.40    4.00
  13   3  -2   23.20    4.60
 -13   3   2   25.80    3.70
  13   3  -2   19.20    3.70
 -13   3   2   23.40    3.70
 -11  -3   2  110.89    7.80
  11  -3  -2  116.49    6.90
 -11  -3   2  118.09    6.80
  11  -3  -2  115.59    6.30
 -11   3   2  122.79    6.70
 -11   3   2  121.89    6.50
  11   3  -2  120.29    6.90
   9  -3  -2  879.21   24.70
  -9  -3   2  853.51   26.60
  -9  -3   2  837.52   25.00
  -9  -3   2  830.02   26.70
   9  -3  -2  853.51   24.60
  -9   3   2  871.61   23.70
   9   3  -2  881.51   26.60
   9   3  -2  850.01   25.10
  -9   3   2  856.51   24.80
  -9   3   2  843.72   22.80
  -7  -3   2   63.29    4.50
  -7  -3   2   70.39    5.50
  -7  -3   2   69.99    5.50
   7  -3  -2   57.69    4.50
   7  -3  -2   65.89    4.00
   7   3  -2   63.09    4.50
  -7   3   2   74.29    4.60
  -7   3   2   71.09    4.80
  -7   3   2   71.69    3.00
   7   3  -2   61.59    5.00
   5  -3  -2 2834.72   72.59
   5  -3  -2 2874.81   72.69
  -5  -3   2 2833.42   71.29
   5  -3  -2 2915.91   69.09
  -5  -3   2 2976.20   73.69
   5  -3  -2 2869.91   69.39
  -5  -3   2 2871.41   73.59
   5   3  -2 2984.90   73.19
   5   3  -2 2877.11   73.19
   3  -3  -2 1187.08   28.40
  -3  -3   2 1175.58   32.70
   3  -3  -2 1221.28   28.50
  -3  -3   2 1163.48   30.60
  -3  -3   2 1202.68   33.20
   3  -3  -2 1151.48   32.40
  -3   3   2 1112.89   32.50
   3   3  -2 1118.19   30.50
   3   3  -2 1202.28   32.90
   3   3  -2 1216.68   32.50
  -1  -3   2 5688.33  141.79
   1  -3  -2 5967.50  138.29
  -1  -3   2 5870.91  139.09
   1  -3  -2 5869.01  141.99
  -1  -3   2 5799.52  142.49
   1  -3  -2 5999.00  137.89
   1   3  -2 5939.41  141.69
   1   3  -2 5795.42  144.69
   1   3  -2 5834.42  139.09
  -1   3   2 5864.61  142.29
   1  -3   2 2103.59   51.39
  -1  -3  -2 2178.78   52.69
   1  -3   2 2059.79   54.79
   1  -3   2 2150.38   55.69
  -1  -3  -2 2116.99   54.99
  -1   3  -2 2086.59   51.29
   1   3   2 2156.38   50.89
   1   3   2 2176.68   55.59
   1   3   2 2169.68   50.99
  -1   3  -2 2018.00   56.69
  -3  -3  -2    3.40    1.90
   3  -3   2    4.50    1.00
   3  -3   2    5.70    2.30
  -3  -3  -2    5.40    1.70
  -3   3  -2    3.30    0.80
  -3   3  -2    6.90    2.40
   3   3   2    6.00    2.50
   3   3   2    7.90    1.70
  -5  -3  -2  280.37   11.40
  -5  -3  -2  272.87   11.30
   5  -3   2  280.07   12.30
  -5   3  -2  279.27   12.10
   5   3   2  296.07   10.90
  -5   3  -2  273.57    7.30
   5   3   2  280.77   11.90
  -5   3  -2  276.47    7.30
  -7  -3  -2  153.68    8.70
  -7  -3  -2  158.48    8.20
   7  -3   2  158.68    9.20
  -7   3  -2  166.28    9.20
  -7   3  -2  155.48    4.40
   7   3   2  142.19    8.30
  -7   3  -2  153.78    4.50
   7   3   2  146.79    7.90
  -9  -3  -2  723.43   23.60
   9  -3   2  741.33   25.80
   9  -3   2  763.22   19.30
  -9  -3  -2  751.52   25.60
   9   3   2  731.93   24.40
  -9   3  -2  763.42   25.70
   9   3   2  743.83   24.50
  -9   3  -2  750.62   18.80
 -11  -3  -2  303.47   15.00
  11  -3   2  317.47    9.60
  11  -3   2  306.77   14.90
 -11  -3  -2  272.97   12.60
  11   3   2  304.57   13.70
  11   3   2  283.47   13.80
 -11   3  -2  332.07   15.20
 -11   3  -2  307.47    9.00
 -13  -3  -2 1943.91   58.59
 -13  -3  -2 1937.81   54.69
  13  -3   2 2068.39   50.39
  13  -3   2 2047.70   58.89
 -13   3  -2 2065.49   49.80
  13   3   2 2043.80   56.49
 -13   3  -2 2107.89   58.79
  13   3   2 1928.51   57.09
 -15  -3  -2 1100.89   38.50
  15  -3   2 1184.38   30.70
  15  -3   2 1138.39   38.60
 -15  -3  -2 1066.69   34.00
  15   3   2 1123.69   35.90
 -15   3  -2 1129.69   38.10
  15   3   2 1122.19   37.30
 -15   3  -2 1208.98   31.20
  17  -3   2  581.34   25.50
  17  -3   2  599.54   18.60
 -17  -3  -2  560.24   21.50
 -17  -3  -2  630.34   26.60
 -17   3  -2  606.84   17.90
 -17   3  -2  654.13   26.20
  17   3   2  595.14   26.10
  17   3   2  627.24   23.50
  19  -3   2    9.70    3.30
 -19  -3  -2   27.80    4.90
 -19  -3  -2   32.70    7.30
  19  -3   2   21.60    3.30
 -19   3  -2   28.20    3.60
  19   3   2   19.20    4.50
  19   3   2   21.70    4.90
 -19   3  -2   17.30    4.60
  21  -3   2  242.28   16.10
 -21  -3  -2  240.58   16.70
 -21  -3  -2  250.77   13.10
  21  -3   2  230.98   10.50
 -21   3  -2  234.98    9.90
 -21   3  -2  254.27   16.10
  21   3   2  227.28   15.20
  21   3   2  218.58   13.30
  23  -3   2  509.15   25.70
  23  -3   2  521.95   18.50
 -23  -3  -2  556.64   27.30
 -23   3  -2  529.55   17.60
  23   3   2  481.45   24.50
 -23   3  -2  526.45   25.80
  23   3   2  489.95   22.40
 -25  -3  -2  578.94   29.60
  25  -3   2  650.43   22.00
  25  -3   2  566.14   29.00
 -25   3  -2  611.14   20.60
 -25   3  -2  776.72   45.10
  27  -3   2 1020.20   42.50
  27  -3   2 1079.39   33.20
 -27  -3  -2 1082.09   44.10
  27   3   2 1014.80   37.80
 -27   3  -2 1076.99   42.80
 -27   3  -2 1029.10   31.60
  29  -3   2  352.36   23.20
  29  -3   2  348.17   15.90
 -29  -3  -2  371.66   24.30
 -29   3  -2  384.36   23.80
  29   3   2  375.26   20.10
 -29   3  -2  315.27   14.60
  31  -3   2  161.58   15.80
 -31  -3  -2  154.18   15.80
  31  -3   2  162.28   10.60
  31   3   2  155.88   13.10
 -31   3  -2  163.28    9.70
 -31   3  -2  148.09   15.20
  33  -3   2   55.09   17.00
 -33  -3  -2   78.59   14.00
  33  -3   2   77.49    7.70
 -33   3  -2   80.09    7.20
  33   3   2   74.49   11.40
 -33   3  -2  110.49   16.50
 -35  -3  -2   55.59   11.50
  35  -3   2   74.19    7.70
  35  -3   2   56.39   11.10
 -35   3  -2   59.19   11.70
  35   3   2   49.20    9.50
  37  -3   2  203.38   19.70
 -37  -3  -2  244.18   22.30
  37   3   2  201.28   16.50
 -37   3  -2  217.88   20.30
  39  -3   2  159.88   12.10
 -39  -3  -2  118.19   18.20
  39   3   2  157.78   15.00
 -39   3  -2  168.88   18.90
 -41  -3  -2  193.98   21.80
  41  -3   2  180.38   12.90
 -41   3  -2  148.19   19.90
  41   3   2  144.79   14.80
  43  -3   2  102.99   10.50
 -43  -3  -2   94.09   18.50
  43   3   2  106.19   15.80
 -43   3  -2   94.89   16.60
 -45  -3  -2  171.58   23.50
  45  -3   2  165.38   13.70
  45   3   2  189.48   16.60
 -45   3  -2  161.58   23.20
  47  -3   2   86.19   11.50
 -47  -3  -2   50.99   14.30
 -47   3  -2   63.79   17.30
  47   3   2   76.19   13.80
  49  -3   2   68.99   10.80
 -49  -3  -2   62.39   16.90
  49   3   2   50.59   11.40
 -51  -3  -2   83.89   21.10
  51  -3   2  124.59   14.30
  51   3   2  104.69   15.00
 -54  -4   2   69.29   19.50
  54  -4  -2   60.69   10.70
  54   4  -2   65.99   14.20
  52  -4  -2    3.90    5.00
 -52  -4   2   -7.90    8.60
  52   4  -2   -2.30    5.70
  50  -4  -2    6.40    5.10
 -50  -4   2    8.90    9.70
  50   4  -2   11.40    6.50
  48  -4  -2   -1.60    3.60
 -48  -4   2    1.00    7.90
  48   4  -2    3.30    5.10
  46  -4  -2    7.30    4.30
 -46  -4   2    2.00    6.60
  46   4  -2   11.70    6.90
 -46   4   2   -2.10    7.70
  44  -4  -2   16.90    5.20
 -44  -4   2   22.20    9.00
  44   4  -2   19.20    7.30
 -44   4   2   14.40    7.50
 -42  -4   2   38.20   12.20
  42  -4  -2   12.50    7.40
  42  -4  -2   22.70    5.70
 -42   4   2   34.30   10.00
  42   4  -2   16.70    6.10
 -40  -4   2   26.70    9.50
  40  -4  -2   26.40    5.90
  40  -4  -2   32.80    9.90
  40   4  -2   21.10    6.90
 -40   4   2   30.30    9.00
  38  -4  -2   12.20    5.10
  38  -4  -2   13.50    4.70
 -38   4   2    8.40    5.40
  38   4  -2   17.30    6.30
 -36  -4   2   68.29   12.90
  36  -4  -2   65.09   12.00
 -36   4   2   47.80    9.70
  36   4  -2   82.59   11.40
 -34  -4   2   23.20    8.50
  34  -4  -2   15.10    4.00
  34  -4  -2   13.80    5.60
  34   4  -2   18.30    5.80
  32  -4  -2   24.50    4.90
 -32  -4   2   21.10    8.30
  32  -4  -2   27.40    8.50
 -32   4   2   21.70    5.30
  32   4  -2   23.60    6.20
  30  -4  -2    3.10    2.30
 -30  -4   2   -2.30    3.50
  30  -4  -2   -0.50    2.80
  30   4  -2   -2.70    2.30
 -30   4   2    0.30    2.50
  28  -4  -2   16.20    4.50
 -28  -4   2   23.80    7.50
  28  -4  -2   16.50    4.10
 -28   4   2   10.60    4.30
  28   4  -2   21.20    6.50
 -28   4   2   14.50    3.90
  28   4  -2   26.60    6.20
  26  -4  -2    8.20    3.00
 -26  -4   2    2.60    3.00
  26  -4  -2    6.70    3.70
  26   4  -2    3.70    3.20
 -26   4   2    9.60    4.00
 -26   4   2    4.90    2.30
  26   4  -2    3.40    3.20
 -24  -4   2   40.70    8.20
  24  -4  -2   42.20    5.20
  24  -4  -2   35.20    6.20
  24   4  -2   35.80    6.30
  24   4  -2   55.79    9.10
 -24   4   2   54.49    8.30
 -24   4   2   33.10    5.10
 -22  -4   2   12.20    4.50
  22  -4  -2    7.80    3.80
 -22  -4   2   19.20    4.30
  22  -4  -2   12.30    3.00
 -22   4   2   12.30    3.00
  22   4  -2   19.70    4.90
 -22   4   2   17.80    4.60
 -20  -4   2   30.70    6.60
 -20  -4   2   32.90    5.30
  20  -4  -2   35.10    4.30
  20  -4  -2   40.60    7.00
 -20   4   2   34.30    5.60
 -20   4   2   36.10    5.00
  20   4  -2   31.70    5.90
  20   4  -2   42.70    6.10
 -18  -4   2  120.59    8.40
 -18  -4   2  132.99   10.60
  18  -4  -2  125.89    9.20
  18  -4  -2  119.29    7.00
  18   4  -2  127.89    9.50
  18   4  -2  118.49    8.60
 -18   4   2  109.89    7.00
 -18   4   2  117.09    8.40
  16  -4  -2   99.49    7.80
  16  -4  -2   94.89    6.00
 -16  -4   2  108.99    7.70
 -16  -4   2  110.59    9.30
  16   4  -2  115.29    8.70
 -16   4   2  105.99    6.70
 -16   4   2   92.69    7.00
  16   4  -2  110.79    7.90
 -14  -4   2  519.05   19.00
 -14  -4   2  524.25   21.50
  14  -4  -2  548.35   20.00
  14  -4  -2  548.95   17.80
  14   4  -2  527.15   20.50
  14   4  -2  537.95   19.50
 -14   4   2  556.74   18.60
 -14   4   2  536.55   18.10
 -12  -4   2    2.50    2.00
 -12  -4   2    1.00    1.60
  12  -4  -2   -1.10    1.50
  12  -4  -2    0.30    1.40
 -12   4   2    3.00    1.50
  12   4  -2    2.20    1.90
 -12   4   2    1.70    1.40
  12   4  -2   -0.40    1.40
 -10  -4   2  177.78    8.90
  10  -4  -2  178.88    8.40
  10  -4  -2  184.38    8.50
 -10  -4   2  182.78   10.20
 -10   4   2  195.28    8.70
  10   4  -2  206.18   10.20
 -10   4   2  189.38    6.70
 -10   4   2  189.68    7.00
  10   4  -2  184.48    9.10
  -8  -4   2   86.69    5.50
   8  -4  -2   81.29    4.70
   8  -4  -2   80.69    5.50
  -8  -4   2  100.39    6.90
   8  -4  -2   79.09    5.30
  -8  -4   2   84.59    6.20
   8   4  -2   89.69    5.80
   8   4  -2  100.59    6.50
  -6  -4   2   13.70    3.00
   6  -4  -2   15.30    2.90
   6  -4  -2   14.70    2.60
  -6  -4   2   18.10    3.60
  -6  -4   2   15.20    2.60
   6  -4  -2   18.70    1.80
   6   4  -2   23.70    3.20
   6   4  -2   15.30    3.10
   4  -4  -2 2942.91   74.49
  -4  -4   2 2925.91   72.69
  -4  -4   2 2983.90   75.19
  -4  -4   2 2946.51   75.39
  -4   4   2 3054.39   75.09
   4   4  -2 2916.61   74.29
   4   4  -2 2826.12   72.89
  -2  -4   2  156.28    8.40
  -2  -4   2  165.88    8.20
   2  -4  -2  160.48    8.10
   2   4  -2  161.78    6.60
  -2   4   2  161.98    8.40
   2   4  -2  167.68    8.00
   0  -4   2    4.50    2.00
   0  -4  -2    2.50    1.60
   0  -4  -2    3.50    1.00
   0  -4   2    4.90    1.30
   0  -4   2    3.90    1.90
   0   4  -2    4.50    1.40
   0   4   2    3.70    1.90
   2  -4   2  520.25   14.10
   2  -4   2  547.65   18.00
  -2  -4  -2  496.75   17.60
   2  -4   2  538.25   18.50
  -2  -4  -2  524.65   15.70
   2   4   2  500.25   18.20
   2   4   2  535.35   12.90
   2   4   2  524.45   12.90
  -2   4  -2  529.65   14.10
   4  -4   2  441.36   16.50
   4  -4   2  425.36   11.10
  -4  -4  -2  431.26   15.90
  -4  -4  -2  438.96   14.80
   4   4   2  418.86   13.00
   4   4   2  444.36   16.60
  -4   4  -2  424.66   11.00
  -6  -4  -2    1.20    1.80
   6  -4   2    1.60    1.70
  -6  -4  -2    0.50    1.20
   6   4   2    2.50    1.50
   6   4   2    1.50    1.80
  -8  -4  -2   31.20    5.10
  -8  -4  -2   24.80    4.10
   8  -4   2   31.20    5.30
   8   4   2   23.00    4.30
   8   4   2   23.70    3.70
 -10  -4  -2   12.30    3.10
 -10  -4  -2    7.70    2.70
  10  -4   2    5.90    2.80
 -10   4  -2    8.90    3.80
  10   4   2   10.20    3.10
  10   4   2    7.90    3.10
 -12  -4  -2   54.59    5.50
 -12  -4  -2   44.80    6.30
  12  -4   2   53.79    6.30
  12  -4   2   53.29    2.40
 -12   4  -2   51.29    2.10
 -12   4  -2   52.19    6.10
  12   4   2   47.10    6.30
  12   4   2   46.40    5.60
 -14  -4  -2    0.90    1.80
 -14  -4  -2    1.60    2.00
  14  -4   2    1.50    1.60
  14  -4   2    1.10    0.90
 -14   4  -2    0.80    0.80
 -14   4  -2    0.50    2.10
  14   4   2    2.70    2.70
  14   4   2    2.00    2.60
  16  -4   2  169.08   12.10
 -16  -4  -2  144.29   11.40
 -16  -4  -2  141.09    9.40
  16  -4   2  150.78    6.30
  16   4   2  161.48   11.00
  16   4   2  153.98   10.80
 -16   4  -2  156.88   11.30
 -16   4  -2  168.88    6.10
 -18  -4  -2   51.19    6.80
  18  -4   2   56.19    3.90
 -18  -4  -2   77.39   10.60
  18  -4   2   69.49   10.00
  18   4   2   71.29    7.60
 -18   4  -2   66.79    4.20
 -18   4  -2   74.89   10.00
  18   4   2   59.99    7.10
  20  -4   2   44.70    3.90
  20  -4   2   45.80    7.90
 -20  -4  -2   42.70    7.60
 -20   4  -2   35.60    6.60
  20   4   2   50.19    7.70
 -20   4  -2   45.40    3.60
  20   4   2   44.30    7.20
  22  -4   2   77.99   11.70
  22  -4   2   75.19    5.30
 -22  -4  -2   72.09   11.20
  22   4   2   97.79   11.40
 -22   4  -2   69.19    4.70
 -22   4  -2   78.29   11.20
 -24  -4  -2   49.00    8.90
  24  -4   2   49.80    4.60
  24  -4   2   56.09   10.10
 -24   4  -2   59.19    4.70
  24   4   2   58.29    8.80
 -24   4  -2   53.79   10.00
 -26  -4  -2  126.19   13.40
  26  -4   2  101.19   12.10
  26  -4   2  136.79    8.00
 -26   4  -2  119.39   12.60
 -26   4  -2  124.39    7.40
  26   4   2  146.29   12.10
 -28  -4  -2   49.10   15.20
  28  -4   2   55.09    6.40
  28  -4   2   40.80    8.20
 -28   4  -2   56.69   10.10
  28   4   2   65.39   10.50
 -28   4  -2   45.70    4.80
  30  -4   2    1.20    2.00
 -30  -4  -2    6.20    4.40
  30  -4   2    1.20    3.40
 -30   4  -2    9.00    4.90
 -30   4  -2    6.30    2.40
  30   4   2    6.50    4.60
  32  -4   2   77.59    7.20
 -32  -4  -2   73.59   13.00
  32  -4   2   67.09   13.00
 -32   4  -2   78.09   13.20
  32   4   2   62.49   10.00
  34  -4   2    6.50    5.20
  34  -4   2    8.30    3.60
 -34  -4  -2    5.70    6.20
  34   4   2   10.00    4.80
 -34   4  -2   12.70    5.70
 -34   4  -2    6.20    3.10
  36  -4   2   14.60    4.40
  36  -4   2   19.30    7.90
 -36  -4  -2   26.40    9.20
 -36   4  -2   23.20    7.90
 -36   4  -2   11.30    3.90
  36   4   2   16.20    5.50
  38  -4   2   -1.80    2.50
  38  -4   2    2.90    7.00
 -38  -4  -2    7.40    6.20
 -38   4  -2    3.60    5.50
  38   4   2    5.90    4.90
  40  -4   2   16.70    4.90
 -40  -4  -2   34.10   12.40
 -40   4  -2   24.00    8.40
  40   4   2   38.30    9.40
  42  -4   2    3.90    3.80
 -42  -4  -2    2.50    6.10
  42   4   2   -4.90    4.20
 -42   4  -2   -6.40    7.50
  44  -4   2   -1.40    3.50
 -44  -4  -2    2.70    7.40
 -44   4  -2    7.00    8.80
  44   4   2   15.50    5.80
  46  -4   2    8.70    4.30
 -46  -4  -2    1.90    8.20
  46   4   2    8.40    6.70
  48  -4   2   12.60    5.10
 -48  -4  -2   23.80   10.50
  48   4   2    9.70    6.70
  50  -4   2    1.30    5.20
 -50  -4  -2   -2.10    9.90
  50   4   2   27.90    8.80
  53  -5  -2  184.28   15.60
 -53  -5   2  234.48   30.90
  53   5  -2  187.58   19.00
  51  -5  -2   63.89    9.70
 -51  -5   2   41.70   13.90
  51   5  -2   50.29   11.20
  49  -5  -2   62.99    9.90
 -49  -5   2   87.09   18.00
  49   5  -2   74.89   14.00
  47  -5  -2  279.77   16.80
 -47  -5   2  266.97   26.70
  47   5  -2  293.87   21.50
 -45  -5   2  119.19   19.20
  45   5  -2  122.79   15.90
 -43  -5   2  143.49   20.90
  43  -5  -2  153.78   11.90
  43  -5  -2  149.88   22.30
  43   5  -2  142.89   14.90
  41  -5  -2  153.58   20.20
  41  -5  -2  158.98   11.50
 -41  -5   2  169.28   19.80
  41   5  -2  137.49   14.10
  39  -5  -2  336.37   23.80
 -39  -5   2  366.36   27.40
  39  -5  -2  324.57   16.80
  39   5  -2  343.07   21.20
 -39   5   2  325.27   22.80
  37  -5  -2  194.88   14.20
  37  -5  -2  181.38   16.80
 -37  -5   2  199.98   19.50
  37   5  -2  212.48   15.90
 -37   5   2  183.58   16.40
  35  -5  -2  142.39   10.10
  35  -5  -2  143.19   20.80
 -35  -5   2  179.88   17.90
 -35   5   2  172.68   15.30
  35   5  -2  175.08   13.90
 -33  -5   2  112.49   15.60
  33  -5  -2  120.29    8.70
  33  -5  -2  101.89   11.90
 -33   5   2  102.29   11.50
 -33   5   2  106.49    8.90
  33   5  -2  109.39   11.00
  31  -5  -2   80.89    7.10
 -31  -5   2   64.79   11.60
  31  -5  -2   99.89   13.90
 -31   5   2   90.39   10.60
 -31   5   2   72.59    7.30
  31   5  -2  105.99   10.50
 -29  -5   2  373.06   23.50
  29  -5  -2  374.36   15.70
  29  -5  -2  349.96   21.10
 -29   5   2  382.86   20.70
  29   5  -2  384.46   19.90
 -29   5   2  366.26   16.70
 -27  -5   2  730.93   33.70
  27  -5  -2  727.43   24.30
  27  -5  -2  744.63   31.50
  27   5  -2  710.93   28.90
 -27   5   2  752.62   30.20
 -27   5   2  697.03   25.10
  25  -5  -2 1187.28   42.50
  25  -5  -2 1251.67   35.50
 -25  -5   2 1203.48   44.90
 -25   5   2 1173.08   40.60
  25   5  -2 1238.48   40.90
 -25   5   2 1140.89   36.00
  23  -5  -2  461.75   22.20
 -23  -5   2  499.35   24.90
  23  -5  -2  506.55   17.60
 -23   5   2  470.35   18.20
  23   5  -2  469.55   21.10
  23   5  -2  486.45   22.60
 -23   5   2  503.15   21.40
 -21  -5   2   25.50    6.10
  21  -5  -2   13.50    3.10
  21  -5  -2   13.10    4.10
  21   5  -2   13.60    4.30
 -21   5   2   21.80    3.90
  21   5  -2   16.50    4.70
 -21   5   2   15.90    6.00
  19  -5  -2  564.94   18.60
 -19  -5   2  548.75   24.50
 -19  -5   2  535.95   21.00
  19  -5  -2  536.85   22.50
 -19   5   2  518.65   20.40
 -19   5   2  535.75   19.10
  19   5  -2  568.14   22.20
  19   5  -2  584.14   23.40
 -17  -5   2  566.54   21.20
  17  -5  -2  564.04   22.00
  17  -5  -2  571.24   18.70
 -17  -5   2  591.34   24.50
  17   5  -2  546.65   25.40
  17   5  -2  551.64   21.60
 -17   5   2  553.34   19.30
 -17   5   2  570.14   20.10
  15  -5  -2 1246.18   34.70
 -15  -5   2 1153.48   37.80
  15  -5  -2 1223.38   37.40
 -15  -5   2 1281.47   40.50
 -15   5   2 1252.87   34.90
 -15   5   2 1218.28   35.10
  15   5  -2 1236.98   38.60
  15   5  -2 1258.17   37.80
  13  -5  -2 1036.80   30.90
 -13  -5   2  977.50   31.00
  13  -5  -2 1035.50   29.50
 -13  -5   2  984.70   33.50
  13   5  -2 1023.80   31.80
 -13   5   2 1038.60   29.80
 -13   5   2 1025.30   28.00
  13   5  -2  987.50   32.20
  11  -5  -2  327.87   13.10
 -11  -5   2  317.67   14.90
  11  -5  -2  326.57   12.90
 -11  -5   2  330.37   13.50
  11  -5  -2  339.87   12.70
 -11   5   2  326.77    9.50
 -11   5   2  322.77    9.70
  11   5  -2  327.77   13.90
  11   5  -2  330.27   14.40
   9  -5  -2  627.34   20.20
  -9  -5   2  670.93   22.60
   9  -5  -2  596.04   20.40
  -9  -5   2  659.03   22.80
   9  -5  -2  642.14   19.00
  -9  -5   2  636.04   20.70
   9   5  -2  634.94   21.60
   9   5  -2  598.34   20.80
   7  -5  -2   37.30    4.70
  -7  -5   2   39.70    3.90
  -7  -5   2   38.60    5.00
   7  -5  -2   41.60    4.90
   7  -5  -2   32.60    2.60
  -7  -5   2   36.60    4.30
   7   5  -2   42.50    5.40
   7   5  -2   39.70    4.70
  -5  -5   2  174.98    9.20
   5  -5  -2  161.38    4.60
   5  -5  -2  150.88    8.20
  -5  -5   2  159.98    7.50
  -5  -5   2  153.88    8.80
   5   5  -2  160.78    7.80
  -5   5   2  154.88    8.60
   5   5  -2  153.78    8.10
   3  -5  -2 2271.67   60.69
  -3  -5   2 2392.56   61.79
  -3  -5   2 2358.86   61.29
  -3  -5   2 2263.27   58.39
   3   5  -2 2300.67   60.19
   3   5  -2 2328.27   58.79
  -3   5   2 2296.17   61.39
   3   5  -2 2385.26   60.79
  -1  -5   2 1172.28   31.00
   1  -5  -2 1192.78   28.50
  -1  -5   2 1179.68   34.60
   1  -5  -2 1101.79   33.50
  -1  -5   2 1162.98   33.90
   1   5  -2 1213.18   33.80
  -1   5   2 1187.98   34.70
   1   5  -2 1204.68   31.20
   1  -5   2 1597.24   44.30
  -1  -5  -2 1583.34   39.70
   1  -5   2 1552.14   39.60
   1  -5   2 1616.64   43.70
  -1  -5  -2 1561.74   43.60
   1   5   2 1635.24   44.80
  -1   5  -2 1545.85   43.20
  -1   5  -2 1562.64   39.80
   3  -5   2 1161.28   34.20
  -3  -5  -2 1160.58   33.80
  -3  -5  -2 1132.29   30.90
   3  -5   2 1158.48   33.30
   3  -5   2 1136.59   28.50
   3   5   2 1165.98   34.50
  -3   5  -2 1101.89   33.10
  -3   5  -2 1100.89   28.60
  -5  -5  -2  691.83   23.20
   5  -5   2  702.43   24.00
  -5  -5  -2  690.63   21.90
   5  -5   2  714.73   17.30
  -5   5  -2  673.43   23.00
   5   5   2  714.93   19.40
   5   5   2  718.43   24.50
  -5   5  -2  696.83   17.20
  -7  -5  -2  844.22   26.60
  -7  -5  -2  835.02   26.80
   7  -5   2  820.32   27.90
  -7   5  -2  837.92   27.00
   7   5   2  828.62   27.80
   7   5   2  815.82   24.10
  -9  -5  -2  688.93   24.60
   9  -5   2  718.23   25.50
  -9  -5  -2  687.43   24.00
   9   5   2  687.33   24.90
   9   5   2  711.43   22.50
  -9   5  -2  710.63   24.60
 -11  -5  -2  329.17   15.80
  11  -5   2  338.47   16.20
  11   5   2  332.27   15.80
 -13  -5  -2  415.26   19.30
 -13  -5  -2  416.06   17.40
  13  -5   2  421.06   19.50
  13   5   2  426.26   17.60
  13   5   2  418.66   18.70
 -15  -5  -2  912.51   33.60
  15  -5   2  909.31   21.90
 -15  -5  -2  906.41   30.30
  15  -5   2  899.81   33.20
  15   5   2  947.21   32.50
  15   5   2  894.71   31.00
  17  -5   2  142.79   11.30
  17  -5   2  135.59    5.20
 -17  -5  -2  148.09   12.00
  17   5   2  148.99   11.00
 -17   5  -2  143.29    4.90
  17   5   2  151.48   10.70
  19  -5   2  200.28    7.40
 -19  -5  -2  192.08   14.30
  19  -5   2  191.08   14.10
 -19   5  -2  201.98    7.10
 -19   5  -2  217.78   14.20
  19   5   2  210.98   13.50
 -21  -5  -2  148.79   13.10
  21  -5   2  136.69    6.30
  21  -5   2  151.68   12.70
 -21   5  -2  134.89   11.60
  21   5   2  136.39   12.00
  23  -5   2  365.96   21.90
 -23  -5  -2  382.56   22.70
  23  -5   2  392.16   13.40
 -23   5  -2  391.76   21.40
  23   5   2  386.96   20.30
 -23   5  -2  385.66   12.90
  25  -5   2  228.18    9.80
 -25  -5  -2  215.58   17.50
  25  -5   2  220.68   16.70
  25   5   2  215.38   15.00
 -25   5  -2  208.28    9.10
 -25   5  -2  212.08   16.20
  27  -5   2  419.86   15.90
 -27  -5  -2  457.95   26.80
  27  -5   2  466.25   26.10
 -27   5  -2  443.36   24.70
 -27   5  -2  442.76   15.50
  27   5   2  460.55   23.60
  29  -5   2  475.15   27.20
 -29  -5  -2  450.55   27.60
  29  -5   2  447.16   16.90
  29   5   2  494.45   24.90
 -29   5  -2  434.46   16.10
 -29   5  -2  429.86   25.10
  31  -5   2  402.36   26.10
  31  -5   2  457.25   17.60
 -31  -5  -2  472.15   28.90
 -31   5  -2  477.25   27.10
  31   5   2  451.45   24.70
 -31   5  -2  445.26   16.70
  33  -5   2  355.36   24.90
  33  -5   2  364.46   15.80
 -33  -5  -2  362.46   25.50
 -33   5  -2  346.37   14.90
  33   5   2  372.86   22.70
 -33   5  -2  393.46   24.80
  35  -5   2   64.49    6.70
 -35  -5  -2   91.79   16.20
  35  -5   2   67.19   13.40
  35   5   2   65.39   11.50
 -35   5  -2   66.09   12.00
 -37  -5  -2  269.97   23.30
  37  -5   2  251.07   29.20
  37  -5   2  240.58   13.10
  37   5   2  263.57   19.60
 -37   5  -2  221.08   19.70
 -37   5  -2  218.28   12.70
  39  -5   2  123.69   18.00
 -39  -5  -2  202.68   20.90
  39  -5   2  178.48   11.50
 -39   5  -2  160.78   11.60
  39   5   2  143.69   19.60
  41  -5   2  273.37   15.20
 -41  -5  -2  266.77   25.50
 -41   5  -2  268.87   24.50
  41   5   2  304.67   21.70
  43  -5   2  191.98   13.10
 -43  -5  -2  208.48   22.70
 -43   5  -2  173.88   22.30
  43   5   2  226.18   19.00
  45  -5   2  149.09   11.50
 -45  -5  -2  126.99   21.00
  45   5   2  136.59   17.30
 -47  -5  -2   16.70    9.20
  47  -5   2   11.30    5.20
  47   5   2    2.30    6.60
 -49  -5  -2   45.50   14.00
  49   5   2  116.89   16.80
  52  -6  -2   26.70    7.20
 -52  -6   2   35.00   14.00
  52   6  -2   25.50    9.40
 -50  -6   2   41.90   12.60
  50  -6  -2   48.70    8.30
  50   6  -2   56.39   12.60
 -48  -6   2   -5.20    7.30
  48  -6  -2    9.40    5.40
  48   6  -2    3.10    6.90
  46  -6  -2   81.29   10.30
 -46  -6   2   94.89   17.20
  46   6  -2   92.49   15.30
 -44  -6   2   89.19   16.40
  44  -6  -2   95.29    9.00
 -44   6   2  128.49   25.80
  44   6  -2  112.79   16.00
  42  -6  -2   49.80   11.20
  42  -6  -2   60.49    8.50
 -42  -6   2   45.50   12.60
  42   6  -2   39.60    9.30
 -42   6   2   49.60   12.10
  40  -6  -2   39.60    6.00
 -40  -6   2   39.00   11.20
  40  -6  -2   30.50    9.60
  40   6  -2   48.80   10.10
 -40   6   2   47.30   10.60
 -38  -6   2   25.50    9.60
  38  -6  -2   15.40    6.50
  38  -6  -2   24.90    5.20
 -38   6   2   23.00    6.80
  38   6  -2   10.40    5.30
  36  -6  -2   13.10    6.20
  36  -6  -2   10.40    3.70
 -36  -6   2    5.50    5.60
 -36   6   2   16.00    6.30
  36   6  -2   18.70    6.60
 -34  -6   2   65.59   12.10
  34  -6  -2   60.69    6.30
  34  -6  -2   64.49   11.80
 -34   6   2   69.59   11.20
 -34   6   2   57.29    7.40
  34   6  -2   73.39   11.30
  32  -6  -2   36.60    5.60
  32  -6  -2   28.10    7.90
 -32  -6   2   39.60    9.50
  32   6  -2   48.20    9.50
 -32   6   2   30.20    5.80
  30  -6  -2  242.98   11.90
 -30  -6   2  246.58   19.10
  30  -6  -2  176.68   15.00
  30   6  -2  247.28   16.40
 -30   6   2  239.88   13.40
 -30   6   2  234.28   15.90
 -28  -6   2  502.45   27.40
  28  -6  -2  484.85   18.10
  28  -6  -2  483.95   24.90
  28   6  -2  468.85   22.90
 -28   6   2  476.35   19.20
 -28   6   2  495.25   23.10
 -26  -6   2  119.59   12.70
  26  -6  -2  111.89    7.40
  26  -6  -2   96.59   10.20
 -26   6   2  127.29    8.70
 -26   6   2  134.79   10.70
  26   6  -2  126.09   11.00
  24  -6  -2  140.99   11.50
  24  -6  -2  144.19    8.20
 -24  -6   2  132.39   12.90
 -24   6   2  150.08    9.10
  24   6  -2  150.88   11.40
 -24   6   2  135.29   10.20
  22  -6  -2  300.77   12.40
 -22  -6   2  268.47   17.70
  22  -6  -2  303.27   16.70
 -22   6   2  308.37   14.80
 -22   6   2  283.07   13.00
 -20  -6   2  360.66   19.70
  20  -6  -2  356.76   13.70
  20  -6  -2  345.57   17.50
  20   6  -2  337.37   16.80
  20   6  -2  334.17   18.10
 -20   6   2  360.66   15.30
 -20   6   2  349.67   14.40
  18  -6  -2  204.68   12.30
  18  -6  -2  215.98   10.00
 -18  -6   2  231.48   12.50
 -18  -6   2  217.48   14.40
  18   6  -2  226.88   13.20
  18   6  -2  227.58   13.00
 -18   6   2  230.88   10.70
 -18   6   2  232.28   10.80
  16  -6  -2   61.69    5.40
  16  -6  -2   55.29    4.80
  16  -6  -2   54.29    5.80
 -16  -6   2   43.80    6.60
 -16  -6   2   51.49    6.70
  16   6  -2   35.90    5.60
 -16   6   2   63.69    4.70
  16   6  -2   52.29    6.80
  14  -6  -2    5.80    2.20
  14  -6  -2    5.30    2.40
 -14  -6   2    9.50    3.40
 -14  -6   2    7.00    2.70
  14  -6  -2    4.00    2.00
  14   6  -2    5.80    2.80
  14   6  -2    3.20    2.20
 -14   6   2    3.30    1.20
 -12  -6   2  204.38   12.00
  12  -6  -2  184.78    9.20
  12  -6  -2  191.08    9.50
 -12  -6   2  186.98   10.20
 -12  -6   2  183.48   11.00
  12  -6  -2  173.88    8.80
  12   6  -2  194.68   10.60
  12   6  -2  153.68   11.40
  10  -6  -2   45.10    4.60
 -10  -6   2   41.50    6.10
 -10  -6   2   51.99    6.90
  10  -6  -2   52.19    5.80
  10  -6  -2   53.59    4.20
 -10  -6   2   49.70    5.90
  10   6  -2   50.89    6.00
  10   6  -2   39.90    4.60
   8  -6  -2  523.65   15.30
  -8  -6   2  505.05   19.60
   8  -6  -2  526.75   18.20
  -8  -6   2  502.85   19.40
   8  -6  -2  519.55   18.00
  -8  -6   2  489.55   17.80
   8   6  -2  493.95   18.30
   8   6  -2  512.45   18.30
   6  -6  -2   95.89    6.60
  -6  -6   2  101.69    7.40
  -6  -6   2  102.29    7.40
   6  -6  -2   95.89    3.90
  -6  -6   2   93.99    6.20
   6  -6  -2   90.19    6.40
   6   6  -2   96.79    6.40
  -6   6   2  104.99    7.10
   6   6  -2   92.39    6.50
  -4  -6   2  516.55   16.90
  -4  -6   2  503.35   18.90
  -4  -6   2  536.25   19.10
   4  -6  -2  507.85   18.20
  -4   6   2  500.95   18.80
   4   6  -2  498.15   17.10
   4   6  -2  507.15   17.70
   2  -6  -2    7.80    0.90
  -2  -6   2    6.50    2.20
   2  -6  -2    6.90    2.00
  -2  -6   2    8.30    2.00
  -2  -6   2    6.40    2.30
   2   6  -2   13.90    2.70
  -2   6   2    4.60    2.50
   2   6  -2   13.50    3.20
   0  -6  -2  668.63   18.30
   0  -6   2  712.93   23.10
   0  -6   2  694.13   23.60
   0  -6   2  674.63   19.70
   0  -6  -2  717.33   23.20
   0   6   2  698.83   23.90
   0   6  -2  688.63   21.50
   0   6  -2  665.83   22.10
  -2  -6  -2 1171.78   35.20
  -2  -6  -2 1188.28   31.50
   2  -6   2 1215.68   30.70
   2  -6   2 1196.98   35.80
   2  -6   2 1116.39   34.60
  -2   6  -2 1180.58   31.00
   2   6   2 1229.58   36.50
  -2   6  -2 1183.48   34.40
   4  -6   2  336.87   14.10
   4  -6   2  318.27   14.50
   4  -6   2  336.57    9.80
  -4  -6  -2  360.96   14.70
  -4  -6  -2  348.17   12.70
   4   6   2  317.77   15.00
  -4   6  -2  312.57   13.50
  -4   6  -2  339.17   10.10
   6  -6   2   57.49    2.20
  -6  -6  -2   61.89    5.80
  -6  -6  -2   63.89    5.40
   6  -6   2   57.09    6.10
   6   6   2   50.59    3.30
   6   6   2   58.89    7.40
  -6   6  -2   57.69    5.40
  -8  -6  -2    5.60    2.50
   8  -6   2    1.30    2.00
   8   6   2    3.60    2.70
  -8   6  -2    7.50    2.90
  10  -6   2   72.39    7.20
 -10  -6  -2   78.99    7.20
 -10  -6  -2   80.79    7.10
 -10   6  -2   84.59    7.20
  10   6   2   79.49    5.80
  10   6   2   88.49    7.80
  12  -6   2  952.10   33.80
 -12  -6  -2 1016.30   34.10
 -12  -6  -2  968.60   32.10
  12   6   2  940.51   30.30
  12   6   2 1004.90   34.10
 -12   6  -2 1003.30   32.80
  14  -6   2  204.28   13.40
 -14  -6  -2  236.48   14.10
 -14  -6  -2  208.28   12.00
 -14   6  -2  209.68   12.50
  14   6   2  233.68   13.70
  14   6   2  224.28   12.10
 -16  -6  -2    5.70    3.30
  16  -6   2   10.30    3.70
 -16   6  -2    9.30    3.30
  16   6   2    9.80    4.10
  18  -6   2   19.70    4.80
 -18  -6  -2   20.40    5.60
  18   6   2    7.20    5.20
 -18   6  -2   11.90    3.80
 -20  -6  -2    1.10    3.10
  20  -6   2    2.70    3.40
  20  -6   2    3.90    0.80
 -20   6  -2    1.00    2.50
  20   6   2    1.30    2.90
  22  -6   2   10.50    4.20
  22  -6   2    7.60    1.50
 -22  -6  -2   11.30    5.10
  22   6   2   14.70    5.20
 -22   6  -2    8.50    1.50
  24  -6   2   36.90    3.10
 -24  -6  -2   37.40    8.40
  24  -6   2   23.90    6.80
  24   6   2   38.80    8.20
 -24   6  -2   35.10    3.00
 -26  -6  -2  278.97   20.50
  26  -6   2  290.17   19.70
  26   6   2  287.47   18.70
 -26   6  -2  290.67   10.30
  28  -6   2  145.49    7.40
 -28  -6  -2  178.88   17.10
  28  -6   2  135.09   14.10
 -28   6  -2  146.09    7.10
 -28   6  -2  158.08   14.70
  28   6   2  136.59   13.30
  30  -6   2   20.70    3.40
  30  -6   2   23.40    7.50
 -30  -6  -2   23.40    7.50
 -30   6  -2   16.70    3.20
 -30   6  -2   24.50    8.10
  30   6   2   13.80    5.80
  32  -6   2   19.40    3.70
 -32  -6  -2   19.40    5.30
  32  -6   2   27.30    8.10
 -32   6  -2   17.10    6.90
  32   6   2   19.80    6.90
 -32   6  -2   23.90    4.00
  34  -6   2   54.49    5.30
 -34  -6  -2   37.30   10.40
  34  -6   2   39.40    9.00
 -34   6  -2   54.89    5.70
 -34   6  -2   64.49   13.30
  34   6   2   56.89   10.50
  36  -6   2    7.30    7.60
 -36  -6  -2    2.80    5.20
  36  -6   2    0.80    2.40
  36   6   2    4.90    4.40
 -36   6  -2    0.60    3.10
 -36   6  -2    4.50    5.20
  38  -6   2   19.50    4.60
  38  -6   2    3.20    6.40
 -38  -6  -2   15.30    7.40
  38   6   2   12.70    6.20
 -38   6  -2   12.80    7.90
 -38   6  -2   16.60    4.90
  40  -6   2    0.00    2.90
 -40  -6  -2    6.30    6.80
 -40   6  -2   -8.50    6.70
  40   6   2    3.90    5.30
  42  -6   2   70.59    8.10
 -42  -6  -2   77.59   16.90
  42   6   2   76.69   13.00
 -42   6  -2   25.50   12.50
 -44  -6  -2   -3.50    9.30
  44  -6   2    3.40    3.70
  44   6   2   -1.10    5.00
 -46  -6  -2   -6.90    7.70
  46   6   2   16.80    7.30
 -48  -6  -2   19.70   11.50
  48   6   2   40.40   10.00
  51  -7  -2   26.40    7.10
 -51  -7   2   49.00   15.30
  51   7  -2   22.80   11.20
  49  -7  -2    2.70    4.50
 -49  -7   2   10.30   11.20
  49   7  -2   19.40    7.00
  47  -7  -2    2.30    4.00
 -47  -7   2   10.80    8.20
  47   7  -2    2.30    5.70
 -45  -7   2   57.39   15.70
  45  -7  -2   43.70    7.00
  45   7  -2   47.80    9.80
 -43  -7   2   41.70   11.90
  43  -7  -2   37.40    5.80
  43   7  -2   39.00   10.00
  41  -7  -2   22.20    9.50
 -41  -7   2   42.60   12.20
  41  -7  -2   23.60    5.20
 -41   7   2   21.70    8.30
  41   7  -2   24.10    7.60
  39  -7  -2  121.89    9.50
  39  -7  -2  130.59   19.10
 -39  -7   2  183.18   19.60
 -39   7   2  134.89   17.20
  39   7  -2   90.89   17.60
  37  -7  -2  104.29    8.00
  37  -7  -2   95.99   15.20
 -37  -7   2  121.49   19.50
 -37   7   2  108.59   12.60
  37   7  -2  102.19   14.00
 -35  -7   2  154.98   16.90
  35  -7  -2  144.19   14.60
  35  -7  -2  165.68   10.00
 -35   7   2  151.08   13.80
 -35   7   2  152.08   11.20
  35   7  -2  165.68   14.70
 -33  -7   2   86.59   13.70
  33  -7  -2   79.29    6.90
  33  -7  -2   64.29   10.40
 -33   7   2   82.39    9.00
  33   7  -2   78.69   11.80
 -33   7   2   87.99   10.00
  31  -7  -2  133.19    8.40
  31  -7  -2  119.99   12.30
 -31  -7   2  120.69   14.20
 -31   7   2  123.09   11.60
 -31   7   2  127.49   11.90
  31   7  -2  124.99   12.40
  29  -7  -2   14.70    3.50
  29  -7  -2   14.10    4.80
 -29  -7   2   25.50    8.60
  29   7  -2   14.90    6.00
 -29   7   2   22.10    6.00
 -29   7   2   18.10    4.70
  27  -7  -2  263.27   17.50
  27  -7  -2  273.27   12.30
 -27  -7   2  275.27   19.90
  27   7  -2  317.87   18.30
 -27   7   2  278.77   15.60
 -27   7   2  280.37   13.50
 -25  -7   2  152.78   14.20
  25  -7  -2  141.79   11.90
  25  -7  -2  150.28    8.40
  25   7  -2  155.08   12.60
 -25   7   2  165.78    9.70
 -25   7   2  161.48   11.00
  23  -7  -2    1.10    2.20
 -23  -7   2    2.50    3.40
  23  -7  -2    2.90    2.00
 -23   7   2    3.60    2.60
  23   7  -2    3.40    3.30
 -23   7   2    6.50    3.10
  21  -7  -2  344.97   18.00
 -21  -7   2  393.16   21.20
  21  -7  -2  350.16   13.90
  21  -7  -2  346.47   15.10
 -21   7   2  374.06   15.30
  21   7  -2  355.66   18.30
 -19  -7   2   39.60    8.00
  19  -7  -2   29.00    4.50
  19  -7  -2   32.90    4.50
  19  -7  -2   35.30    7.40
  19   7  -2   41.70    7.30
 -19   7   2   33.10    3.80
 -17  -7   2   11.70    3.90
  17  -7  -2   12.20    3.70
  17  -7  -2   11.60    2.70
  17  -7  -2   14.10    3.30
 -17   7   2   13.30    2.60
  17   7  -2   15.80    4.40
 -15  -7   2   21.80    4.40
  15  -7  -2   12.90    3.00
 -15  -7   2   21.90    5.70
  15  -7  -2   22.20    4.20
  15  -7  -2   19.40    3.60
  15   7  -2   14.10    3.90
 -15   7   2   18.20    1.60
 -15   7   2   14.80    1.70
  15   7  -2   27.40    6.10
 -13  -7   2   75.39    6.80
  13  -7  -2   74.89    5.80
  13  -7  -2   82.59    6.30
 -13  -7   2   83.09    8.20
  13  -7  -2   83.49    6.20
 -13  -7   2   82.79    7.80
  13   7  -2   92.69    7.30
  13   7  -2   84.39    7.40
 -11  -7   2  801.02   27.00
  11  -7  -2  806.52   25.70
 -11  -7   2  786.62   28.50
 -11  -7   2  827.52   28.50
  11  -7  -2  800.92   24.40
  11  -7  -2  794.52   25.30
  11   7  -2  779.32   26.70
  11   7  -2  824.42   27.60
   9  -7  -2  344.27   12.10
   9  -7  -2  338.37   14.10
  -9  -7   2  352.86   14.70
  -9  -7   2  370.96   16.50
   9  -7  -2  336.47   14.10
  -9  -7   2  351.76   15.90
   9   7  -2  370.36   15.40
   9   7  -2  349.87   14.70
   7  -7  -2  574.84   16.60
  -7  -7   2  588.74   21.90
   7  -7  -2  606.04   20.60
  -7  -7   2  626.94   22.40
   7  -7  -2  577.44   20.40
  -7  -7   2  572.44   20.00
   7   7  -2  583.24   20.70
   7   7  -2  549.05   20.00
  -5  -7   2   40.70    6.10
   5  -7  -2   29.70    2.00
  -5  -7   2   30.90    5.00
   5  -7  -2   30.40    4.30
  -5  -7   2   29.70    4.30
   5   7  -2   34.00    4.50
   5   7  -2   26.50    4.10
  -5   7   2   31.40    5.00
   3  -7  -2  447.26   12.00
   3  -7  -2  465.45   12.20
  -3  -7   2  479.75   18.40
  -3  -7   2  420.26   15.40
   3  -7  -2  443.06   17.10
  -3  -7   2  442.56   17.60
   3   7  -2  464.45   16.10
  -3   7   2  436.36   17.90
   1  -7  -2  181.78   10.00
  -1  -7   2  178.08   10.00
  -1  -7   2  195.28   10.70
  -1  -7   2  183.68    8.30
   1  -7  -2  189.28    6.50
   1   7  -2  184.18    8.50
  -1   7   2  193.38   10.90
   1  -7   2  174.78    7.40
   1  -7   2  174.28    9.70
  -1  -7  -2  179.38    7.20
   1  -7   2  174.98   10.20
  -1  -7  -2  161.28    9.50
  -1   7  -2  166.38    7.70
   1   7   2  183.88   10.90
  -1   7  -2  180.28    9.70
   3  -7   2  253.97   12.20
  -3  -7  -2  248.18   12.40
   3  -7   2  248.98   12.80
  -3  -7  -2  247.48   10.10
  -3   7  -2  269.27   12.50
  -3   7  -2  250.67    9.20
   3   7   2  273.57   13.70
   5  -7   2  915.11   30.60
  -5  -7  -2  954.60   28.20
   5  -7   2  933.31   23.90
   5  -7   2  945.71   29.80
  -5   7  -2  897.51   24.30
   5   7   2  914.41   31.50
  -5   7  -2  921.91   29.20
   7  -7   2   84.19    7.40
  -7  -7  -2   79.19    6.80
  -7  -7  -2   81.29    6.60
   7  -7   2   79.89    2.80
   7  -7   2   78.19    2.90
   7   7   2   80.79    4.00
  -7   7  -2   83.59    6.70
   7   7   2   87.49    8.20
  -9  -7  -2  462.15   19.60
  -9  -7  -2  509.25   19.90
   9  -7   2  483.75   20.70
  -9   7  -2  492.95   19.30
   9   7   2  515.35   21.50
   9   7   2  494.35   16.00
 -11  -7  -2  348.97   16.90
 -11  -7  -2  402.86   18.20
  11  -7   2  391.06   18.60
 -11   7  -2  413.86   17.40
  11   7   2  401.16   19.00
  11   7   2  392.66   15.10
 -13  -7  -2   81.19    8.10
  13  -7   2   71.49    7.60
 -13   7  -2   73.79    7.30
  13   7   2   61.29    8.00
 -15  -7  -2  684.23   27.60
  15  -7   2  608.84   26.60
  15   7   2  632.34   27.00
 -15   7  -2  670.23   25.50
  17  -7   2  165.18   12.90
 -17  -7  -2  176.48   13.40
 -17   7  -2  157.28   11.40
  17   7   2  156.38   12.40
  19  -7   2  322.77   19.10
 -19  -7  -2  354.86   20.30
 -19   7  -2  317.77   17.50
  19   7   2  321.07   18.70
  21  -7   2  149.09   13.40
 -21  -7  -2  179.88   14.90
 -21   7  -2  173.58   13.20
  21   7   2  154.18   13.20
  23  -7   2   46.60    9.40
 -23  -7  -2   73.19   12.50
 -23   7  -2   53.09    9.60
  23   7   2   46.50    9.40
 -25  -7  -2  175.08   16.20
  25  -7   2  163.08   15.20
 -25   7  -2  187.58   14.40
  25   7   2  183.38   14.90
  27  -7   2  355.86   22.80
 -27  -7  -2  334.17   23.00
  27  -7   2  343.07    9.90
  27   7   2  367.76   21.70
 -27   7  -2  358.06   21.40
  29  -7   2    0.40    1.20
 -29  -7  -2   -1.70    4.00
  29  -7   2   -0.90    4.20
 -29   7  -2   -1.00    1.10
 -29   7  -2    1.90    3.70
  29   7   2    1.60    3.20
  31  -7   2    2.10    1.90
  31  -7   2    5.70    5.10
 -31  -7  -2   -1.60    3.10
 -31   7  -2   -1.80    3.40
  31   7   2   11.60    5.20
 -31   7  -2    4.20    2.10
  33  -7   2  142.09   15.80
  33  -7   2  157.18    7.50
 -33  -7  -2  148.59   17.10
 -33   7  -2  159.48    8.70
  33   7   2  163.38   15.60
  35  -7   2  220.98   20.10
 -35  -7  -2  263.37   23.00
  35  -7   2  201.98    9.30
 -35   7  -2  202.48    9.00
  35   7   2  208.38   18.00
  37  -7   2   38.80    4.70
  37  -7   2   46.90   15.30
 -37  -7  -2   38.70   10.70
 -37   7  -2   42.10    4.90
  37   7   2   44.30   10.70
 -39  -7  -2  144.79   21.80
  39  -7   2  123.89    7.70
  39   7   2  154.58   19.60
  41  -7   2   55.19    5.40
  41   7   2   66.29   13.10
  43   7   2   59.39   12.00
 -45  -7  -2   61.39   15.00
  45   7   2   36.00    9.40
 -47  -7  -2   28.00   11.60
  47   7   2   56.19   12.20
 -50  -8   2   53.79   14.80
  50   8  -2   69.99   14.80
 -48  -8   2   76.99   15.40
  48  -8  -2   82.79    9.80
  48   8  -2   79.09   13.70
 -46  -8   2   82.89   15.90
  46  -8  -2   85.29    8.30
  46   8  -2   48.30   11.00
 -44  -8   2   87.49   16.20
  44  -8  -2   96.69    8.40
  44   8  -2  112.89   15.30
 -42  -8   2  186.38   25.70
  42   8  -2  167.48   16.70
 -40  -8   2   89.29   17.30
  40  -8  -2   81.79   13.30
  40  -8  -2   92.89    8.00
  40   8  -2   73.49   12.30
 -40   8   2  127.89   24.10
 -38  -8   2    2.10    4.30
  38  -8  -2    5.10    3.00
  38  -8  -2   -3.70    3.90
  38   8  -2    5.20    4.20
 -38   8   2    4.20    5.20
 -38   8   2    3.60    5.40
 -36  -8   2  300.07   24.10
  36  -8  -2  257.07   20.10
  36  -8  -2  293.37   13.70
  36   8  -2  292.17   20.40
 -36   8   2  291.27   15.40
 -36   8   2  337.87   20.60
  34  -8  -2  156.08    9.40
 -34  -8   2  175.18   17.90
  34  -8  -2  129.39   13.90
 -34   8   2  163.48   13.70
 -34   8   2  144.29   10.20
  34   8  -2  104.59   13.50
  32  -8  -2  214.88   17.10
 -32  -8   2  190.28   18.10
  32  -8  -2  218.08   10.90
  32   8  -2  243.48   17.70
 -32   8   2  219.48   14.90
 -30  -8   2   65.09   11.50
  30  -8  -2   75.19    6.40
  30  -8  -2   89.09   10.40
 -30   8   2   86.19    8.50
 -30   8   2   75.99    7.30
  30   8  -2  100.89   12.80
  28  -8  -2   51.19    8.90
 -28  -8   2   64.29   12.70
  28  -8  -2   50.29    5.20
  28   8  -2   53.69    9.80
 -28   8   2   47.90    7.20
  26  -8  -2  706.73   30.80
  26  -8  -2  715.63   23.20
  26  -8  -2  714.53   25.30
 -26  -8   2  786.92   35.40
 -26   8   2  680.13   25.90
  26   8  -2  736.73   31.20
 -24  -8   2  388.06   23.20
  24  -8  -2  369.16   16.20
  24  -8  -2  404.66   20.90
  24  -8  -2  379.96   14.70
  24   8  -2  378.26   20.80
 -24   8   2  383.46   16.30
 -22  -8   2  132.99   12.60
  22  -8  -2  114.99   10.10
  22  -8  -2  144.69    7.90
  22  -8  -2  124.39    8.50
 -22   8   2  136.49    8.10
  22   8  -2  141.19   11.90
  20  -8  -2  341.77   17.40
  20  -8  -2  354.56   13.80
 -20  -8   2  347.97   20.20
  20  -8  -2  326.27   14.50
 -20   8   2  369.96   15.80
  20   8  -2  336.67   18.30
  18  -8  -2  286.07   12.90
  18  -8  -2  260.87   14.10
  18  -8  -2  266.97   11.80
 -18   8   2  274.77    9.20
  16  -8  -2    7.70    2.70
  16  -8  -2   12.40    2.60
  16  -8  -2    6.90    2.70
 -16  -8   2   12.60    4.60
  16   8  -2    2.90    3.00
 -14  -8   2  197.78   12.40
  14  -8  -2  177.38    9.40
 -14  -8   2  166.88   10.70
  14  -8  -2  176.78    9.70
 -14  -8   2  176.08   12.40
  14  -8  -2  164.58    9.60
  14   8  -2  183.78   11.80
 -12  -8   2  290.67   15.60
  12  -8  -2  279.37   12.00
 -12  -8   2  290.17   13.90
 -12  -8   2  288.57   15.10
  12  -8  -2  274.87   12.50
  12  -8  -2  282.57   12.70
  12   8  -2  248.78   13.90
  10  -8  -2  689.33   23.10
 -10  -8   2  741.93   26.60
  10  -8  -2  657.73   22.80
 -10  -8   2  627.24   23.40
 -10  -8   2  658.43   25.20
  10  -8  -2  671.43   20.80
  10   8  -2  678.03   24.50
   8  -8  -2  609.64   22.00
  -8  -8   2  668.73   24.70
   8  -8  -2  689.03   19.40
  -8  -8   2  613.94   22.30
  -8  -8   2  659.13   24.60
   8  -8  -2  649.14   22.60
   8   8  -2  639.34   24.80
   8   8  -2  646.84   23.20
  -6  -8   2  596.64   22.40
   6  -8  -2  570.34   16.30
  -6  -8   2  577.84   22.00
   6  -8  -2  533.55   20.20
  -6  -8   2  544.35   19.80
   6   8  -2  593.84   20.80
  -6   8   2  579.54   21.50
   6   8  -2  558.84   19.80
  -4  -8   2  643.74   23.60
   4  -8  -2  646.74   22.40
  -4  -8   2  593.34   20.70
  -4  -8   2  618.34   23.00
   4  -8  -2  633.64   17.10
   4  -8  -2  639.24   17.40
  -4   8   2  624.14   23.30
   4   8  -2  655.03   21.80
  -2  -8   2  135.29    9.10
   2  -8  -2  143.59    5.70
   2  -8  -2  146.79    9.00
  -2  -8   2  142.79    9.20
  -2  -8   2  138.99    7.60
   2  -8  -2  148.69    5.80
  -2   8   2  143.79    9.70
   2   8  -2  136.59    7.90
   0  -8   2   40.00    5.90
   0  -8  -2   38.00    5.40
   0  -8   2   37.60    5.60
   0  -8   2   28.40    3.80
   0  -8  -2   30.10    2.90
   0   8  -2   33.90    4.30
   0   8   2   23.60    4.80
   2  -8   2  519.15   16.00
   2  -8   2  494.35   20.00
  -2  -8  -2  493.05   16.30
   2  -8   2  524.15   19.70
  -2  -8  -2  508.45   20.10
  -2   8  -2  524.95   18.20
   2   8   2  479.35   20.70
  -2   8  -2  497.05   16.40
  -4  -8  -2 1704.03   50.09
   4  -8   2 1737.93   50.79
   4  -8   2 1701.83   49.60
  -4  -8  -2 1774.62   46.90
   4  -8   2 1743.03   44.00
   4   8   2 1707.03   51.69
  -4   8  -2 1747.73   48.00
  -4   8  -2 1752.12   44.80
   6  -8   2  180.08   10.40
  -6  -8  -2  176.98    9.60
  -6  -8  -2  182.78   11.10
   6  -8   2  170.68    6.10
   6  -8   2  161.38   10.60
  -6   8  -2  153.08    9.00
   6   8   2  175.28   11.70
  -6   8  -2  165.38    6.50
   8  -8   2   39.70    1.80
   8  -8   2   40.00    1.90
  -8  -8  -2   53.09    7.10
  -8  -8  -2   41.20    5.80
   8  -8   2   47.00    7.00
   8   8   2   37.90    2.50
  -8   8  -2   42.90    5.80
   8   8   2   50.39    8.30
  10  -8   2  399.66   19.10
 -10  -8  -2  397.96   18.10
 -10   8  -2  431.86   17.50
  10   8   2  406.26   19.90
 -12  -8  -2  277.07   17.50
  12  -8   2  314.97   16.70
  12   8   2  318.27   17.50
 -12   8  -2  316.07   15.00
  14  -8   2  116.29   10.40
 -14  -8  -2  116.89   10.10
  14   8   2  128.19   11.20
 -14   8  -2  136.69    9.60
  16  -8   2  315.57   18.20
 -16  -8  -2  298.57   17.80
  16   8   2  301.17   17.80
 -16   8  -2  312.97   16.10
  18  -8   2  270.07   17.30
 -18  -8  -2  288.27   18.20
 -18   8  -2  293.77   18.20
  18   8   2  290.27   17.80
 -20  -8  -2  237.48   17.20
  20  -8   2  241.18   16.80
  20   8   2  263.57   17.40
 -22  -8  -2   24.70    6.30
  22  -8   2   24.90    7.30
  22   8   2   38.40    8.40
 -22   8  -2   32.30    7.00
  24  -8   2  219.78   16.90
 -24  -8  -2  220.68   17.60
  24   8   2  200.58   16.20
 -24   8  -2  216.38   15.40
  26  -8   2  111.19   15.10
 -26  -8  -2   88.59   13.40
 -26   8  -2  111.69   11.60
  26   8   2   99.29   13.40
  28  -8   2  329.27   22.80
 -28  -8  -2  353.06   24.20
 -28   8  -2  313.07   20.30
  28   8   2  307.37   21.00
 -30  -8  -2   79.59   14.30
  30  -8   2   59.69   11.40
  30   8   2   71.59   11.80
 -30   8  -2   68.39   10.80
  32  -8   2  153.18   16.70
 -32  -8  -2  185.98   19.20
 -32   8  -2  169.08   15.90
  32   8   2  179.68   16.60
 -34  -8  -2  442.66   30.10
  34  -8   2  405.86   27.60
 -34   8  -2  401.76   25.30
  34   8   2  391.46   27.40
 -36  -8  -2   88.29   15.10
 -36   8  -2   88.79   13.50
  36   8   2  101.49   15.70
  38   8   2   90.29   15.40
 -40  -8  -2   76.59   16.10
  40   8   2   92.19   15.20
 -42  -8  -2   91.89   16.80
  42   8   2  110.59   17.20
 -44  -8  -2   79.79   17.00
  44   8   2   86.99   15.20
 -46  -8  -2   37.50   12.20
  46   8   2   49.00   12.50
 -49  -9   2   11.30    9.30
  49   9  -2   18.00    8.60
 -47  -9   2   -3.00    8.30
  47   9  -2    5.30    6.80
 -45  -9   2    0.70    7.10
  45  -9  -2    5.20    3.90
  45   9  -2    7.40    7.00
  43  -9  -2   44.40    6.20
 -43  -9   2   78.09   16.90
  43   9  -2   56.19   12.10
 -41  -9   2    3.20    5.40
  41  -9  -2    3.00    3.00
  41   9  -2    6.10    5.70
 -39  -9   2    0.40    5.70
  39  -9  -2    2.60    3.00
  39  -9  -2    6.50    5.30
  39   9  -2    8.40    4.70
  37  -9  -2    4.40    5.30
 -37  -9   2    7.70    5.70
  37  -9  -2    7.60    3.40
  37   9  -2    2.20    5.00
 -37   9   2   -0.40    6.00
 -35  -9   2  104.89   17.30
  35  -9  -2   95.79    7.30
  35  -9  -2   97.69   14.80
  35  -9  -2   86.69    8.30
 -35   9   2   93.69   11.40
 -33  -9   2   55.89   12.70
  33  -9  -2   45.80    7.30
  33  -9  -2   45.20    5.70
  33  -9  -2   36.60    8.60
  33   9  -2   38.30    8.90
 -33   9   2   36.30    6.90
  31  -9  -2   54.39    9.40
 -31  -9   2   54.99   11.30
  31  -9  -2   47.80    6.70
  31  -9  -2   57.19    5.20
 -31   9   2   48.70    7.60
  31   9  -2   70.99   11.50
 -29  -9   2    5.70    5.10
  29  -9  -2    0.70    2.60
  29  -9  -2    3.00    2.30
  29  -9  -2    5.50    4.40
  29   9  -2    1.10    3.40
 -29   9   2    2.30    3.30
 -27  -9   2   18.20    6.30
  27  -9  -2   25.60    6.80
  27  -9  -2   26.10    4.80
  27  -9  -2   21.00    4.00
  27   9  -2   22.50    6.50
 -27   9   2   18.80    4.20
  25  -9  -2   15.80    5.10
  25  -9  -2   10.10    3.30
 -25  -9   2    8.00    5.20
  25  -9  -2   10.70    2.80
 -25   9   2    6.20    2.70
  25   9  -2    8.50    4.60
 -23  -9   2    6.60    4.40
  23  -9  -2    8.20    2.60
  23  -9  -2   10.90    4.60
  23  -9  -2   17.50    3.60
 -23   9   2   13.30    2.80
  23   9  -2   17.50    5.60
  21  -9  -2    2.80    2.70
  21  -9  -2    5.00    2.20
 -21  -9   2    8.10    4.10
  21  -9  -2    4.70    3.00
  21   9  -2    8.40    3.60
  19  -9  -2   35.50    6.50
  19  -9  -2   24.20    4.00
 -19  -9   2   35.80    7.70
  19  -9  -2   32.80    5.10
  19   9  -2   37.10    7.30
  17  -9  -2    2.90    2.30
  17  -9  -2   -0.40    1.80
  17  -9  -2    0.90    2.20
 -17  -9   2    5.00    3.40
 -17  -9   2    1.80    2.50
  17   9  -2    2.10    3.00
  15  -9  -2    3.40    2.70
 -15  -9   2   -1.10    2.20
 -15  -9   2   -1.50    2.00
  15  -9  -2    1.50    2.10
  15  -9  -2   -1.80    1.60
  15   9  -2    2.90    3.10
  13  -9  -2   82.69    6.80
  13  -9  -2   79.09    6.20
  13  -9  -2   69.09    6.10
 -13  -9   2   76.39    8.10
 -13  -9   2   73.79    9.90
  13   9  -2   73.39    9.40
  11  -9  -2   29.20    4.30
 -11  -9   2   21.80    5.30
  11  -9  -2   25.60    4.30
 -11  -9   2   25.70    5.10
  11  -9  -2   31.70    4.90
 -11  -9   2   26.30    4.80
  11   9  -2   16.80    4.40
  -9  -9   2   50.99   10.70
  -9  -9   2   27.50    5.10
   9  -9  -2   34.80    3.70
   9  -9  -2   42.00    5.90
  -9  -9   2   37.20    5.70
   9  -9  -2   38.30    5.50
   9   9  -2   31.00    5.50
   7  -9  -2   66.89    6.10
  -7  -9   2   64.89    6.80
  -7  -9   2   50.99    6.10
   7  -9  -2   57.49    4.10
   7  -9  -2   57.79    5.90
   7   9  -2   57.79    6.20
  -7   9   2   66.69    7.90
   5  -9  -2   18.30    4.10
  -5  -9   2   13.40    3.20
  -5  -9   2   13.90    3.90
  -5  -9   2   10.70    3.40
   5  -9  -2   16.70    2.50
   5  -9  -2   18.00    2.40
   5   9  -2   16.70    4.20
  -5   9   2   11.50    3.40
   3  -9  -2   15.70    4.40
   3  -9  -2   22.10    2.70
  -3  -9   2   21.10    4.00
  -3  -9   2   14.90    4.00
   3  -9  -2   21.20    2.30
  -3  -9   2   22.10    4.90
   3   9  -2   26.50    4.40
  -3   9   2   24.20    4.90
   1  -9  -2   -0.70    1.70
   1  -9  -2    1.60    1.30
  -1  -9   2    0.20    1.70
   1  -9  -2    2.10    1.30
  -1  -9   2   -0.60    1.70
  -1  -9   2    9.50    2.60
   1   9  -2    3.10    1.80
  -1   9   2    3.30    2.70
  -1  -9  -2   17.70    3.00
  -1  -9  -2   16.60    4.10
   1  -9   2   15.50    2.90
   1  -9   2   23.70    4.90
   1  -9   2   17.10    3.90
  -1   9  -2   15.70    3.20
   1   9   2   12.60    4.00
  -3  -9  -2    4.60    2.70
   3  -9   2    4.40    2.30
   3  -9   2    0.50    1.30
  -3  -9  -2    2.20    1.80
   3  -9   2    1.40    2.00
   3   9   2    1.70    2.40
  -3   9  -2    2.10    1.90
  -3   9  -2    0.10    1.50
  -5  -9  -2  116.69   10.40
   5  -9   2  123.69    5.70
  -5  -9  -2  127.19    7.90
   5  -9   2  122.79    9.30
  -5   9  -2  122.09    7.60
   5   9   2  118.99   10.20
  -5   9  -2  119.39    6.20
  -7  -9  -2    4.70    2.30
   7  -9   2    4.80    2.50
   7  -9   2    0.90    1.80
   7  -9   2    3.60    1.20
  -7   9  -2    4.60    2.30
   7   9   2    7.20    3.70
  -9  -9  -2    2.40    2.50
   9  -9   2    7.10    3.40
   9   9   2    5.10    3.10
  -9   9  -2    3.30    2.30
  11  -9   2   21.50    5.40
 -11  -9  -2   18.90    4.90
  11   9   2   17.60    5.30
 -11   9  -2   12.50    3.60
 -13  -9  -2   93.49    9.20
  13  -9   2   83.89    8.80
 -13   9  -2   99.39    8.10
  13   9   2  101.79   10.50
 -15  -9  -2   13.60    4.50
  15  -9   2   15.50    4.80
 -15   9  -2   18.90    4.70
  15   9   2   13.20    5.10
  17  -9   2    4.50    3.20
 -17  -9  -2   12.10    4.60
  17   9   2    6.30    4.60
 -17   9  -2    2.60    2.80
  19  -9   2   13.00    5.30
 -19  -9  -2   14.40    6.00
 -19   9  -2   18.50    5.10
  19   9   2   20.40    6.40
  21  -9   2  103.69   11.50
 -21  -9  -2   99.99   12.00
 -21   9  -2  112.49   10.50
  21   9   2  119.99   12.40
 -23  -9  -2    2.00    2.80
  23  -9   2    1.70    4.00
 -23   9  -2   -5.40    2.60
  23   9   2    2.80    4.20
 -25  -9  -2    3.60    4.70
  25  -9   2    5.50    4.00
  25   9   2    7.10    4.70
 -25   9  -2    0.70    3.90
  27  -9   2    8.50    6.00
 -27  -9  -2   15.30    6.50
  27   9   2    8.70    6.10
 -27   9  -2    5.90    5.20
 -29  -9  -2    7.50    5.30
  29  -9   2    7.30    4.70
  29   9   2   12.80    5.50
 -29   9  -2    2.80    4.70
 -31  -9  -2   53.29   12.60
  31  -9   2   61.39   12.10
 -31   9  -2   71.79   11.80
  31   9   2   66.89   13.40
  33  -9   2   13.50    6.90
 -33  -9  -2   12.70    6.70
  33   9   2   20.40    7.30
 -33   9  -2    8.70    6.60
 -35  -9  -2    8.40    9.40
 -35   9  -2    6.00    7.70
  35   9   2   11.20    6.70
 -37  -9  -2   27.00    9.00
  37   9   2   32.00    8.90
 -39  -9  -2   -4.70    5.40
  39   9   2    1.50    5.80
 -41  -9  -2    1.50    7.20
  41   9   2   16.70    7.40
 -43  -9  -2    9.90    8.50
  43   9   2   14.70    8.20
 -45  -9  -2    7.00    9.00
  45   9   2    1.00   12.00
 -48 -10   2   74.39   17.10
  48  10  -2   40.20   10.70
 -46 -10   2   59.39   16.40
  46  10  -2   70.19   15.10
 -44 -10   2  140.99   22.40
  44  10  -2  170.48   17.60
 -42 -10   2  121.89   20.60
  42 -10  -2  109.69    8.60
  42  10  -2  100.39   15.50
  40 -10  -2  158.58    9.10
 -40 -10   2  165.88   19.70
  40  10  -2  183.98   17.40
  38 -10  -2   74.39    6.30
  38 -10  -2   76.19   13.70
 -38 -10   2   67.29   24.70
  38  10  -2   60.39   11.70
  36 -10  -2  297.87   21.60
  36 -10  -2  276.47   12.40
 -36 -10   2  300.97   25.10
  36  10  -2  248.48   19.90
 -34 -10   2  115.99   17.30
  34 -10  -2  130.89    7.90
  34 -10  -2  120.59   13.60
  34 -10  -2  120.99    9.00
  34  10  -2  128.19   16.10
  32 -10  -2  213.58   11.80
 -32 -10   2  248.08   21.20
  32 -10  -2  214.28   10.40
  32 -10  -2  232.78   21.10
  32  10  -2  241.98   18.60
  30 -10  -2  246.98   18.00
 -30 -10   2  284.97   22.20
  30 -10  -2  236.88   12.40
  30 -10  -2  254.27   11.30
  30  10  -2  273.77   19.30
 -28 -10   2  218.48   18.80
  28 -10  -2  216.28   10.10
  28 -10  -2  199.28   11.10
  28 -10  -2  212.28   16.00
  28  10  -2  227.78   17.10
  26 -10  -2  233.08   12.00
 -26 -10   2  239.78   19.30
  26 -10  -2  253.67   11.10
  26 -10  -2  254.97   17.10
  26  10  -2  236.98   17.30
  24 -10  -2  376.86   14.40
 -24 -10   2  374.46   23.20
  24 -10  -2  354.96   15.10
  24 -10  -2  333.17   19.30
  24  10  -2  337.77   20.50
  22 -10  -2  174.48    9.70
  22 -10  -2  184.68    9.30
  22 -10  -2  179.98   12.90
 -22 -10   2  180.38   15.10
  22  10  -2  160.88   13.70
  20 -10  -2   52.09    5.50
  20 -10  -2   58.69    8.40
  20 -10  -2   50.59    5.30
 -20 -10   2   54.79    9.20
  20  10  -2   53.89    9.10
  18 -10  -2  114.59    7.70
  18 -10  -2  119.19    9.40
 -18 -10   2  149.79   12.90
 -18 -10   2  111.29   10.70
  18 -10  -2  125.89    8.30
  18  10  -2  114.79   11.00
 -16 -10   2  111.49   11.00
  16 -10  -2  112.19    7.50
  16 -10  -2  105.99    8.30
  16 -10  -2   92.19    7.10
 -16 -10   2  126.09   10.90
  16  10  -2   99.89    9.90
  14 -10  -2  365.36   16.00
 -14 -10   2  391.76   20.00
  14 -10  -2  416.06   16.70
  14 -10  -2  433.06   17.20
 -14 -10   2  420.46   21.30
  14  10  -2  423.96   20.70
  12 -10  -2  254.47   11.90
 -12 -10   2  252.67   15.50
  12 -10  -2  267.67   12.90
  12 -10  -2  257.17   12.40
 -12 -10   2  259.47   15.20
  12  10  -2  269.67   15.20
 -10 -10   2  316.07   16.50
  10 -10  -2  299.27   12.10
 -10 -10   2  286.77   16.10
  10 -10  -2  277.57   13.50
  10 -10  -2  294.97   14.20
  10  10  -2  274.67   15.20
   8 -10  -2  452.55   19.10
   8 -10  -2  474.85   16.00
   8 -10  -2  473.65   18.90
  -8 -10   2  459.05   19.20
  -8 -10   2  484.05   21.30
  -8 -10   2  505.25   21.70
   8  10  -2  497.15   20.60
  -6 -10   2  222.08   11.80
  -6 -10   2  231.98   13.50
   6 -10  -2  229.18   12.40
   6 -10  -2  240.38    9.40
  -6 -10   2  238.48   13.80
   6 -10  -2  227.88    9.10
   6  10  -2  234.18   12.80
  -6  10   2  243.08   13.50
  -4 -10   2  280.87   14.90
  -4 -10   2  281.87   15.20
  -4 -10   2  273.57   12.80
   4 -10  -2  274.27   13.60
   4 -10  -2  291.27   10.40
  -4  10   2  266.17   14.80
   4  10  -2  296.07   14.00
  -2 -10   2  321.17   15.80
  -2 -10   2  300.27   13.30
   2 -10  -2  313.27   15.10
   2 -10  -2  330.27   11.50
  -2 -10   2  331.27   16.30
   2 -10  -2  330.47   13.80
  -2  10   2  305.07   16.20
   2  10  -2  306.77   14.20
   0 -10   2   68.69    5.50
   0 -10   2   83.89    7.60
   0 -10  -2   77.19    7.40
   0 -10   2   82.69    7.70
   0 -10  -2   74.79    5.00
   0 -10  -2   75.49    5.10
   0  10   2   83.89   10.00
   0  10  -2   65.99    6.10
   2 -10   2   85.69    7.70
  -2 -10  -2   82.99    5.80
  -2 -10  -2   80.49    5.60
   2 -10   2   85.59    5.60
   2 -10   2   78.49    7.80
  -2  10  -2   79.29    6.10
   2  10   2   81.49    9.90
  -4 -10  -2   12.20    2.80
   4 -10   2   10.60    4.10
   4 -10   2   10.80    2.40
   4 -10   2    5.30    2.90
  -4  10  -2    6.90    2.50
   4  10   2    9.80    4.20
   6 -10   2  701.33   20.40
   6 -10   2  725.73   26.70
   6 -10   2  723.63   27.70
  -6 -10  -2  726.23   25.00
  -6  10  -2  697.93   23.30
  -6  10  -2  732.03   25.80
   6  10   2  714.83   29.50
   8 -10   2  113.09    5.00
   8 -10   2  100.79    9.30
  -8 -10  -2  116.89    8.80
   8 -10   2  115.39    4.80
   8 -10   2  124.19    9.70
  -8  10  -2  110.79    7.50
   8  10   2  114.39   10.40
  10 -10   2  178.38   11.80
 -10 -10  -2  147.69   10.90
  10 -10   2  153.98   12.00
  10  10   2  156.78   12.70
 -10  10  -2  165.08    9.60
  12 -10   2  341.87   18.80
 -12 -10  -2  332.07   17.60
  12  10   2  363.06   20.20
 -12  10  -2  333.27   15.10
 -14 -10  -2  284.57   17.10
  14 -10   2  275.07   17.00
 -14  10  -2  279.17   14.00
  14  10   2  305.97   18.90
 -16 -10  -2  165.68   12.90
  16 -10   2  124.99   11.80
 -16  10  -2  125.79    9.60
  16  10   2  162.88   13.80
  18 -10   2  180.68   14.60
 -18 -10  -2  173.08   14.40
  18  10   2  180.08   15.20
 -18  10  -2  176.58   11.90
  20 -10   2  423.06   23.60
 -20 -10  -2  449.06   24.80
 -20  10  -2  438.56   20.60
  20  10   2  447.86   24.80
  22 -10   2  108.99   11.90
 -22 -10  -2  115.39   12.50
 -22  10  -2   92.79    9.70
  22  10   2  102.69   14.00
 -24 -10  -2   52.79   10.10
  24 -10   2   89.49   13.30
  24  10   2   55.09   10.80
 -24  10  -2   80.79    9.40
 -26 -10  -2   69.59   13.00
  26 -10   2   63.99   11.10
  26  10   2   60.69   10.70
 -26  10  -2   61.09    9.60
 -28 -10  -2  135.39   14.90
  28 -10   2  125.79   13.70
  28  10   2  114.79   15.40
 -28  10  -2  129.09   13.30
  30 -10   2  136.19   15.40
 -30 -10  -2  145.29   16.30
  30  10   2  145.99   15.30
 -30  10  -2  123.09   13.50
  32 -10   2   46.50    9.10
 -32 -10  -2   67.89   12.40
  32  10   2   74.39   12.10
 -32  10  -2   55.19   10.90
 -34 -10  -2  117.19   18.90
  34  10   2  106.89   15.90
 -36 -10  -2   92.59   17.20
  36  10   2  107.69   16.60
 -38 -10  -2   73.79   16.40
  38  10   2   73.59   14.10
 -40 -10  -2   70.09   16.20
  40  10   2   57.29   13.00
 -42 -10  -2   46.40   11.90
  42  10   2   60.59   12.90
 -44 -10  -2  101.59   19.10
  44  10   2   73.69   15.60
 -45 -11   2   28.10   11.20
  45  11  -2   39.00   10.90
 -43 -11   2    6.40    7.60
  43  11  -2    3.40    6.10
 -41 -11   2  117.59   20.90
  41  11  -2  114.59   16.40
 -39 -11   2    2.90    6.10
  39  11  -2    5.30    5.80
  37 -11  -2   52.59   11.90
 -37 -11   2   93.29   17.00
  37 -11  -2   78.89    5.40
  37  11  -2   71.19   14.10
  35 -11  -2    1.20    2.20
  35 -11  -2    1.10    4.10
 -35 -11   2    4.10    6.90
  35  11  -2    1.00    4.00
  33 -11  -2   34.20    4.40
 -33 -11   2   24.30    8.30
  33 -11  -2   30.40    7.90
  33  11  -2   42.30   10.00
  31 -11  -2  110.89   12.40
  31 -11  -2  103.79    6.60
 -31 -11   2  122.19   17.40
  31 -11  -2  105.79    7.60
  31  11  -2  111.79   18.50
  29 -11  -2   74.79   12.00
 -29 -11   2   86.69   15.40
  29 -11  -2   73.39    5.70
  29 -11  -2   72.79    6.50
  29  11  -2   72.49   12.50
 -27 -11   2    9.80    5.80
  27 -11  -2    9.40    3.80
  27 -11  -2    1.40    1.80
  27 -11  -2   -1.70    2.70
  27  11  -2    2.50    4.00
  25 -11  -2  108.19   10.60
 -25 -11   2  115.69   13.20
  25 -11  -2  122.99    7.30
  25 -11  -2  124.59    8.20
 -25 -11   2  116.79   12.40
  25  11  -2  144.79   13.60
  23 -11  -2  102.79   10.00
  23 -11  -2   97.59    6.50
 -23 -11   2   92.49   10.90
  23 -11  -2   93.59    7.00
 -23 -11   2   82.39   13.50
  23  11  -2   87.29   12.40
  21 -11  -2   22.00    5.30
  21 -11  -2   25.40    4.60
 -21 -11   2   19.00    5.80
  21 -11  -2   18.60    3.60
 -21 -11   2   16.30    5.60
  21  11  -2   22.30    6.30
 -19 -11   2   17.70    5.90
 -19 -11   2   19.50    5.80
  19 -11  -2   22.70    4.70
  19 -11  -2   22.30    5.10
  19 -11  -2   24.10    4.40
  19  11  -2   13.40    5.20
  17 -11  -2  118.59    8.00
 -17 -11   2  122.49   12.00
 -17 -11   2  103.39   10.70
  17 -11  -2  120.59    8.10
  17 -11  -2  112.39    9.00
  17  11  -2  110.49   11.20
  15 -11  -2   98.89    7.60
 -15 -11   2  107.79   11.10
  15 -11  -2  108.39    8.40
  15 -11  -2  113.29    8.00
 -15 -11   2  103.79   10.10
  15  11  -2  106.59   10.40
  13 -11  -2  143.09    8.90
  13 -11  -2  135.99    9.00
 -13 -11   2  142.39   12.00
 -13 -11   2  147.89   11.80
  13 -11  -2  146.39    9.60
  13  11  -2  138.69   11.60
 -11 -11   2  214.98   13.90
 -11 -11   2  197.68   13.80
  11 -11  -2  173.88   10.90
  11 -11  -2  199.18   10.10
  11  11  -2  186.38   16.60
   9 -11  -2   69.19    7.10
   9 -11  -2   71.09    5.10
  -9 -11   2   74.89    8.20
   9 -11  -2   83.89    5.90
   9 -11  -2   80.09    7.20
  -9 -11   2   93.49    9.10
   9  11  -2   73.09    9.10
  -7 -11   2  351.56   16.50
   7 -11  -2  375.86   13.80
   7 -11  -2  390.76   17.70
  -7 -11   2  375.16   19.20
  -7 -11   2  420.06   19.70
   7 -11  -2  348.87   16.40
   7 -11  -2  372.86   13.10
   7  11  -2  383.66   17.90
  -5 -11   2   81.29    9.50
   5 -11  -2   81.39    5.20
  -5 -11   2   85.09    7.30
  -5 -11   2   82.19    8.20
   5 -11  -2   79.09    5.40
   5 -11  -2   77.59    7.40
  -5  11   2   98.99    9.20
   5  11  -2   86.39    8.00
   3 -11  -2   22.70    4.90
   3 -11  -2   31.70    3.60
   3 -11  -2   29.40    3.30
  -3 -11   2   28.40    5.70
  -3 -11   2   36.30    6.60
  -3 -11   2   33.60    5.80
   3  11  -2   34.10    5.80
  -3  11   2   28.40    6.20
  -1 -11   2  242.38   14.20
   1 -11  -2  269.37   10.70
  -1 -11   2  256.57   14.70
   1 -11  -2  254.37   10.60
  -1 -11   2  247.98   12.00
  -1  11   2  252.07   15.00
   1  11  -2  267.57   13.20
   1 -11   2   62.79    8.40
   1 -11   2   57.19    6.90
   1 -11   2   68.39    5.60
  -1 -11  -2   61.89    5.30
  -1 -11  -2   62.19    5.00
  -1  11  -2   59.29    5.70
   1  11   2   52.09    8.00
  -3 -11  -2   23.00    4.00
   3 -11   2   20.70    4.90
   3 -11   2   21.30    5.30
  -3 -11  -2   17.70    3.70
   3 -11   2   21.90    3.60
   3  11   2   12.40    5.70
  -3  11  -2   17.00    3.70
   5 -11   2   96.09    8.60
   5 -11   2   88.09    5.40
  -5 -11  -2   93.49    7.30
   5 -11   2   95.59    8.90
  -5  11  -2   84.79    6.10
   5  11   2  103.89   10.60
  -7 -11  -2   25.30    5.00
   7 -11   2   29.00    3.20
   7 -11   2   27.00    5.90
   7 -11   2   32.20    6.30
   7  11   2   36.80    7.50
   9 -11   2   27.90    2.10
   9 -11   2   33.60    6.10
  -9 -11  -2   30.30    5.20
   9 -11   2   26.60    2.40
   9 -11   2   28.60    6.00
   9  11   2   20.20    5.70
  -9  11  -2   24.60    4.20
  11 -11   2   25.00    5.90
 -11 -11  -2   22.00    5.50
  11 -11   2   15.80    4.80
  11  11   2   18.90    6.10
 -11  11  -2   20.10    4.60
 -13 -11  -2  118.99   10.80
  13 -11   2  135.69   13.60
 -13  11  -2  121.49   10.20
  13  11   2  108.49   13.50
  15 -11   2  106.29   10.90
 -15 -11  -2  108.99   11.00
 -15  11  -2   90.69    9.30
  15  11   2  103.59   13.60
  17 -11   2  197.98   15.10
 -17 -11  -2  180.48   14.80
  17  11   2  193.68   16.00
 -19 -11  -2   -3.00    2.90
  19 -11   2   -0.40    2.90
  19  11   2    3.10    4.40
  21 -11   2   79.39   12.00
 -21 -11  -2   63.09   10.80
  21  11   2   76.49   12.80
  23 -11   2  182.28   16.10
 -23 -11  -2  187.38   16.50
  23  11   2  194.38   17.10
 -25 -11  -2  117.59   14.00
  25 -11   2   96.49   13.50
  25  11   2  122.99   16.70
  27 -11   2   32.40    9.10
 -27 -11  -2   40.30   11.30
  27  11   2   23.80    9.30
 -27  11  -2   31.70   11.20
 -29 -11  -2   72.59   13.40
  29 -11   2   52.69   11.50
 -29  11  -2   49.00   12.80
  29  11   2   58.09   11.30
 -31 -11  -2   32.60   10.30
  31 -11   2   15.20    7.70
  31  11   2   22.60    8.30
 -33 -11  -2    6.00    5.80
  33  11   2   -1.80    6.10
 -35 -11  -2   34.10   10.90
  35  11   2   52.79   10.80
 -37 -11  -2  116.49   19.00
  37  11   2  115.99   18.00
 -39 -11  -2   78.39   17.00
  39  11   2   65.49   15.00
 -41 -11  -2   18.30   10.20
 -44 -12   2   10.80    8.40
  44  12  -2    4.40    7.30
 -42 -12   2   17.90    9.00
  42  12  -2   40.60   11.70
 -40 -12   2   57.09   14.70
  40  12  -2   39.50   10.40
 -38 -12   2    4.00    5.90
  38  12  -2    1.10    6.00
 -36 -12   2   51.19   13.00
  36  12  -2   47.00   11.20
 -34 -12   2   32.00   10.90
  34 -12  -2   34.00    8.00
  34 -12  -2   33.30    3.60
  34  12  -2   27.30    7.50
  32 -12  -2   37.60    8.90
  32 -12  -2   38.90    3.90
 -32 -12   2   50.29   11.80
  32  12  -2   36.60    8.30
 -30 -12   2   43.10   10.00
  30 -12  -2   44.70    9.50
 -30 -12   2   62.19   12.80
  30 -12  -2   38.10    4.20
  30  12  -2   42.20    9.10
  28 -12  -2   29.60    4.10
 -28 -12   2   28.70    7.80
 -28 -12   2   20.20    6.20
  28 -12  -2   24.20    7.20
  28 -12  -2   27.40    3.90
  28  12  -2   20.00    7.70
 -26 -12   2   46.90   10.70
  26 -12  -2   41.20    5.30
  26 -12  -2   57.99    4.90
 -26 -12   2   64.79   11.30
  26 -12  -2   56.69   10.00
  26  12  -2   44.70    9.50
  24 -12  -2   84.29    6.00
 -24 -12   2   71.29   10.50
 -24 -12   2   83.49   13.30
  24 -12  -2   79.59    6.30
  24 -12  -2   91.59    9.90
  24  12  -2   90.09   13.90
 -22 -12   2   44.00    9.60
  22 -12  -2   39.30    5.00
 -22 -12   2   38.40    7.80
  22 -12  -2   49.10    8.50
  22 -12  -2   42.30    5.30
  22  12  -2   21.00    6.20
  20 -12  -2   68.09    6.20
 -20 -12   2   68.19   11.00
  20 -12  -2   64.99    6.20
  20 -12  -2   65.29    7.70
 -20 -12   2   62.39    9.20
  20  12  -2   58.29    9.60
  18 -12  -2   90.99    7.20
 -18 -12   2   89.79   10.20
  18 -12  -2   92.69    7.30
  18 -12  -2   95.89    8.80
 -18 -12   2   89.89   10.70
  18  12  -2  113.39   14.00
 -16 -12   2   25.00    6.10
  16 -12  -2   20.60    4.40
  16 -12  -2   28.70    5.30
  16 -12  -2   20.10    4.00
 -16 -12   2   29.70    7.30
  16  12  -2   16.50    5.80
  14 -12  -2    2.80    2.40
 -14 -12   2    2.70    2.90
  14 -12  -2   -0.20    2.40
 -14 -12   2    0.60    3.10
  14 -12  -2    0.70    2.60
  14  12  -2    3.00    4.30
  12 -12  -2  134.09    9.40
  12 -12  -2  134.39    7.80
  12 -12  -2  110.99    8.50
 -12 -12   2  138.99   11.70
 -12 -12   2  127.99   11.60
  12 -12  -2  139.59    8.90
  12  12  -2  143.49   11.90
  10 -12  -2   99.89    8.10
  10 -12  -2   94.49    6.20
 -10 -12   2   88.19    9.30
  10 -12  -2   98.49    6.90
 -10 -12   2   86.89    9.40
  10 -12  -2   95.89    8.60
  10  12  -2  100.99    9.80
   8 -12  -2  250.47   10.60
   8 -12  -2  240.18   13.70
   8 -12  -2  254.07   11.20
  -8 -12   2  244.38   15.30
  -8 -12   2  276.97   16.30
   8 -12  -2  248.98   13.50
   8  12  -2  276.17   15.60
   6 -12  -2   23.40    5.40
  -6 -12   2   21.10    5.20
   6 -12  -2   21.30    3.30
  -6 -12   2   25.20    6.20
   6 -12  -2   27.70    4.00
  -6  12   2   19.20    5.20
   6  12  -2   21.60    5.20
  -4 -12   2   15.70    4.90
   4 -12  -2   14.50    3.00
   4 -12  -2   14.90    2.90
  -4 -12   2    9.90    3.60
  -4 -12   2   13.80    4.90
   4  12  -2   13.20    4.10
  -4  12   2   16.60    4.50
   2 -12  -2   64.99    5.20
  -2 -12   2   68.89    9.50
   2 -12  -2   57.49    4.90
  -2 -12   2   51.59    6.40
  -2 -12   2   72.19    9.40
   2  12  -2   63.39    8.00
  -2  12   2   75.89    9.70
   0 -12   2   28.00    6.30
   0 -12   2   18.90    4.00
   0 -12   2   25.80    5.80
   0 -12  -2   28.80    4.20
   0 -12  -2   23.00    3.80
   0  12   2   33.10    8.60
   0  12  -2   28.00    5.00
  -2 -12  -2  198.88   10.20
   2 -12   2  185.58   12.90
   2 -12   2  169.48    9.30
  -2 -12  -2  194.18    9.80
   2 -12   2  182.38   12.40
   2  12   2  172.98   13.50
  -2  12  -2  199.48   10.90
   4 -12   2    1.00    2.70
  -4 -12  -2    7.20    2.70
   4 -12   2    6.30    2.30
  -4 -12  -2    8.50    2.80
   4 -12   2    3.80    3.00
  -4  12  -2    5.50    2.80
   4  12   2    9.80    4.90
  -6 -12  -2  120.09    8.40
   6 -12   2  121.69   10.60
   6 -12   2  124.99   10.30
   6 -12   2  110.39    6.20
  -6 -12  -2  107.49    8.70
  -6  12  -2  117.69    7.10
   6  12   2  129.79   12.50
   8 -12   2   26.10    6.10
   8 -12   2   27.20    2.70
  -8 -12  -2   28.20    5.70
   8 -12   2   26.40    6.00
   8  12   2   19.90    6.60
  10 -12   2   59.49    9.00
  10 -12   2   63.99    2.30
 -10 -12  -2   66.59    7.30
  10 -12   2   66.89    2.40
  10 -12   2   84.89    9.40
  10  12   2   58.49    9.80
  12 -12   2   37.20    7.60
 -12 -12  -2   43.80    7.60
  12 -12   2   45.90    8.30
  12  12   2   38.60    8.40
  14 -12   2   78.59    9.40
 -14 -12  -2   80.19    8.90
  14 -12   2   74.99    8.70
  14  12   2   82.99   12.40
  16 -12   2   61.79   10.20
 -16 -12  -2   60.69   10.10
  16  12   2   51.69    9.60
 -18 -12  -2   27.60    7.40
  18 -12   2   31.60    8.00
  18  12   2   37.00    8.40
 -20 -12  -2    3.00    3.80
  20 -12   2   13.70    5.60
  20  12   2    1.30    4.00
 -22 -12  -2  124.29   13.70
  22 -12   2   80.49   12.70
  22  12   2   75.29   12.50
  24 -12   2   13.70    6.40
 -24 -12  -2    2.60    4.60
 -26 -12  -2    8.20    6.00
  26 -12   2   10.80    6.30
  26  12   2   22.10    6.70
 -28 -12  -2   37.90   10.00
  28 -12   2   40.80    9.10
  28  12   2   64.59   14.10
 -30 -12  -2  124.39   18.50
  30  12   2  119.19   18.00
 -32 -12  -2   71.19   13.80
  32  12   2   50.19   12.20
 -34 -12  -2    6.70    7.20
  34  12   2    9.60    7.00
 -36 -12  -2   24.90    9.80
  36  12   2    7.60    7.70
 -38 -12  -2   53.79   14.00
  38  12   2   53.29   14.50
 -40 -12  -2   10.50    8.40
  40  12   2   -0.40    6.40
 -41 -13   2   45.40   10.60
  41  13  -2   38.40   10.00
 -39 -13   2   94.89   18.80
  39  13  -2  100.99   16.10
 -37 -13   2   56.99   14.00
  37  13  -2   95.39   15.20
 -35 -13   2   30.40    9.90
  35  13  -2   36.30   11.40
 -33 -13   2   19.30    7.70
  33 -13  -2    9.50    5.60
  33  13  -2    7.10    6.40
  31 -13  -2  106.89   14.60
 -31 -13   2  129.19   19.80
  31  13  -2  107.69   16.30
  29 -13  -2  185.68   15.70
 -29 -13   2  184.08   18.50
  29 -13  -2  174.58    7.50
  29  13  -2  183.68   17.30
  27 -13  -2   56.29   10.10
 -27 -13   2   68.29   12.20
 -27 -13   2   69.69   12.10
  27 -13  -2   73.89    5.00
  27  13  -2   84.19   13.60
 -25 -13   2   46.60   10.10
  25 -13  -2   48.20    4.40
 -25 -13   2   44.00    9.20
  25 -13  -2   45.70    8.50
  25 -13  -2   54.29    5.30
  25  13  -2   62.29   11.70
  23 -13  -2  195.38   10.10
 -23 -13   2  211.98   20.70
  23 -13  -2  218.38   10.20
  23 -13  -2  236.48   15.60
 -23 -13   2  231.58   17.60
  23  13  -2  219.58   17.80
 -21 -13   2   35.50    7.80
 -21 -13   2   22.20    6.40
  21 -13  -2   22.60    5.60
  21 -13  -2   36.60    5.00
  21 -13  -2   26.30    4.70
  21  13  -2   38.20    8.70
  19 -13  -2   82.99    7.00
 -19 -13   2   66.99   10.10
 -19 -13   2   81.89   12.30
  19 -13  -2   85.09    8.20
  19 -13  -2   68.29    6.10
  19  13  -2   88.49   13.00
 -17 -13   2  119.79   12.60
 -17 -13   2  108.69   11.40
  17 -13  -2  130.79    8.70
  17 -13  -2  115.89    9.50
  17  13  -2  117.09   11.90
 -15 -13   2  219.48   16.50
  15 -13  -2  209.98   12.30
  15 -13  -2  211.58   11.90
  15 -13  -2  199.78   11.60
  15  13  -2  240.68   16.30
  13 -13  -2  128.49    9.60
  13 -13  -2  148.09    8.70
 -13 -13   2  126.99   11.90
  13 -13  -2  147.49    9.60
  13 -13  -2  158.18   10.40
 -13 -13   2  146.29   13.00
  13  13  -2  147.19   12.80
 -11 -13   2   65.59   10.10
  11 -13  -2   47.80    5.60
  11 -13  -2   57.69    7.70
  11 -13  -2   56.69    5.10
  11 -13  -2   66.39    8.40
 -11 -13   2   53.09    8.90
  11  13  -2   51.49    8.90
   9 -13  -2  489.35   21.00
  -9 -13   2  482.35   23.40
   9 -13  -2  466.85   16.80
  -9 -13   2  432.66   22.20
   9 -13  -2  453.65   20.70
   9  13  -2  483.35   22.80
   7 -13  -2   75.89    5.70
  -7 -13   2   78.79    9.00
   7 -13  -2   78.69   10.80
  -7 -13   2   70.79    9.70
   7 -13  -2   95.49    9.10
   7  13  -2   81.39   10.30
  -5 -13   2   44.40    7.70
  -5 -13   2   58.29    9.00
   5 -13  -2   50.79    6.80
   5 -13  -2   50.79    4.80
  -5  13   2   49.30    8.40
   5  13  -2   56.49    8.00
  -3 -13   2   78.89    8.60
  -3 -13   2   61.59    8.80
  -3 -13   2   77.99    8.80
   3 -13  -2   71.29    5.90
   3 -13  -2   86.79    6.10
  -3  13   2   86.29   11.30
   3  13  -2   76.99    8.10
  -1 -13   2  226.68   14.30
   1 -13  -2  212.88   10.30
   1 -13  -2  204.98   10.20
  -1 -13   2  180.18   13.20
  -1 -13   2  206.58   11.50
  -1  13   2  183.18   14.30
   1  13  -2  228.48   13.30
   1 -13   2  205.08   14.10
  -1 -13  -2  207.38   10.60
   1 -13   2  201.58   13.60
  -1 -13  -2  226.48   11.10
   1  13   2  211.78   15.10
  -1  13  -2  218.38   12.40
  -3 -13  -2  169.58    9.70
   3 -13   2  154.58   12.10
  -3 -13  -2  155.98    9.60
   3 -13   2  158.48    8.90
   3 -13   2  164.48   12.00
   3  13   2  155.88   13.40
  -3  13  -2  172.48   10.10
   5 -13   2   24.30    5.30
   5 -13   2   30.60    6.50
  -5 -13  -2   28.20    4.90
  -5 -13  -2   26.40    5.00
   5 -13   2   28.60    4.20
   5  13   2   33.20    8.10
  -5  13  -2   40.20    5.20
   7 -13   2  274.67   16.90
   7 -13   2  280.77   10.50
  -7 -13  -2  261.07   14.50
  -7 -13  -2  308.67   14.60
   7 -13   2  279.57   16.20
   7 -13   2  266.27   11.00
   7  13   2  260.37   18.00
   9 -13   2   39.50    8.00
   9 -13   2   39.80    7.20
   9 -13   2   33.60    4.40
  -9 -13  -2   29.90    5.60
  -9 -13  -2   29.90    6.10
   9 -13   2   34.30    2.90
   9  13   2   39.50    9.00
  11 -13   2  126.59   11.30
  11 -13   2  114.99   11.20
 -11 -13  -2  138.39   11.40
  11  13   2  150.78   13.90
  13 -13   2  120.79   11.00
 -13 -13  -2  141.59   12.10
  13 -13   2  131.49   11.90
  13  13   2  129.19   13.70
  15 -13   2  223.58   15.40
 -15 -13  -2  238.48   16.40
  15 -13   2  206.18   16.00
  15  13   2  213.88   17.80
 -17 -13  -2  116.99   12.10
  17 -13   2  114.29   11.00
  17 -13   2  109.59   14.80
  17  13   2  132.39   17.20
  19 -13   2  129.59   17.90
  19 -13   2  120.09   13.10
 -19 -13  -2  146.09   14.70
  19  13   2  173.88   16.70
 -21 -13  -2   60.59   11.70
  21 -13   2   76.49   12.00
 -23 -13  -2   13.40    4.70
  23 -13   2   25.20    7.40
  23  13   2   24.40    7.90
  25 -13   2  170.08   20.10
 -25 -13  -2  211.78   19.10
  25  13   2  225.58   19.70
 -27 -13  -2   64.09   12.70
  27 -13   2   79.79   13.70
  27  13   2   74.29   13.50
 -29 -13  -2   87.89   15.80
  29  13   2   83.39   14.40
 -31 -13  -2   15.10    8.60
  31  13   2   20.80    9.00
 -33 -13  -2   50.89   12.90
  33  13   2   48.20   11.90
 -35 -13  -2   43.10   13.60
  35  13   2   43.80   12.80
 -37 -13  -2  119.99   22.10
  37  13   2   72.49   15.90
  38  14  -2   68.09   22.10
 -36 -14   2    5.80    6.20
  36  14  -2   -0.10    6.40
 -34 -14   2   -0.40    5.90
  34  14  -2    6.80    6.40
 -32 -14   2    9.60    6.90
  32 -14  -2    2.40    5.70
  32  14  -2    2.00    6.50
 -30 -14   2    8.10    5.30
  30 -14  -2   11.20    6.10
  30  14  -2   -4.80    4.90
  28 -14  -2   32.20    7.90
  28  14  -2   29.90    9.70
 -26 -14   2    3.40    5.30
  26 -14  -2    0.50    1.80
  26 -14  -2    0.10    4.60
  26  14  -2   -3.50    5.20
 -24 -14   2    1.60    4.50
  24 -14  -2    0.90    2.10
  24 -14  -2    7.20    4.70
 -24 -14   2    3.60    4.40
  24  14  -2    4.10    4.60
  22 -14  -2    5.40    2.80
 -22 -14   2    6.50    4.50
 -22 -14   2   10.50    5.60
  22  14  -2    6.00    5.70
 -20 -14   2    3.00    4.60
  20 -14  -2   14.10    5.30
 -20 -14   2    0.70    3.90
  20 -14  -2    9.00    3.70
  20 -14  -2   10.20    3.00
  20  14  -2    4.50    4.20
 -18 -14   2   12.40    5.70
  18 -14  -2   10.40    3.40
  18 -14  -2    9.50    3.80
  18 -14  -2    9.70    4.10
 -18 -14   2    8.80    4.80
  18  14  -2    3.50    4.80
  16 -14  -2   10.50    3.10
  16 -14  -2   10.20    3.60
  16 -14  -2   14.90    3.60
  16 -14  -2   10.00    3.60
 -16 -14   2   10.20    5.20
  16  14  -2    9.70    4.40
  14 -14  -2    1.20    2.50
  14 -14  -2    1.30    2.70
  14 -14  -2    4.80    2.10
 -14 -14   2   -1.30    2.90
  14 -14  -2   -5.20    3.20
 -14 -14   2    2.80    3.60
  14  14  -2   -1.70    3.90
 -12 -14   2   84.19   10.00
  12 -14  -2  108.29    8.20
  12 -14  -2  101.49    8.50
 -12 -14   2   86.19   12.20
  12 -14  -2   99.89    7.20
  12  14  -2  109.49   11.50
  10 -14  -2    2.90    3.50
 -10 -14   2    7.10    4.00
  10 -14  -2    1.60    1.60
  10 -14  -2    3.20    2.20
 -10 -14   2    7.20    4.10
  10  14  -2    4.30    4.30
  -8 -14   2    3.30    3.30
  -8 -14   2   -2.80    2.70
   8 -14  -2    2.30    2.10
   8 -14  -2    2.10    2.20
   8  14  -2   15.50    5.50
  -6 -14   2    6.20    3.60
  -6 -14   2    4.20    3.40
   6 -14  -2    5.90    2.40
   6 -14  -2    5.00    2.20
   6 -14  -2    5.00    4.00
   6  14  -2   -0.80    3.10
  -4 -14   2    2.00    3.00
  -4 -14   2   -2.40    2.70
   4 -14  -2    1.90    1.90
   4 -14  -2    3.20    1.90
   4  14  -2    0.50    3.30
  -4  14   2    7.10    4.30
   2 -14  -2    1.00    2.20
  -2 -14   2    5.60    3.30
  -2 -14   2    1.30    2.50
   2 -14  -2    4.40    2.20
  -2  14   2   13.30    5.40
   2  14  -2    8.70    4.50
   0 -14   2    2.20    2.80
   0 -14  -2    3.90    2.20
   0 -14   2    1.30    3.30
   0 -14   2    4.30    3.30
   0 -14  -2    4.50    2.60
   0  14  -2    8.00    3.40
   0  14   2    2.70    4.50
   2 -14   2    6.90    3.70
  -2 -14  -2   10.60    3.30
   2 -14   2   13.40    4.30
  -2 -14  -2   12.00    3.50
   2 -14   2    3.50    3.00
  -2  14  -2   12.30    3.80
   2  14   2   11.50    4.80
   4 -14   2    8.20    4.50
   4 -14   2    6.00    2.80
  -4 -14  -2    6.10    3.40
   4 -14   2    7.80    3.60
  -4 -14  -2    9.70    3.00
  -4  14  -2    2.50    2.70
   4  14   2    8.80    5.60
   6 -14   2    1.30    1.90
   6 -14   2    5.50    3.60
   6 -14   2    3.10    3.00
  -6 -14  -2    1.00    2.50
   6 -14   2    0.60    2.00
  -6 -14  -2    2.50    2.80
   6  14   2   -2.60    3.50
   8 -14   2    4.70    2.20
   8 -14   2    7.50    3.90
   8 -14   2    8.00    4.30
  -8 -14  -2    1.80    2.70
   8 -14   2    2.00    1.90
  -8 -14  -2    2.80    2.20
   8  14   2    5.40    4.50
 -10 -14  -2   -1.70    2.40
  10 -14   2    1.70    2.90
 -10 -14  -2    2.70    2.30
  10 -14   2   -0.30    3.10
  10  14   2    0.10    4.10
 -12 -14  -2    0.40    3.10
  12 -14   2    1.30    3.70
 -12 -14  -2    2.30    3.90
  12  14   2   -3.40    4.20
  14 -14   2    3.80    4.20
 -14 -14  -2   -0.20    3.30
 -14 -14  -2    4.60    4.00
  14 -14   2    3.10    3.50
  14  14   2    3.50    5.10
  16 -14   2   -3.50    3.10
  16 -14   2    4.00    2.80
 -16 -14  -2   -1.40    3.00
  16  14   2    8.90    5.50
 -18 -14  -2    4.20    4.20
  18 -14   2    3.20    3.40
  18 -14   2   -2.10    3.80
  18  14   2    5.70    7.30
  20 -14   2   22.10    7.00
 -20 -14  -2   20.30    7.40
  20 -14   2   19.90    7.10
  20  14   2   36.50    9.70
 -22 -14  -2   31.10    8.10
  22 -14   2   23.30    6.90
  22 -14   2   30.80    8.20
  22  14   2   20.30    9.50
  24 -14   2   23.50    6.50
 -24 -14  -2   27.20    8.20
  24  14   2   14.20    7.10
 -26 -14  -2   -3.10    4.50
  26  14   2   -3.30    5.20
 -28 -14  -2   -2.60    4.10
  28  14   2    6.70    6.00
 -30 -14  -2   -7.80    4.10
  30  14   2    3.00    6.70
 -32 -14  -2   10.40    7.80
  32  14   2   13.60    7.30
  34  14   2   -4.40    8.40
 -33 -15   2   -3.10    5.20
  33  15  -2    0.90    6.90
  31 -15  -2   56.09   12.30
 -31 -15   2   66.09   14.20
  31  15  -2   60.69   11.70
  29 -15  -2   33.40    8.40
 -29 -15   2   35.10   11.00
  29  15  -2   28.80    9.70
 -27 -15   2   40.80   10.10
  27 -15  -2   66.69   10.50
  27  15  -2   75.59   14.00
 -25 -15   2   29.80    9.10
  25 -15  -2   18.80    5.80
  25  15  -2   23.80    8.30
  23 -15  -2   14.80    5.00
 -23 -15   2    7.20    5.40
  23 -15  -2    9.00    2.40
  23  15  -2    6.70    5.30
 -21 -15   2  151.08   14.30
  21 -15  -2  155.58   12.70
  21 -15  -2  166.08   11.40
 -21 -15   2  157.48   16.00
  21 -15  -2  162.88    8.80
  21  15  -2  155.28   15.90
  19 -15  -2   57.69    7.80
 -19 -15   2   54.79    9.70
  19 -15  -2   58.99    6.60
 -19 -15   2   48.40    9.80
  19 -15  -2   52.69    8.10
  19  15  -2   72.89   12.50
  17 -15  -2   69.09    8.00
 -17 -15   2   61.59   11.40
  17 -15  -2   75.39    7.00
 -17 -15   2   90.39   12.70
  17 -15  -2   78.29    7.20
  17  15  -2   72.29   12.30
  15 -15  -2   26.30    5.30
 -15 -15   2   32.30    7.80
  15 -15  -2   17.00    3.90
 -15 -15   2   12.30    5.60
  15 -15  -2   32.60    5.70
  15  15  -2   35.70    8.70
 -13 -15   2  134.39   13.30
  13 -15  -2  166.08   11.10
  13 -15  -2  133.49    9.70
 -13 -15   2  136.09   12.90
  13 -15  -2  143.49    9.10
  13  15  -2  147.39   13.50
  11 -15  -2  124.59   11.50
 -11 -15   2  105.59   11.50
 -11 -15   2  100.99   11.40
  11 -15  -2  103.79    7.70
  11  15  -2  107.99   13.70
  -9 -15   2   10.50    4.80
   9 -15  -2    9.60    3.30
   9 -15  -2   16.40    3.60
  -9 -15   2   25.00    6.70
   9 -15  -2    8.90    3.90
   9  15  -2    9.40    5.60
  -7 -15   2   78.89   11.40
   7 -15  -2   64.69    5.70
   7 -15  -2   69.69    9.40
  -7 -15   2   81.99    9.60
   7 -15  -2   60.19    5.90
   7  15  -2   73.79   10.10
  -5 -15   2   63.69   10.20
  -5 -15   2   83.59   11.40
   5 -15  -2   80.99    6.50
   5 -15  -2   71.99    6.00
   5 -15  -2   80.59   10.60
   5  15  -2   82.89   11.30
   3 -15  -2   43.00    5.50
   3 -15  -2   40.80    5.50
  -3 -15   2   41.60    8.10
  -3 -15   2   36.30    7.50
   3  15  -2   35.80    6.80
  -3  15   2   49.10    8.80
   1 -15  -2  173.78   10.10
  -1 -15   2  196.88   14.80
   1 -15  -2  177.68   10.20
  -1 -15   2  184.98   13.90
   1  15  -2  188.78   12.90
  -1  15   2  177.78   14.80
  -1 -15  -2   56.89    6.00
   1 -15   2   67.99   10.40
   1 -15   2   72.89   10.70
  -1 -15  -2   49.90    6.50
   1 -15   2   54.79    6.50
  -1  15  -2   62.19    8.70
   1  15   2   48.20    9.40
  -3 -15  -2   90.99    7.50
   3 -15   2   79.89    9.10
   3 -15   2   80.39   11.50
  -3 -15  -2   77.19    7.70
   3 -15   2   72.69    6.50
   3  15   2   64.99   11.20
  -3  15  -2   70.59    7.20
   5 -15   2    8.40    3.80
   5 -15   2    1.80    2.70
   5 -15   2    4.40    4.30
   5 -15   2    5.80    3.00
  -5 -15  -2    6.60    3.30
   5  15   2    1.90    4.50
   7 -15   2   48.00    7.90
   7 -15   2   40.90    4.80
   7 -15   2   39.50    4.20
  -7 -15  -2   55.69    6.60
   7 -15   2   65.29   10.40
  -7 -15  -2   41.50    7.10
   7  15   2   54.29   10.50
   9 -15   2  184.68   13.70
   9 -15   2  160.48    8.10
   9 -15   2  157.78   13.60
  -9 -15  -2  187.38   13.30
   9 -15   2  170.58    6.60
  -9 -15  -2  168.58   14.90
   9  15   2  196.08   17.40
  11 -15   2  123.59   11.70
  11 -15   2  120.79   12.30
 -11 -15  -2  114.59   10.80
 -11 -15  -2  118.19   10.30
  11  15   2  118.19   15.50
  13 -15   2   25.60    6.70
  13 -15   2   38.20    7.70
 -13 -15  -2   33.30    7.10
 -13 -15  -2   26.90    5.90
  13  15   2   37.90    8.90
  15 -15   2   65.59   10.10
 -15 -15  -2   61.99    9.50
  15 -15   2   55.29   10.90
 -15 -15  -2   64.19   10.80
  15  15   2   59.19   11.40
  17 -15   2   72.19   11.80
 -17 -15  -2   82.39   12.60
 -17 -15  -2   59.39    9.60
  17 -15   2   66.79   10.50
  17  15   2   46.40   10.90
  19 -15   2   37.10    8.50
 -19 -15  -2   34.50    7.70
 -19 -15  -2   29.50    7.80
  19 -15   2   25.50    7.30
  19  15   2   22.70    8.90
  21 -15   2   97.99   11.60
 -21 -15  -2   86.69   13.80
  21 -15   2   81.79   12.60
  21  15   2   93.89   15.60
  23 -15   2   27.90    7.80
 -23 -15  -2   34.20    9.20
  23  15   2   18.10    7.50
  25 -15   2  125.29   13.30
 -25 -15  -2   92.49   15.70
  25  15   2   89.89   15.00
  27 -15   2   74.29   12.50
 -27 -15  -2   76.79   14.50
  27  15   2   65.89   13.10
 -29 -15  -2   29.10    9.80
  29  15   2   53.09   14.00
 -31 -15  -2   30.70    9.20
  31  15   2   42.70   14.20
  32  16  -2   79.49   20.80
 -30 -16   2   45.60   16.20
  30  16  -2   50.69   12.30
 -28 -16   2   15.90    8.60
  28 -16  -2   18.00    6.70
  28  16  -2   16.70    8.30
 -26 -16   2    9.50    6.20
  26 -16  -2    3.30    3.00
  26 -16  -2   10.50    5.80
  26  16  -2    7.90    7.20
  24 -16  -2   29.60    7.20
  24 -16  -2   29.10    6.70
 -24 -16   2   27.10    9.40
  24  16  -2   18.10    8.30
  22 -16  -2   46.10    7.10
  22 -16  -2   41.90    8.10
 -22 -16   2   57.09   12.30
  22  16  -2   34.30   11.10
  20 -16  -2   40.00    5.20
  20 -16  -2   54.39    7.50
  20 -16  -2   38.10    7.40
 -20 -16   2   33.10    9.10
  20  16  -2   34.30    8.70
 -18 -16   2   17.60    6.70
  18 -16  -2   10.50    3.80
  18 -16  -2   26.10    5.80
  18 -16  -2   14.00    4.00
 -18 -16   2    5.20    5.00
  18  16  -2   15.30    9.20
 -16 -16   2   84.99   13.50
  16 -16  -2   76.79    7.50
 -16 -16   2   71.39   10.20
  16 -16  -2   61.39    7.40
  16 -16  -2   72.99    6.90
  16  16  -2   54.29   10.50
  14 -16  -2   21.00    5.50
 -14 -16   2   12.20    5.20
  14 -16  -2   17.30    4.10
 -14 -16   2   19.20    6.40
  14 -16  -2   10.40    3.90
  14  16  -2   22.80    7.60
 -12 -16   2    3.90    4.40
  12 -16  -2    8.50    3.30
  12 -16  -2    5.70    2.30
 -12 -16   2    2.50    3.70
  12 -16  -2    7.80    4.40
  12  16  -2    1.30    5.20
  10 -16  -2   47.20    4.90
  10 -16  -2   46.10    7.60
  10 -16  -2   48.90    5.60
 -10 -16   2   49.00    9.10
 -10 -16   2   51.79    9.40
  10  16  -2   48.20    9.20
   8 -16  -2   24.10    6.50
   8 -16  -2   38.20    4.50
  -8 -16   2   31.70    7.40
  -8 -16   2   35.80    8.50
   8 -16  -2   34.10    5.10
   8  16  -2   25.20    7.10
   6 -16  -2    3.40    4.40
   6 -16  -2    8.60    3.10
   6 -16  -2   11.10    2.90
  -6 -16   2    6.10    4.00
  -6 -16   2    4.40    4.10
   6  16  -2    2.30    4.90
  -4 -16   2   26.60    6.90
   4 -16  -2   31.50    4.70
  -4 -16   2   18.50    6.00
   4 -16  -2   35.00    5.00
   4 -16  -2   19.20    6.00
   4  16  -2   47.10    8.30
  -2 -16   2   52.59    8.80
   2 -16  -2   63.49    5.90
  -2 -16   2   53.29    9.50
   2 -16  -2   63.09    5.80
   2  16  -2   69.89    9.30
  -2  16   2   76.09   11.70
   0 -16   2    7.10    4.50
   0 -16  -2   14.50    3.50
   0 -16  -2   13.30    3.40
   0 -16   2    8.60    4.20
   0  16   2   -0.50    4.70
   0  16  -2   12.90    5.50
  -2 -16  -2   39.50    6.10
   2 -16   2   39.70    8.10
   2 -16   2   33.10    7.30
  -2 -16  -2   52.19    6.60
   2  16   2   31.70    8.20
  -2  16  -2   34.70    6.50
  -4 -16  -2  144.99   10.60
   4 -16   2  163.48   13.70
   4 -16   2  158.28   13.10
   4 -16   2  139.49    9.70
  -4 -16  -2  145.49   10.00
   4  16   2  154.58   15.40
   6 -16   2   43.80    8.40
   6 -16   2   46.30    5.50
   6 -16   2   69.39   10.50
  -6 -16  -2   64.29    7.10
  -6 -16  -2   55.09    7.80
   6  16   2   64.99   11.40
   8 -16   2    2.30    3.80
  -8 -16  -2    5.60    3.80
  -8 -16  -2    0.00    2.90
   8 -16   2   13.20    4.90
   8 -16   2    5.90    2.70
   8  16   2    9.60    7.50
 -10 -16  -2   75.49    9.80
  10 -16   2   65.19    9.80
  10 -16   2   74.79   11.80
 -10 -16  -2   58.29    8.70
  10  16   2   78.39   14.70
 -12 -16  -2   19.00    5.70
  12 -16   2   21.00    6.30
 -12 -16  -2   18.40    6.30
  12 -16   2   28.10    7.60
  12  16   2   23.70    8.30
 -14 -16  -2   57.19    8.30
 -14 -16  -2   44.70    9.40
  14 -16   2   48.70    9.10
  14 -16   2   57.19   11.20
  14  16   2   41.60   11.10
 -16 -16  -2   19.70    7.10
  16 -16   2   16.90    5.20
  16 -16   2   13.00    6.50
 -16 -16  -2   23.50    6.80
  16  16   2   25.70    9.30
 -18 -16  -2   21.80    7.30
  18 -16   2   23.70    7.90
  18 -16   2   13.20    5.90
 -18 -16  -2   11.90    5.90
  18  16   2   22.90    8.60
 -20 -16  -2   91.99   14.40
  20 -16   2   82.49   12.30
 -20 -16  -2   85.49   11.90
  20  16   2   59.69   13.00
 -22 -16  -2   25.90    8.10
  22 -16   2   14.50    5.60
  22  16   2    9.50    7.50
 -24 -16  -2   21.80    8.70
  24 -16   2   13.10    5.70
  24  16   2   28.10    9.20
  26 -16   2   31.00    9.90
 -26 -16  -2   24.70    8.70
  26  16   2   37.60   11.60
 -28 -16  -2   28.80   10.00
  28 -16   2   31.40    8.60
  28  16   2   51.49   14.40
 -27 -17   2   -5.40    5.30
  27 -17  -2    3.10    5.30
  27 -17  -2   -3.00    3.40
  27  17  -2   -2.00    7.40
 -25 -17   2   19.10    8.80
  25 -17  -2   18.30    6.90
  25  17  -2   31.20   10.50
  23 -17  -2   17.00    6.30
 -23 -17   2   23.80    9.40
  23 -17  -2   20.00    5.80
  23  17  -2   27.50   10.40
 -21 -17   2    7.70    5.50
  21 -17  -2    1.70    4.60
  21 -17  -2    0.00    3.10
  21  17  -2    1.60    6.50
  19 -17  -2    8.10    3.80
  19 -17  -2    2.40    2.80
 -19 -17   2    3.00    5.70
  19  17  -2    2.50    5.90
  17 -17  -2    0.90    3.40
  17 -17  -2    3.90    2.80
 -17 -17   2    7.80    5.30
  17  17  -2   -1.80    5.50
  15 -17  -2    9.70    4.30
 -15 -17   2   27.40    7.80
  15 -17  -2   13.40    3.70
  15 -17  -2    4.70    4.90
  15  17  -2    1.40    6.10
  13 -17  -2   63.29    6.90
 -13 -17   2   65.29   11.30
 -13 -17   2   65.79   10.80
  13 -17  -2   71.19    6.70
  13 -17  -2   62.79    8.20
  13  17  -2   70.69   11.50
  11 -17  -2   -0.30    2.70
 -11 -17   2   -2.30    3.20
  11 -17  -2   -1.20    2.10
 -11 -17   2   -9.70    4.10
  11 -17  -2   -0.50    3.80
  11  17  -2    3.80    4.50
   9 -17  -2    4.90    2.60
  -9 -17   2    2.70    3.80
   9 -17  -2    2.40    4.30
  -9 -17   2    1.20    4.60
   9 -17  -2    2.00    2.80
   9  17  -2    2.00    4.50
  -7 -17   2   -2.50    3.60
   7 -17  -2    1.60    2.30
  -7 -17   2   -1.60    3.50
   7 -17  -2    2.00    2.40
   7 -17  -2    7.60    5.10
   7  17  -2   -4.80    4.70
   5 -17  -2   42.80    5.60
  -5 -17   2   40.20    8.30
   5 -17  -2   44.40    8.80
  -5 -17   2   35.60    8.30
   5 -17  -2   44.90    5.70
   5  17  -2   41.90    8.80
  -3 -17   2   11.20    4.70
   3 -17  -2   10.80    3.40
   3 -17  -2    8.60    4.80
  -3 -17   2   14.00    5.70
   3 -17  -2   18.70    3.70
   3  17  -2   12.30    5.40
  -1 -17   2   28.30    7.10
   1 -17  -2   23.60    4.50
  -1 -17   2   26.80    6.70
   1 -17  -2   28.30    4.30
  -1  17   2   14.20    6.10
   1  17  -2   18.60    5.90
   1 -17   2    2.50    4.50
  -1 -17  -2   -1.20    2.60
  -1 -17  -2    0.40    2.50
   1 -17   2    0.90    3.50
  -1  17  -2   -1.50    4.20
   1  17   2   -1.00    6.50
   3 -17   2    3.60    4.80
   3 -17   2   11.40    5.30
  -3 -17  -2    5.00    3.70
  -3 -17  -2    3.90    2.80
   3 -17   2   -3.40    3.30
   3  17   2    7.40    6.60
  -5 -17  -2   13.20    4.60
   5 -17   2   21.00    7.30
   5 -17   2   13.40    3.60
   5 -17   2   15.30    6.00
  -5 -17  -2   19.40    4.80
   5  17   2   22.10    8.10
   7 -17   2    7.30    5.50
  -7 -17  -2    1.00    3.20
   7 -17   2    1.60    3.30
  -7 -17  -2    4.20    3.50
   7  17   2   11.50   10.50
   9 -17   2   13.70    5.00
  -9 -17  -2    4.10    4.20
   9 -17   2   19.10    6.40
  -9 -17  -2    9.00    4.80
   9  17   2    9.20    6.40
 -11 -17  -2   35.40    7.90
  11 -17   2   21.40    6.40
 -11 -17  -2   21.90    5.30
  11 -17   2   15.80    5.90
  11  17   2   21.80    7.20
  13 -17   2    8.20    6.60
  13 -17   2    9.20    4.90
 -13 -17  -2    9.90    5.20
 -13 -17  -2    7.40    4.70
  13  17   2   16.40    7.30
 -15 -17  -2   20.70    6.40
  15 -17   2   15.20    6.00
  15 -17   2   19.70    8.20
 -15 -17  -2   24.00    7.60
  15  17   2   36.90   11.00
 -17 -17  -2   44.90    8.80
 -17 -17  -2   45.80    9.10
  17 -17   2   48.80    9.00
  17  17   2   49.90   12.30
 -19 -17  -2    3.00    4.60
  19 -17   2    4.00    4.50
  19  17   2  -10.90    6.40
  21 -17   2    0.80    3.50
 -21 -17  -2    5.60    6.80
  21  17   2   25.60   10.00
 -23 -17  -2    5.70    6.10
  23 -17   2    4.30    5.10
  23  17   2   12.40    9.20
 -20 -18   2   66.49   12.80
  20 -18  -2   69.29    9.20
  20  18  -2   63.29   13.40
 -18 -18   2   26.70    8.40
  18 -18  -2   43.40    6.60
  18 -18  -2   44.40    6.30
  18  18  -2   29.30    9.00
 -16 -18   2   36.60   15.60
  16 -18  -2   51.49    6.90
  16 -18  -2   61.39    6.20
  16  18  -2   50.89   11.00
 -14 -18   2   21.20    7.40
  14 -18  -2   25.20    5.30
  14 -18  -2   17.30    3.80
  14  18  -2   19.20    7.20
  12 -18  -2   31.30    6.70
 -12 -18   2   34.60    8.70
  12 -18  -2   38.60    5.80
  12 -18  -2   49.70    5.40
  12  18  -2   36.70   12.70
  10 -18  -2   20.60    6.20
  10 -18  -2   22.00    4.10
  10 -18  -2   16.40    3.70
 -10 -18   2   15.20    6.10
  10  18  -2    1.50    7.10
   8 -18  -2   44.00    5.40
   8 -18  -2   38.00    7.20
  -8 -18   2   38.80   12.70
   8 -18  -2   41.00    5.40
  -8 -18   2   45.70    9.60
   8  18  -2   47.60    9.90
   6 -18  -2   81.19    7.20
   6 -18  -2   77.99    6.40
  -6 -18   2   61.99   11.30
  -6 -18   2   73.69   11.20
   6 -18  -2   76.99   10.60
   6  18  -2   87.99   12.20
  -4 -18   2    8.10    5.40
   4 -18  -2    6.10    5.10
   4 -18  -2    8.80    3.40
  -4 -18   2   15.00    6.30
   4 -18  -2   11.80    4.50
   4  18  -2    8.50    6.60
  -2 -18   2   64.29   11.60
   2 -18  -2   62.09   10.40
   2 -18  -2   76.49    6.80
  -2 -18   2   91.39   12.40
   2  18  -2   91.59   12.10
   0 -18  -2   42.30    6.30
   0 -18   2   36.20    7.90
   0 -18   2   30.00    7.20
   0 -18  -2   38.70    6.10
   0  18   2   28.50    8.70
   0  18  -2   35.30    8.10
  -2 -18  -2   62.09    7.40
   2 -18   2   64.39   10.20
   2 -18   2   65.09   10.00
  -2 -18  -2   64.59    6.80
   2  18   2   66.09   11.20
   4 -18   2   18.80    6.00
  -4 -18  -2   28.10    5.70
  -4 -18  -2   28.90    5.70
   4 -18   2   23.00    6.40
   4  18   2   22.30    8.50
  -6 -18  -2   49.90    7.20
   6 -18   2   40.60    8.20
  -6 -18  -2   26.30    5.90
   6 -18   2   35.60    7.80
   6  18   2   28.90   10.00
  -8 -18  -2   38.20    6.90
  -8 -18  -2   51.09    8.60
   8 -18   2   44.10    9.10
   8 -18   2   31.10    7.60
   8  18   2   34.90    8.90
 -10 -18  -2   48.90    8.50
 -10 -18  -2   35.10    7.00
  10 -18   2   39.40    8.10
  10  18   2   55.19   11.10
 -12 -18  -2   19.20    5.70
 -12 -18  -2   15.70    6.50
  12 -18   2   12.60    6.20
  12  18   2    9.30    8.70
  14 -18   2   40.90    9.90
 -14 -18  -2   52.69    8.00
  14  18   2   60.79   12.40
  16 -18   2   18.90    6.40
 -16 -18  -2   27.60    7.50
  16  18   2   45.60   12.50
  11 -19  -2    1.30    3.00
 -11 -19   2   -3.20    5.00
  11 -19  -2    0.20    2.50
  11  19  -2    2.80    7.20
  -9 -19   2   24.60    6.70
   9 -19  -2    2.10    2.80
   9 -19  -2    7.00    2.90
   7 -19  -2    8.40    5.60
   7 -19  -2    5.30    2.80
  -7 -19   2    1.30    4.40
   7 -19  -2    9.30    3.20
   7  19  -2    7.50    7.50
  -5 -19   2    3.40    5.00
   5 -19  -2    9.90    3.10
   5 -19  -2    8.50    5.30
   5 -19  -2   10.80    3.40
   5  19  -2   18.70    9.10
  -3 -19   2   12.60    6.30
   3 -19  -2   10.80    6.30
   3 -19  -2   17.50    3.60
   3 -19  -2   13.10    3.50
   3  19  -2   14.20    9.70
  -1 -19   2    0.30    4.70
   1 -19  -2    5.10    3.30
   1 -19  -2   11.50    6.30
   1 -19  -2    3.00    2.90
  -1 -19  -2   -2.40    3.30
  -1 -19  -2    1.60    5.40
   1 -19   2    2.80    4.80
  -1 -19  -2    3.50    3.30
  -3 -19  -2    8.20    3.60
   3 -19   2    3.40    4.60
  -3 -19  -2    3.30    3.20
   3  19   2   -3.30    8.10
  -5 -19  -2   45.80    6.90
   5 -19   2   45.70    8.90
   5  19   2   64.59   13.40
   7 -19   2    5.60    4.50
  -7 -19  -2   -1.30    3.70
  -7 -19  -2    1.00    4.10
   7  19   2  -11.30    7.50
  56   0  -3   -6.60    5.70
  54   0  -3   -4.30    5.10
  52   0  -3   -5.20    4.60
 -52   0   3    3.20   13.00
 -50   0   3   -1.20    9.70
  50   0  -3    4.10    5.00
 -48   0   3    6.30    7.20
  46   0  -3   -5.40    2.80
 -46   0   3    4.20    6.70
  44   0  -3   -1.00    3.60
 -44   0   3    3.60    5.60
 -42   0   3    3.00    5.50
  42   0  -3    0.90    3.40
  40   0  -3   -4.30    3.80
  40   0  -3    1.20    3.30
 -40   0   3    1.10    4.80
  38   0  -3    5.20    4.70
 -38   0   3    7.10    5.00
  38   0  -3    3.20    3.50
 -36   0   3   -0.90    2.90
  36   0  -3    0.30    3.00
  36   0  -3   -5.60    3.30
 -34   0   3    6.60    5.00
  34   0  -3   -0.50    2.40
  34   0  -3    1.00    3.60
  32   0  -3    2.40    3.00
 -32   0   3   -4.20    2.80
  32   0  -3    1.40    3.60
  30   0  -3    2.10    2.60
 -30   0   3    1.20    2.80
  30   0  -3    0.10    2.20
  28   0  -3   -1.80    2.20
 -28   0   3    2.60    3.90
  28   0  -3    0.70    2.70
 -26   0   3   -0.20    2.40
  26   0  -3    0.70    2.80
 -26   0   3    5.40    2.60
  26   0  -3   -1.70    1.80
 -24   0   3   -0.30    2.00
  24   0  -3   -0.80    2.30
 -24   0   3    2.30    2.60
  24   0  -3   -1.10    1.80
  22   0  -3    2.90    3.00
 -22   0   3    1.80    2.10
  22   0  -3   -0.90    1.70
 -20   0   3    0.90    1.90
 -20   0   3   -1.60    1.90
  20   0  -3    2.20    2.70
  20   0  -3   -3.00    1.40
 -18   0   3    2.20    2.00
  18   0  -3    0.90    1.60
 -18   0   3    1.30    2.50
  18   0  -3    2.50    2.10
  16   0  -3    0.10    1.50
 -16   0   3    0.10    1.60
 -16   0   3   -1.30    1.60
  16   0  -3    0.90    1.70
 -14   0   3    2.20    1.60
 -14   0   3    0.00    1.70
  14   0  -3    0.10    1.50
  14   0  -3    3.00    1.50
 -12   0   3    0.40    1.80
  12   0  -3    1.10    1.60
 -12   0   3    0.60    1.10
  12   0  -3    0.10    1.40
 -12   0   3   -0.30    1.70
 -10   0   3   -0.60    1.50
 -10   0   3    1.30    1.30
 -10   0   3    1.00    1.90
  10   0  -3    0.40    1.30
  10   0  -3    0.90    1.60
  -8   0   3   -0.20    1.30
  -8   0   3    0.60    1.70
   8   0  -3    0.50    1.50
   8   0  -3   -0.30    1.20
   8   0  -3   -0.70    1.40
  -8   0   3   -1.10    1.10
  -6   0   3    0.10    1.40
  -6   0   3    2.90    1.80
  -6   0   3   -1.00    1.30
   6   0  -3   -0.90    1.40
   6   0  -3   -0.40    1.70
   6   0  -3    1.50    1.50
  -4   0   3    0.20    1.30
   4   0  -3    2.10    1.60
   4   0  -3    1.60    1.50
   4   0  -3   -0.40    1.60
  -4   0   3   -0.30    1.70
  -4   0   3   -0.50    1.10
   2   0  -3    1.80    1.80
  -2   0   3    0.20    1.70
   2   0  -3    2.00    1.90
  -2   0   3    1.10    1.20
  -2   0   3   -1.10    1.30
   2   0  -3    2.00    1.30
   0   0  -3    1.00    1.70
   0   0   3   -0.30    1.20
   0   0  -3    0.40    1.20
   0   0   3   -1.20    1.30
   0   0  -3   -0.60    1.40
   0   0  -3    0.00    1.60
   2   0   3    0.20    1.20
   2   0   3   -0.80    1.50
  -2   0  -3    1.80    1.90
  -2   0  -3   -0.60    1.40
   2   0   3   -0.40    1.60
   4   0   3   -0.90    1.50
  -4   0  -3   -0.90    1.20
  -4   0  -3    1.00    1.90
   4   0   3   -1.30    1.10
   6   0   3    1.60    1.60
  -6   0  -3    1.70    1.60
  -6   0  -3    0.80    1.60
   6   0   3   -0.20    1.40
   8   0   3    0.60    1.40
   8   0   3    2.40    2.10
  -8   0  -3   -1.30    1.70
  -8   0  -3    0.00    1.10
 -10   0  -3    0.80    1.40
 -10   0  -3    1.20    1.90
  10   0   3    0.10    1.20
  10   0   3   -0.50    2.10
 -12   0  -3   -0.50    2.20
  12   0   3   -0.30    1.50
  12   0   3   -0.60    2.20
 -12   0  -3    0.80    1.30
 -14   0  -3    1.30    2.30
  14   0   3    0.00    2.30
 -14   0  -3   -0.60    1.40
  14   0   3    2.60    1.90
  16   0   3   -0.20    1.90
 -16   0  -3    3.80    1.90
 -16   0  -3    1.50    2.10
  16   0   3   -0.30    1.60
 -18   0  -3    0.40    1.50
  18   0   3    1.40    2.10
  18   0   3    1.00    2.10
 -18   0  -3    0.10    2.50
 -20   0  -3    2.20    3.40
 -20   0  -3    2.20    2.10
  20   0   3    0.40    2.20
  20   0   3    1.90    2.50
 -22   0  -3   -0.90    1.80
  22   0   3   -1.10    2.10
 -22   0  -3    8.00    5.90
  22   0   3    0.90    2.70
 -24   0  -3   -0.10    2.90
 -24   0  -3    1.20    2.30
  24   0   3    3.50    3.00
  24   0   3   -2.30    2.20
 -26   0  -3    4.70    2.80
  26   0   3    1.00    2.90
  26   0   3   -1.70    4.10
 -26   0  -3    0.80    3.40
 -28   0  -3   -1.30    4.40
  28   0   3   -2.80    2.50
  28   0   3   -1.00    3.80
 -30   0  -3   -1.90    4.50
 -32   0  -3    0.90    4.20
  32   0   3   -2.10    2.80
 -34   0  -3   -3.70    4.90
  34   0   3   -0.10    2.80
 -36   0  -3   -4.30    4.40
  36   0   3   -5.10    2.90
  38   0   3   -1.80    3.40
 -38   0  -3    7.30    6.30
 -40   0  -3    1.00    7.80
  40   0   3    4.00    4.30
  42   0   3   -0.30    3.70
 -42   0  -3    5.50    8.40
  44   0   3    7.10    4.50
 -44   0  -3    2.50    7.60
  46   0   3    2.90    5.90
 -46   0  -3   -8.10    8.50
 -48   0  -3    7.70   14.50
  48   0   3   -1.30    4.90
 -50   0  -3  -19.00   13.80
  50   0   3   -4.60    5.60
  55  -1  -3  194.48   17.50
  55   1  -3  213.58   18.70
  53  -1  -3  160.78   15.50
  53   1  -3  173.88   16.50
 -51  -1   3   56.09   12.40
  51  -1  -3   61.79   11.10
 -51   1   3   67.39   15.20
  51   1  -3   50.09   10.20
 -49  -1   3  173.98   23.80
 -49   1   3  127.49   18.00
  49   1  -3  164.58   15.00
 -47  -1   3   57.39   12.10
  47  -1  -3   65.39   10.60
 -47   1   3   90.29   15.50
 -45  -1   3  149.59   21.80
  45  -1  -3  123.99   12.30
 -45   1   3  107.79   17.60
  45   1  -3  116.89   12.10
 -43  -1   3   62.69   14.30
  43  -1  -3   52.29   13.00
  43  -1  -3   35.00    7.80
  43   1  -3   55.49    9.60
 -43   1   3   54.99   13.30
  41  -1  -3  346.97   19.30
 -41  -1   3  367.86   26.60
  41  -1  -3  324.27   24.30
  41   1  -3  329.07   19.60
 -41   1   3  300.07   23.60
 -39  -1   3   95.69   14.20
  39  -1  -3   96.69   10.10
  39  -1  -3  108.99   15.70
 -39   1   3   91.19   14.70
  39   1  -3   98.39   12.30
 -37  -1   3  318.87   22.80
  37  -1  -3  317.97   17.10
  37  -1  -3  286.27   20.90
  37   1  -3  312.07   17.90
  37   1  -3  261.47   20.20
 -37   1   3  251.87   20.20
  35  -1  -3   54.99   11.10
 -35  -1   3   40.90    9.00
  35  -1  -3   38.90    6.80
  35   1  -3   51.29    8.60
  35   1  -3   42.30    9.40
 -35   1   3   42.20    9.10
 -33  -1   3  952.60   40.40
  33  -1  -3  800.42   36.90
  33  -1  -3  933.11   32.10
  33   1  -3  826.92   37.30
 -33   1   3  878.01   39.60
  33   1  -3  870.21   32.30
  31  -1  -3  417.66   24.10
 -31  -1   3  460.95   26.10
  31  -1  -3  482.15   20.60
  31   1  -3  473.55   25.40
 -31   1   3  499.95   26.30
  31   1  -3  484.45   21.20
  29  -1  -3  498.55   20.50
 -29  -1   3  504.85   26.20
  29  -1  -3  470.45   24.80
  29   1  -3  508.15   25.50
  29   1  -3  492.55   21.60
 -29   1   3  493.25   25.40
  27  -1  -3   49.80    6.70
  27  -1  -3   66.69   10.20
 -27  -1   3  106.19   15.50
  27   1  -3   60.09    7.60
 -27   1   3   73.39    7.00
  27   1  -3   89.99   12.20
 -27   1   3   70.89   11.10
 -25  -1   3  203.08   14.60
 -25  -1   3  194.98   11.90
  25  -1  -3  218.68   14.60
  25  -1  -3  207.08   11.40
 -25   1   3  199.48   11.50
  25   1  -3  223.98   12.20
  25   1  -3  244.78   15.50
 -25   1   3  198.18   14.30
  23  -1  -3  133.29    8.60
 -23  -1   3  131.59    9.10
  23  -1  -3  129.09   10.70
 -23  -1   3  127.09   11.10
  23   1  -3  139.99    9.20
  23   1  -3  134.89   11.00
 -23   1   3  123.99   10.70
 -21  -1   3  124.59   12.50
  21  -1  -3  116.39    9.80
  21  -1  -3  125.39    8.00
 -21  -1   3  128.59   10.00
 -21   1   3  123.19   10.10
  21   1  -3  132.79   10.60
 -21   1   3  118.89    8.20
  21   1  -3  131.59    8.60
 -19  -1   3 1253.97   37.60
 -19  -1   3 1243.18   41.30
  19  -1  -3 1251.57   36.70
  19  -1  -3 1277.07   40.50
 -19   1   3 1320.47   37.60
 -19   1   3 1221.38   40.40
  19   1  -3 1271.17   37.20
 -17  -1   3 3306.27   88.59
  17  -1  -3 3503.85   88.19
  17  -1  -3 3425.36   91.39
 -17  -1   3 3377.86   92.49
  17   1  -3 3373.96   91.79
 -17   1   3 3497.55   88.79
  17   1  -3 3556.84   88.79
 -17   1   3 3756.32   92.69
  15  -1  -3  610.64   21.90
 -15  -1   3  557.14   19.80
  15  -1  -3  575.84   19.60
 -15  -1   3  594.24   22.60
 -15   1   3  606.34   20.20
 -15   1   3  606.14   22.20
  15   1  -3  555.84   24.30
  15   1  -3  614.44   20.10
  13  -1  -3   86.09    5.90
  13  -1  -3   85.49    6.60
 -13  -1   3   93.39    7.20
 -13  -1   3   91.89    6.10
  13   1  -3   81.19    5.70
  13   1  -3   95.49    7.10
 -13   1   3   86.29    6.00
 -13   1   3   86.69    6.10
  11  -1  -3   45.40    4.30
  11  -1  -3   54.59    4.80
 -11  -1   3   55.59    4.50
 -11  -1   3   48.10    5.00
 -11   1   3   48.90    4.30
  11   1  -3   45.10    4.80
  11   1  -3   40.30    3.90
 -11   1   3   48.10    4.30
  -9  -1   3  546.95   18.50
  -9  -1   3  570.34   19.00
   9  -1  -3  509.75   17.40
  -9  -1   3  532.85   17.40
   9  -1  -3  540.95   17.60
   9  -1  -3  506.55   17.50
  -9   1   3  523.65   17.30
   9   1  -3  551.34   17.50
   9   1  -3  560.04   18.70
   9   1  -3  527.95   18.50
  -9   1   3  540.55   17.80
   7  -1  -3  417.66   14.30
   7  -1  -3  406.36   13.80
  -7  -1   3  398.56   14.80
  -7  -1   3  398.46   13.80
   7  -1  -3  407.36   13.80
  -7  -1   3  391.56   15.00
   7   1  -3  411.56   14.90
  -7   1   3  416.96   14.00
  -7   1   3  394.96   14.20
   7   1  -3  400.96   13.70
  -7   1   3  406.96   13.70
   5  -1  -3 1213.88   33.90
   5  -1  -3 1213.38   33.30
  -5  -1   3 1292.07   36.00
   5  -1  -3 1267.17   33.30
  -5  -1   3 1214.08   33.30
  -5  -1   3 1286.57   34.80
  -5   1   3 1211.78   33.20
  -5   1   3 1221.78   34.00
   5   1  -3 1218.98   34.30
  -5   1   3 1233.08   33.10
   5   1  -3 1256.67   33.50
   5   1  -3 1221.08   34.70
  -3  -1   3 1168.18   31.80
   3  -1  -3 1101.79   30.70
  -3  -1   3 1096.79   32.00
   3  -1  -3 1140.69   31.40
   3  -1  -3 1091.09   30.20
  -3  -1   3 1084.99   30.30
  -3   1   3 1152.18   30.70
  -3   1   3 1137.39   31.30
   3   1  -3 1114.09   32.10
   3   1  -3 1095.29   30.30
  -3   1   3 1185.28   30.50
   3   1  -3 1140.49   31.50
  -1  -1   3  548.95   17.70
  -1  -1   3  566.24   18.40
   1  -1  -3  539.55   16.60
   1  -1  -3  559.04   17.80
   1  -1  -3  528.45   17.30
   1  -1  -3  525.15   17.10
   1   1  -3  554.44   18.30
  -1   1   3  528.45   16.90
   1   1  -3  530.05   16.30
   1   1  -3  513.75   17.30
  -1   1   3  538.55   16.40
  -1  -1  -3  870.11   26.70
  -1  -1  -3  917.41   26.70
   1  -1   3  920.71   27.10
   1  -1   3  887.91   27.90
   1  -1   3  981.30   26.90
  -1   1  -3  931.71   25.30
   1   1   3  907.61   26.60
  -1   1  -3  916.61   27.10
   1   1   3  906.81   26.90
  -1   1  -3  962.20   28.10
  -3  -1  -3  113.79    7.00
   3  -1   3  138.79   10.20
  -3  -1  -3  120.99    6.80
  -3   1  -3  134.99    8.00
   3   1   3  105.99    6.80
   3   1   3  114.29    6.90
  -3   1  -3  119.39    6.80
  -3   1  -3  117.99    5.80
   5  -1   3  683.53   20.30
   5  -1   3  678.63   23.30
  -5  -1  -3  688.13   21.40
  -5  -1  -3  693.53   23.00
  -5   1  -3  680.63   23.40
  -5   1  -3  660.23   20.00
   5   1   3  678.53   22.70
   5   1   3  723.03   22.10
   7  -1   3 1389.96   41.50
  -7  -1  -3 1446.46   41.60
   7  -1   3 1397.96   37.70
  -7  -1  -3 1393.26   38.40
  -7   1  -3 1400.76   41.70
   7   1   3 1384.36   39.10
  -7   1  -3 1396.06   36.80
   7   1   3 1387.56   41.00
   9  -1   3 1380.76   36.80
   9  -1   3 1429.86   41.80
  -9  -1  -3 1296.77   40.90
  -9  -1  -3 1336.17   37.60
   9   1   3 1340.07   40.80
  -9   1  -3 1343.07   35.90
  -9   1  -3 1350.26   42.10
   9   1   3 1308.87   38.30
 -11  -1  -3 1755.62   48.40
  11  -1   3 1780.32   47.70
  11  -1   3 1852.51   53.59
 -11  -1  -3 1826.92   53.49
 -11   1  -3 1793.22   46.80
 -11   1  -3 1831.02   53.49
  11   1   3 1802.32   49.70
  11   1   3 1753.82   52.59
  13  -1   3 1156.88   38.40
 -13  -1  -3 1132.99   38.30
  13  -1   3 1147.89   32.80
 -13  -1  -3 1100.79   33.10
 -13   1  -3 1131.49   31.60
  13   1   3 1114.39   34.30
  13   1   3 1141.29   37.90
  15  -1   3  738.33   29.00
 -15  -1  -3  749.73   24.10
 -15  -1  -3  673.93   28.30
  15  -1   3  724.63   23.40
  15   1   3  704.43   28.20
  15   1   3  780.22   25.50
 -15   1  -3  713.83   28.70
 -15   1  -3  717.03   22.30
 -17  -1  -3  303.67   13.20
  17  -1   3  290.27   12.90
  17  -1   3  276.07   16.80
 -17   1  -3  313.87   17.80
  17   1   3  297.67   14.30
 -17   1  -3  296.37   12.20
  17   1   3  304.07   17.30
  19  -1   3  424.76   22.20
  19  -1   3  444.96   17.30
 -19  -1  -3  419.46   22.40
 -19   1  -3  426.96   15.90
  19   1   3  446.56   18.80
  19   1   3  442.16   22.20
 -19   1  -3  404.56   21.90
  21  -1   3  911.81   36.80
 -21  -1  -3  888.21   36.80
 -21  -1  -3  904.01   29.90
  21  -1   3  917.11   30.00
 -21   1  -3  983.50   37.80
 -21   1  -3  906.41   28.40
  21   1   3  930.21   31.90
  21   1   3  904.61   36.40
 -23  -1  -3  739.63   25.70
 -23  -1  -3  727.33   33.00
  23  -1   3  759.52   26.30
  23  -1   3  681.53   31.70
 -23   1  -3  746.83   33.10
 -23   1  -3  720.63   24.20
  23   1   3  738.63   27.70
  23   1   3  673.83   31.50
  25  -1   3 1748.93   50.09
 -25  -1  -3 1716.93   59.49
  25  -1   3 1502.35   60.89
 -25   1  -3 1633.94   47.40
  25   1   3 1638.84   57.59
  25   1   3 1684.73   51.69
 -25   1  -3 1731.53   59.19
 -27  -1  -3  150.98   14.90
  27  -1   3  110.49    9.20
  27  -1   3  110.69   12.60
  27   1   3  118.19   10.00
 -27   1  -3  127.29   13.60
 -27   1  -3  123.29    8.70
  29  -1   3  266.27   15.20
 -29  -1  -3  298.97   21.50
  29  -1   3  272.27   20.30
 -29   1  -3  280.27   20.90
  29   1   3  274.07   16.40
 -31  -1  -3  136.39   15.40
  31  -1   3  122.69   10.30
 -31   1  -3  125.79   15.00
  31   1   3  147.09   12.20
 -33  -1  -3  189.08   18.60
  33  -1   3  186.08   13.10
 -33   1  -3  193.08   18.90
  33   1   3  205.38   14.80
  35  -1   3  162.08   12.60
 -35  -1  -3  164.38   17.80
  35   1   3  170.98   13.90
 -35   1  -3  144.29   19.50
 -37  -1  -3  305.77   25.30
  37  -1   3  337.67   19.00
 -37   1  -3  308.27   25.10
  37   1   3  304.17   19.40
 -39  -1  -3  223.68   21.70
  39  -1   3  238.88   16.40
 -39   1  -3  252.97   22.90
  39   1   3  219.08   16.60
  41  -1   3  210.08   15.50
 -41  -1  -3  217.18   22.00
 -41   1  -3  190.18   21.60
  41   1   3  205.48   16.70
 -43  -1  -3  175.68   20.50
  43  -1   3  182.78   14.40
  43   1   3  145.59   14.30
  45  -1   3   19.80    6.90
 -45  -1  -3    9.00    8.80
 -45   1  -3   16.80   12.40
  45   1   3   20.00    7.30
 -47  -1  -3  129.09   22.00
  47  -1   3  104.79   13.90
  47   1   3  108.09   15.60
 -47   1  -3  102.89   20.00
 -49  -1  -3  161.88   27.10
  49  -1   3  141.39   14.70
  49   1   3  144.89   15.40
 -49   1  -3  111.79   19.50
  56  -2  -3   47.40   10.00
  56   2  -3   34.60    9.90
  54  -2  -3   61.79   10.50
 -54  -2   3   53.19   15.30
  54   2  -3   62.29   11.90
 -52  -2   3   57.09   16.90
  52  -2  -3   46.10    9.50
  52   2  -3   42.90   10.80
 -50  -2   3   11.60   10.00
  50  -2  -3   38.30   12.00
 -50   2   3   22.60   14.00
  50   2  -3   27.50    7.80
  48  -2  -3  204.88   15.50
 -48  -2   3  233.78   24.90
 -48   2   3  238.58   23.40
  48   2  -3  210.88   17.00
  46  -2  -3   83.89   11.70
 -46  -2   3   67.09   14.80
 -46   2   3   51.59   13.20
  44  -2  -3  175.88   13.60
 -44  -2   3  149.39   20.70
  44  -2  -3  141.29   16.70
  44   2  -3  150.88   13.60
 -44   2   3  170.08   18.30
  42  -2  -3    7.00    6.90
  42  -2  -3    5.70    4.60
 -42  -2   3    6.30    6.60
 -42   2   3   21.90   11.20
  42   2  -3    7.40    4.50
  40  -2  -3   89.39   13.30
 -40  -2   3   76.09   13.90
  40  -2  -3  102.49    9.90
 -40   2   3   59.69   11.90
  40   2  -3   66.49    9.90
  38  -2  -3   29.50    6.20
 -38  -2   3   32.60    9.10
  38  -2  -3   30.80    8.00
  38   2  -3   38.90    8.40
 -38   2   3   29.60    8.00
  36  -2  -3  733.23   28.20
  36  -2  -3  712.03   34.60
 -36  -2   3  703.33   36.30
 -36   2   3  699.23   34.50
  36   2  -3  720.13   30.00
  34  -2  -3  171.88   15.10
 -34  -2   3  154.18   15.60
  34  -2  -3  157.38   11.30
  34   2  -3  140.99   14.30
  34   2  -3  144.19   11.80
 -34   2   3  176.98   16.00
  32  -2  -3   95.99   11.00
 -32  -2   3   78.29   11.60
  32  -2  -3   86.49    7.90
 -32   2   3  104.89   14.10
  32   2  -3   87.59    9.10
  32   2  -3   70.59   10.80
  30  -2  -3   69.19   10.60
  30  -2  -3   74.69    7.20
 -30  -2   3   63.89    9.90
  30   2  -3   72.89    7.70
  30   2  -3   86.29   12.30
 -30   2   3   51.59    8.80
 -28  -2   3  250.27   17.50
  28  -2  -3  221.08   18.30
  28  -2  -3  219.58   12.30
 -28   2   3  222.18   12.80
  28   2  -3  241.58   19.70
  28   2  -3  246.98   16.50
 -28   2   3  239.28   16.40
  26  -2  -3  278.27   13.50
  26  -2  -3  253.97   16.30
  26   2  -3  289.47   17.50
 -26   2   3  289.97   17.40
  26   2  -3  252.37   14.00
 -26   2   3  282.07   14.20
  24  -2  -3  182.08   13.00
  24  -2  -3  187.48   10.50
 -24  -2   3  179.88   11.20
 -24  -2   3  185.18   14.00
 -24   2   3  200.78   13.40
 -24   2   3  193.98   12.70
  24   2  -3  167.48   10.90
 -22  -2   3   36.80    7.10
  22  -2  -3   49.00    6.10
  22  -2  -3   29.70    5.50
 -22  -2   3   39.00    5.90
  22   2  -3   37.40    5.80
 -22   2   3   37.70    9.70
 -22   2   3   44.00    6.00
  22   2  -3   39.50    6.60
 -20  -2   3  178.58   12.70
 -20  -2   3  173.68   10.50
  20  -2  -3  174.18   11.50
  20  -2  -3  192.48    9.80
  20   2  -3  179.48   12.10
 -20   2   3  182.98   10.20
  20   2  -3  184.48   10.50
  18  -2  -3  554.94   22.00
 -18  -2   3  546.65   20.30
 -18  -2   3  573.24   23.50
  18  -2  -3  520.75   19.10
 -18   2   3  583.04   20.10
  18   2  -3  550.44   20.10
  18   2  -3  564.74   22.60
 -16  -2   3   58.59    8.20
  16  -2  -3   52.99    5.00
 -16  -2   3   54.99    5.30
  16  -2  -3   70.59    6.40
 -16   2   3   48.90    5.60
  16   2  -3   74.49    6.90
 -16   2   3   50.99    5.10
  16   2  -3   63.09    5.50
 -14  -2   3  475.85   20.20
 -14  -2   3  473.35   17.50
  14  -2  -3  519.05   18.80
  14  -2  -3  503.35   17.30
 -14   2   3  489.95   17.50
 -14   2   3  498.75   17.40
  14   2  -3  503.65   17.60
 -14   2   3  516.15   18.70
  14   2  -3  475.55   19.20
  12  -2  -3  223.88    9.90
 -12  -2   3  206.78   10.80
  12  -2  -3  221.78   10.30
 -12  -2   3  199.08   11.20
 -12  -2   3  212.88    9.90
  12   2  -3  207.88    9.70
 -12   2   3  213.08    9.40
 -12   2   3  219.08   10.00
 -12   2   3  218.58   10.20
  10  -2  -3    7.70    2.30
 -10  -2   3    6.80    2.70
 -10  -2   3    8.90    3.10
 -10  -2   3    9.80    2.40
  10  -2  -3    8.90    2.20
  10   2  -3   13.90    3.40
 -10   2   3   12.60    3.00
 -10   2   3    9.80    2.40
 -10   2   3    9.00    2.00
  10   2  -3    9.00    2.40
  -8  -2   3    4.00    1.80
   8  -2  -3    4.60    1.80
  -8  -2   3    8.20    2.60
   8  -2  -3    3.40    1.60
  -8  -2   3    5.90    1.90
   8  -2  -3    4.00    2.10
   8   2  -3    7.40    2.60
  -8   2   3    4.60    1.60
  -8   2   3    7.10    1.80
  -8   2   3    7.30    2.40
   8   2  -3    2.40    1.60
   8   2  -3    5.00    2.00
   6  -2  -3    1.00    2.00
  -6  -2   3    4.10    1.90
  -6  -2   3    4.80    2.20
  -6  -2   3    3.00    1.60
   6  -2  -3    3.10    1.30
   6  -2  -3    2.40    1.30
   6   2  -3    2.50    1.80
   6   2  -3    2.80    1.70
  -6   2   3    4.60    1.40
  -6   2   3    2.10    1.20
   6   2  -3    7.90    3.20
  -6   2   3    2.40    1.90
   4  -2  -3  759.82   23.10
   4  -2  -3  747.33   21.10
  -4  -2   3  756.92   21.70
  -4  -2   3  729.73   23.40
   4  -2  -3  757.12   23.40
  -4  -2   3  755.42   24.00
   4  -2  -3  722.33   21.20
   4   2  -3  736.23   23.60
  -4   2   3  764.02   20.90
   4   2  -3  809.62   23.30
  -4   2   3  773.02   20.80
  -2  -2   3 3370.16   84.29
   2  -2  -3 3378.46   81.39
   2  -2  -3 3198.98   83.79
   2  -2  -3 3297.07   83.69
  -2  -2   3 3456.25   85.09
   2  -2  -3 3339.87   81.99
   2   2  -3 3316.97   84.69
  -2   2   3 3404.76   81.09
   2   2  -3 3318.77   81.49
  -2   2   3 3308.37   81.39
   0  -2  -3    6.90    2.40
   0  -2   3    4.90    1.60
   0  -2   3    7.70    2.50
   0  -2   3    3.00    2.00
   0  -2  -3    6.90    1.90
   0   2   3    8.20    2.10
   0   2  -3    3.90    1.40
   0   2   3    8.60    3.00
   0   2  -3    3.90    2.40
   0   2   3    4.50    1.50
   2  -2   3  154.58    6.30
   2  -2   3  156.58    8.20
  -2  -2  -3  139.49    7.80
   2  -2   3  171.28    9.20
  -2  -2  -3  153.28    7.80
   2   2   3  148.79    7.40
  -2   2  -3  160.28    6.40
   2   2   3  152.58    8.40
  -2   2  -3  153.38    8.80
   2   2   3  152.38    6.80
  -4  -2  -3  169.78    8.60
  -4  -2  -3  171.88    8.90
   4  -2   3  176.18    9.80
  -4   2  -3  176.08    6.80
   4   2   3  168.28    9.00
   4   2   3  173.78    8.70
  -4   2  -3  164.68    6.70
   6  -2   3   10.30    2.90
  -6  -2  -3    8.00    2.70
  -6  -2  -3    7.90    2.40
  -6   2  -3   10.00    1.80
  -6   2  -3    9.60    2.80
  -6   2  -3    7.80    1.60
   6   2   3    7.80    2.50
   6   2   3   10.70    3.20
  -8  -2  -3   77.59    6.00
   8  -2   3   83.99    4.90
  -8  -2  -3   85.99    7.30
   8  -2   3   88.29    7.60
  -8   2  -3   91.89    4.60
   8   2   3   83.39    6.80
   8   2   3   91.19    6.90
  10  -2   3 1604.04   40.50
 -10  -2  -3 1596.54   46.70
 -10  -2  -3 1514.55   42.90
  10  -2   3 1546.15   46.80
 -10   2  -3 1509.05   46.50
  10   2   3 1445.56   45.20
 -10   2  -3 1528.05   39.50
  10   2   3 1531.35   44.10
  12  -2   3  989.80   34.00
  12  -2   3  995.60   27.90
 -12  -2  -3  988.00   34.00
 -12  -2  -3  964.70   30.00
  12   2   3 1018.70   31.40
  12   2   3  968.90   33.10
 -12   2  -3  924.21   26.50
 -12   2  -3  947.81   33.70
 -14  -2  -3    7.70    3.10
  14  -2   3    8.40    3.90
 -14  -2  -3    7.30    2.70
  14  -2   3    8.20    2.40
 -14   2  -3    5.60    3.90
  14   2   3   13.30    3.80
  14   2   3    9.00    3.20
 -14   2  -3   10.30    2.00
 -16  -2  -3    0.70    1.90
  16  -2   3    3.40    2.00
  16  -2   3    6.80    3.30
 -16  -2  -3    2.90    2.90
  16   2   3    2.20    2.20
 -16   2  -3    1.70    3.00
 -16   2  -3    4.70    1.70
  16   2   3    0.50    1.70
 -18  -2  -3   35.10    7.20
  18  -2   3   30.90    4.60
  18  -2   3   24.50    6.60
 -18  -2  -3   27.10    4.60
 -18   2  -3   51.19    9.00
  18   2   3   23.40    5.30
  18   2   3   33.60    6.20
 -18   2  -3   32.70    4.20
  20  -2   3  328.07   19.60
  20  -2   3  361.46   14.50
 -20  -2  -3  328.77   19.70
 -20  -2  -3  309.27   15.00
 -20   2  -3  352.26   20.10
  20   2   3  320.87   18.80
 -20   2  -3  349.27   13.30
  20   2   3  362.26   17.30
  22  -2   3   41.70    5.60
  22  -2   3   36.70    8.00
 -22  -2  -3   32.00    8.30
 -22  -2  -3   38.90    7.10
  22   2   3   27.10    6.60
  22   2   3   39.10    7.30
 -22   2  -3   34.00    7.50
 -22   2  -3   29.50    4.30
  24  -2   3  221.78   17.00
 -24  -2  -3  239.08   17.80
  24  -2   3  231.48   12.30
 -24   2  -3  232.08   11.10
  24   2   3  243.28   14.80
 -24   2  -3  240.38   17.80
  26  -2   3  223.48   12.30
 -26  -2  -3  212.68   17.70
  26  -2   3  212.78   17.10
 -26   2  -3  212.08   12.00
 -26   2  -3  235.18   17.80
  26   2   3  214.88   16.00
  28  -2   3  116.49    9.20
 -28  -2  -3  121.79   14.00
 -28   2  -3  149.49   14.90
  28   2   3  106.39   10.60
 -28   2  -3  126.99    8.50
 -30  -2  -3   14.80    5.70
  30  -2   3    7.60    5.40
  30  -2   3    9.20    4.30
 -30   2  -3    7.40    3.00
  30   2   3    8.70    4.50
 -30   2  -3   16.40    6.80
  32  -2   3  236.38   20.00
  32  -2   3  262.77   15.00
 -32  -2  -3  299.87   45.30
 -32   2  -3  252.77   20.60
  32   2   3  229.48   16.10
 -34  -2  -3   43.50    9.80
 -34   2  -3   60.99   12.50
  34   2   3   69.19   10.80
 -36  -2  -3   87.69   16.00
  36  -2   3   92.39    9.70
 -36   2  -3  119.09   18.00
  36   2   3   85.39   12.20
  38  -2   3   17.40    5.30
 -38  -2  -3   27.10   10.00
  38   2   3   27.30    7.10
 -38   2  -3   27.10    9.40
 -40  -2  -3  168.78   23.50
  40  -2   3  162.98   13.40
  40   2   3  157.48   14.70
 -40   2  -3  183.08   20.80
  42  -2   3  134.49   12.70
 -42  -2  -3  112.59   19.40
  42   2   3  150.58   18.20
 -42   2  -3  162.58   23.50
  44  -2   3   21.30    6.90
 -44  -2  -3   40.80   14.00
  44   2   3   27.80    7.60
 -44   2  -3   19.20    9.50
  46  -2   3   34.50    8.20
 -46  -2  -3   41.00   12.00
  46   2   3   40.60    9.80
 -46   2  -3   67.69   18.60
 -48  -2  -3   22.70   10.60
  48  -2   3   35.90    8.40
  48   2   3   20.60    7.90
 -48   2  -3   23.40   15.80
 -50  -2  -3   49.70   17.70
  50  -2   3   37.30   10.90
  50   2   3   45.40   11.30
  55  -3  -3   43.50    9.50
 -55  -3   3   31.70   15.50
  55   3  -3   67.79   12.50
  53  -3  -3   34.70    9.20
 -53  -3   3   59.59   18.80
  53   3  -3   51.79   11.70
  51  -3  -3   47.70   10.10
 -51  -3   3   11.50    9.20
  51   3  -3   32.60    8.80
  49  -3  -3    6.20    4.30
 -49  -3   3    4.60    7.60
  49   3  -3    3.00    4.90
  47  -3  -3    5.70    4.00
 -47  -3   3    1.70    6.30
 -47   3   3    0.00    6.60
  47   3  -3   13.40    4.70
  45  -3  -3   70.69   10.20
 -45  -3   3   45.80   13.20
  45   3  -3   49.80   10.40
 -45   3   3   39.90   10.60
  43  -3  -3   30.90    9.30
  43  -3  -3   18.10    5.10
 -43  -3   3   30.80   10.10
  43   3  -3   28.10    7.30
 -43   3   3   19.40    7.40
  41  -3  -3   83.09    8.90
  41  -3  -3  106.49   15.00
 -41  -3   3  126.79   19.10
 -41   3   3   92.19   13.90
  41   3  -3  114.19   14.50
  39  -3  -3   20.50    6.20
 -39  -3   3   11.20    6.10
  39  -3  -3   21.40    5.60
  39   3  -3   19.30    6.50
 -39   3   3   22.10    7.70
  37  -3  -3  451.85   20.70
  37  -3  -3  438.26   26.50
 -37  -3   3  450.55   29.00
  37   3  -3  456.45   23.30
 -37   3   3  457.75   26.70
  35  -3  -3   96.19    8.80
 -35  -3   3   77.69   12.40
  35  -3  -3   91.09   12.80
  35   3  -3  106.29   10.70
 -35   3   3   86.19   12.30
 -33  -3   3   40.60    9.20
  33  -3  -3   48.10   10.10
  33  -3  -3   45.10    6.80
  33   3  -3   34.10    7.40
 -33   3   3   51.99   10.50
  31  -3  -3    9.80    5.70
  31  -3  -3    7.40    3.50
 -31  -3   3   10.50    5.30
 -31   3   3    2.30    2.50
  31   3  -3   14.10    4.00
  31   3  -3   10.70    4.40
  29  -3  -3   64.99    6.70
  29  -3  -3   50.69    8.70
 -29  -3   3   69.09   11.60
  29   3  -3   66.39   10.50
  29   3  -3   85.19   10.40
 -29   3   3   56.79    7.50
  27  -3  -3  242.58   12.60
 -27  -3   3  260.27   18.00
  27  -3  -3  261.37   17.00
  27   3  -3  309.17   22.00
 -27   3   3  237.58   13.30
  25  -3  -3  138.49    8.80
 -25  -3   3  148.19   12.80
  25  -3  -3  121.59   10.80
 -25   3   3  150.18    9.60
  25   3  -3  132.69    9.90
  25   3  -3  144.39   11.80
  23  -3  -3  340.97   17.90
  23  -3  -3  328.97   14.40
 -23  -3   3  325.07   19.10
 -23  -3   3  347.27   16.00
 -23   3   3  355.46   17.90
  23   3  -3  332.87   18.10
  23   3  -3  344.97   16.10
 -23   3   3  346.07   15.30
  21  -3  -3   73.49    7.70
 -21  -3   3  104.29    9.70
 -21  -3   3   71.99    6.80
  21  -3  -3   76.09    6.20
 -21   3   3   76.39    6.60
  21   3  -3   76.29    7.10
  21   3  -3   80.09    8.20
 -21   3   3   72.39    7.50
 -19  -3   3   14.50    4.90
 -19  -3   3   10.50    3.20
  19  -3  -3    5.20    2.50
  19  -3  -3    9.70    3.30
 -19   3   3   15.30    3.60
 -19   3   3    9.20    3.30
  19   3  -3   13.50    3.80
  19   3  -3   20.20    4.90
 -17  -3   3  120.19    7.90
  17  -3  -3  103.39    6.90
  17  -3  -3  101.09    7.90
 -17  -3   3  115.79    9.50
  17   3  -3  105.99    7.60
 -17   3   3   99.49    7.80
 -17   3   3  108.69    7.40
  17   3  -3  108.99    8.80
  15  -3  -3 1682.13   47.10
 -15  -3   3 1610.04   49.20
 -15  -3   3 1625.34   46.00
  15  -3  -3 1610.54   45.10
 -15   3   3 1634.34   46.30
  15   3  -3 1725.03   49.00
 -15   3   3 1653.13   45.70
 -15   3   3 1625.04   44.60
  15   3  -3 1662.03   46.10
  13  -3  -3 2350.96   61.09
  13  -3  -3 2259.67   60.29
 -13  -3   3 2249.38   60.69
 -13  -3   3 2363.86   64.29
 -13   3   3 2278.07   60.69
 -13   3   3 2292.67   60.39
  13   3  -3 2320.87   60.89
 -13   3   3 2333.17   59.09
  13   3  -3 2277.67   62.99
  11  -3  -3  775.72   23.50
 -11  -3   3  768.12   23.80
 -11  -3   3  767.82   25.90
  11  -3  -3  751.72   23.70
 -11   3   3  767.12   22.80
 -11   3   3  773.62   24.20
  11   3  -3  750.12   23.60
 -11   3   3  748.13   21.80
  -9  -3   3   45.50    6.20
  -9  -3   3   27.80    3.70
  -9  -3   3   33.70    4.90
   9  -3  -3   31.30    4.10
   9  -3  -3   33.70    3.30
   9   3  -3   25.90    3.50
  -9   3   3   41.20    5.00
   9   3  -3   29.80    4.70
  -9   3   3   34.50    2.80
  -7  -3   3    7.30    2.20
  -7  -3   3    2.90    1.90
   7  -3  -3    2.10    2.00
   7  -3  -3    7.40    2.50
   7  -3  -3    6.80    1.70
   7  -3  -3    5.80    1.60
  -7  -3   3    4.30    2.30
   7   3  -3    4.30    1.80
  -7   3   3    3.10    2.00
  -7   3   3    6.00    1.30
   7   3  -3    2.80    1.60
  -7   3   3    7.40    1.50
   7   3  -3   11.20    3.80
  -5  -3   3  277.07   10.40
  -5  -3   3  284.57   12.40
   5  -3  -3  275.77    9.30
   5  -3  -3  270.57   11.70
   5  -3  -3  278.27   11.90
   5  -3  -3  286.47    9.30
  -5  -3   3  287.97   12.50
  -5   3   3  264.97    7.90
  -5   3   3  276.97    8.10
   5   3  -3  274.57   12.10
   5   3  -3  270.47   10.20
   5   3  -3  300.67   12.20
   3  -3  -3  266.67   11.60
   3  -3  -3  289.07   11.80
  -3  -3   3  278.47    9.90
   3  -3  -3  293.07    9.20
  -3  -3   3  281.37   12.40
   3  -3  -3  278.47    9.40
   3   3  -3  281.77   12.20
  -3   3   3  274.07    8.00
   3   3  -3  262.77   11.40
  -3   3   3  282.47    7.90
  -3   3   3  272.87   12.00
   3   3  -3  267.57    9.70
  -1  -3   3 2187.18   54.89
   1  -3  -3 2237.28   55.09
  -1  -3   3 2116.99   58.59
   1  -3  -3 2202.48   54.39
   1  -3  -3 2183.68   58.09
   1   3  -3 2179.88   54.49
   1   3  -3 2150.98   57.49
  -1   3   3 2209.88   58.69
  -1   3   3 2238.58   53.89
   1   3  -3 2226.18   58.79
  -1   3   3 2247.48   53.79
  -1  -3  -3   94.29    6.40
   1  -3   3   99.79    4.70
   1  -3   3   96.49    6.60
   1  -3   3   94.89    6.90
  -1  -3  -3   96.99    5.50
   1   3   3   84.49    6.30
   1   3   3   97.49    5.00
   1   3   3   99.69    4.60
  -1   3  -3   96.09    6.90
  -1   3  -3   97.79    4.50
  -3  -3  -3  165.58    9.00
   3  -3   3  179.38    6.50
  -3  -3  -3  183.68    8.70
   3  -3   3  183.08   10.00
  -3   3  -3  169.18    9.60
   3   3   3  158.38    9.20
   3   3   3  176.98    8.10
  -3   3  -3  170.48    6.20
  -5  -3  -3    7.80    2.50
  -5  -3  -3    9.20    2.80
   5  -3   3    5.10    2.60
  -5   3  -3    8.40    1.50
  -5   3  -3    8.00    1.40
   5   3   3   11.80    2.60
  -5   3  -3    9.00    3.20
   5   3   3    7.70    2.60
  -7  -3  -3  795.82   26.30
   7  -3   3  808.82   27.50
  -7  -3  -3  763.52   25.10
  -7   3  -3  784.52   27.00
  -7   3  -3  758.72   20.50
  -7   3  -3  761.42   20.60
   7   3   3  791.22   25.50
   7   3   3  792.22   26.20
   9  -3   3  969.60   25.30
  -9  -3  -3  951.60   29.50
   9  -3   3  918.71   32.00
  -9  -3  -3  950.50   31.60
  -9   3  -3  962.90   24.60
   9   3   3  974.40   30.90
  -9   3  -3  936.01   24.90
   9   3   3  932.91   30.50
  -9   3  -3  934.01   31.90
  11  -3   3   83.39    4.60
 -11  -3  -3   85.89    8.10
 -11  -3  -3   93.49    7.10
  11   3   3   84.79    7.40
  11   3   3   86.99    7.40
 -11   3  -3   87.19    4.20
  13  -3   3   42.10    3.40
  13  -3   3   34.50    6.10
 -13  -3  -3   40.80    5.70
 -13  -3  -3   49.50    8.10
 -13   3  -3   41.70    7.60
  13   3   3   50.99    7.10
  13   3   3   40.40    6.50
 -15  -3  -3  574.64   21.50
  15  -3   3  559.14   22.10
  15  -3   3  568.14   25.00
 -15  -3  -3  579.04   25.20
 -15   3  -3  589.54   17.10
 -15   3  -3  563.64   24.70
  15   3   3  599.64   23.10
  15   3   3  562.54   23.80
  17  -3   3   53.99    8.90
 -17  -3  -3   56.99    5.80
  17  -3   3   48.30    4.30
 -17  -3  -3   47.30    7.80
 -17   3  -3   50.59    3.90
 -17   3  -3   63.79    9.50
  17   3   3   56.29    7.90
  17   3   3   53.49    8.60
 -19  -3  -3  331.47   19.80
  19  -3   3  359.76   20.00
 -19  -3  -3  346.57   16.10
  19  -3   3  335.17   13.20
  19   3   3  351.76   17.40
  19   3   3  332.17   18.70
 -19   3  -3  343.57   12.40
  21  -3   3  237.98   10.70
 -21  -3  -3  202.78   15.80
  21  -3   3  225.78   16.10
 -21   3  -3  222.38   16.10
  21   3   3  222.18   13.80
 -21   3  -3  215.98    9.50
  23  -3   3  154.68    9.10
 -23  -3  -3  168.38   15.00
  23  -3   3  167.78   14.70
 -23   3  -3  160.48    8.20
  23   3   3  156.08   12.20
 -23   3  -3  163.98   14.40
 -25  -3  -3  389.66   23.50
  25  -3   3  358.46   22.30
  25  -3   3  352.46   15.30
 -25   3  -3  327.47   21.40
 -25   3  -3  360.26   14.20
  25   3   3  378.66   19.80
  27  -3   3   -0.60    3.60
  27  -3   3    5.80    2.80
 -27  -3  -3    0.40    3.80
  27   3   3   -0.50    2.80
 -27   3  -3    2.80    2.30
 -27   3  -3    0.90    3.80
  29  -3   3    4.20    4.40
  29  -3   3   -0.30    2.00
 -29  -3  -3    1.00    4.20
 -29   3  -3    4.60    5.10
  29   3   3    0.70    3.40
  31  -3   3   35.70    5.80
 -31  -3  -3   43.20   10.70
  31  -3   3   33.90    8.40
 -31   3  -3   34.50    9.20
  31   3   3   51.79    9.30
 -31   3  -3   36.30    5.20
 -33  -3  -3  115.79   17.70
  33  -3   3   90.69    8.60
  33  -3   3   93.69   15.20
 -33   3  -3   88.19    7.80
 -33   3  -3  104.09   15.80
  33   3   3  104.49   13.60
 -35  -3  -3   48.60   11.70
  35  -3   3   36.20    6.40
  35   3   3   39.30    8.70
 -35   3  -3   25.10    9.20
 -37  -3  -3   59.29   14.00
  37  -3   3   54.29    8.10
  37   3   3   47.60    9.50
 -37   3  -3   46.00   11.20
  39  -3   3   26.70    6.10
 -39  -3  -3   58.19   14.70
  39   3   3   26.20    7.20
 -39   3  -3   21.70    9.50
  41  -3   3   82.09   10.80
 -41  -3  -3   56.99   14.30
  41   3   3   69.29   12.20
 -41   3  -3   44.60   11.30
 -43  -3  -3   13.80    8.70
  43  -3   3   21.10    6.30
 -43   3  -3   27.50   11.90
  43   3   3   21.30    7.00
  45  -3   3   39.20    8.10
 -45  -3  -3   18.90   10.70
  45   3   3   53.69   10.90
 -45   3  -3   39.60   12.40
  47  -3   3   57.39    9.90
 -47  -3  -3   50.39   16.70
  47   3   3   44.50   10.90
  49  -3   3    2.40    5.40
  49   3   3   21.60    8.60
  54  -4  -3  123.89   13.10
 -54  -4   3  116.29   18.70
  54   4  -3  145.49   18.80
 -52  -4   3  362.96   31.80
  52  -4  -3  347.67   21.30
  52   4  -3  303.07   23.60
 -50  -4   3  162.38   26.30
  50  -4  -3  114.59   11.60
  50   4  -3  115.19   16.00
  48  -4  -3   28.60    6.80
 -48  -4   3   25.50   11.60
  48   4  -3   19.10    7.40
  46  -4  -3   46.00    8.50
 -46  -4   3   62.89   15.20
  46   4  -3   35.80    8.60
 -46   4   3   63.39   13.00
  44  -4  -3  366.86   19.50
  44  -4  -3  303.27   25.70
 -44  -4   3  403.76   29.90
  44   4  -3  370.36   22.60
 -44   4   3  331.97   25.00
 -42  -4   3  145.49   21.40
  42  -4  -3  169.88   21.60
  42  -4  -3  148.29   12.00
 -42   4   3  154.98   26.70
  42   4  -3  180.38   15.20
  40  -4  -3  343.97   18.00
  40  -4  -3  351.06   23.80
  40   4  -3  353.56   21.00
  38  -4  -3  552.74   23.10
  38  -4  -3  494.15   28.70
 -38  -4   3  498.65   31.30
  38   4  -3  521.75   26.00
  36  -4  -3  498.35   28.10
  36  -4  -3  539.45   22.20
 -36  -4   3  490.65   30.40
  36   4  -3  522.45   25.30
  34  -4  -3  226.08   13.40
  34  -4  -3  245.18   18.50
 -34  -4   3  219.18   19.00
  34   4  -3  232.48   15.60
 -34   4   3  181.18   15.50
  32  -4  -3  320.77   20.80
  32  -4  -3  340.47   16.20
 -32  -4   3  365.66   23.60
  32   4  -3  335.17   18.70
 -32   4   3  338.47   20.50
  30  -4  -3  215.78   15.80
 -30  -4   3  189.98   16.30
  30  -4  -3  189.68   11.30
  30   4  -3  188.88   13.50
 -30   4   3  205.98   12.10
 -30   4   3  186.18   14.50
  28  -4  -3  541.75   20.70
 -28  -4   3  514.95   27.40
  28  -4  -3  570.94   26.60
 -28   4   3  523.45   21.40
  28   4  -3  513.25   25.80
 -28   4   3  552.44   25.50
  28   4  -3  547.85   23.80
  26  -4  -3 1139.79   35.00
  26  -4  -3 1129.39   41.20
 -26  -4   3 1130.19   43.50
  26   4  -3 1086.79   40.90
 -26   4   3 1180.88   40.50
 -26   4   3 1154.88   36.40
  26   4  -3 1150.48   38.60
  24  -4  -3   68.49    6.00
 -24  -4   3   63.09    9.90
  24  -4  -3   63.39    9.30
  24   4  -3   53.79    7.60
 -24   4   3   65.49    6.50
 -24   4   3   52.79    7.50
  24   4  -3   70.39   10.20
  22  -4  -3  518.35   23.00
 -22  -4   3  545.45   25.30
  22  -4  -3  530.05   19.40
 -22   4   3  554.84   22.60
 -22   4   3  506.75   19.90
  22   4  -3  562.24   22.00
  22   4  -3  518.65   23.40
  20  -4  -3  573.24   23.40
  20  -4  -3  557.74   20.00
 -20  -4   3  605.34   25.90
 -20  -4   3  569.64   21.90
 -20   4   3  564.44   20.80
  20   4  -3  589.34   22.30
 -20   4   3  569.94   22.20
  20   4  -3  578.34   24.10
 -18  -4   3  398.86   19.20
 -18  -4   3  365.56   15.90
  18  -4  -3  367.86   15.80
  18  -4  -3  365.36   16.80
  18   4  -3  360.76   17.50
 -18   4   3  375.06   15.90
 -18   4   3  352.36   15.00
  18   4  -3  366.36   16.00
  16  -4  -3 1397.46   42.00
 -16  -4   3 1372.46   41.20
  16  -4  -3 1393.96   40.00
 -16  -4   3 1480.85   45.40
  16   4  -3 1394.16   41.40
  16   4  -3 1391.46   43.40
 -16   4   3 1454.45   41.10
 -16   4   3 1393.46   40.50
 -16   4   3 1459.65   39.50
  14  -4  -3 1079.69   31.90
  14  -4  -3 1097.19   32.70
 -14  -4   3 1060.59   32.60
 -14  -4   3 1084.39   35.00
 -14  -4   3 1081.99   35.80
 -14   4   3 1085.79   29.90
  14   4  -3 1087.99   32.80
 -14   4   3 1124.89   31.20
  14   4  -3 1029.30   34.20
 -14   4   3 1021.40   32.00
  12  -4  -3 2009.00   54.39
  12  -4  -3 2091.59   54.19
 -12  -4   3 2196.38   58.39
 -12  -4   3 1967.40   54.49
  12   4  -3 1973.90   54.59
 -12   4   3 2076.19   51.99
  12   4  -3 1939.21   56.49
 -12   4   3 2019.80   54.69
 -12   4   3 2065.39   51.19
 -10  -4   3 1760.82   51.29
 -10  -4   3 1761.52   48.70
  10  -4  -3 1829.62   47.50
 -10  -4   3 1894.91   52.09
  10  -4  -3 1853.21   49.50
  10   4  -3 1807.42   51.09
  10   4  -3 1838.22   49.10
 -10   4   3 1853.61   44.90
 -10   4   3 1818.12   49.40
 -10   4   3 1809.72   44.60
   8  -4  -3 1297.87   37.10
  -8  -4   3 1315.57   35.60
  -8  -4   3 1255.07   38.00
  -8  -4   3 1263.57   38.20
   8  -4  -3 1291.87   33.10
   8  -4  -3 1330.07   36.80
   8   4  -3 1294.97   35.60
   8   4  -3 1165.68   36.90
   6  -4  -3  497.65   18.10
  -6  -4   3  510.25   19.10
   6  -4  -3  516.65   14.50
  -6  -4   3  497.05   18.80
  -6  -4   3  524.05   16.70
   6  -4  -3  517.65   18.10
   6  -4  -3  493.25   14.30
   6   4  -3  515.45   18.40
   6   4  -3  515.05   16.60
   6   4  -3  510.35   18.70
   4  -4  -3 2113.69   52.49
   4  -4  -3 2162.78   57.39
  -4  -4   3 2175.18   58.19
   4  -4  -3 2160.58   57.69
  -4  -4   3 2222.28   58.89
  -4  -4   3 2181.68   54.79
   4  -4  -3 2195.98   52.49
   4   4  -3 2233.38   58.19
   4   4  -3 2147.69   54.69
   4   4  -3 2041.40   56.99
  -4   4   3 2088.49   57.89
  -2  -4   3   22.30    4.00
   2  -4  -3   24.70    3.90
  -2  -4   3   29.40    4.80
   2  -4  -3   27.60    2.40
  -2  -4   3   30.10    2.90
   2  -4  -3   26.70    2.20
   2   4  -3   30.50    4.50
  -2   4   3   35.70    5.10
   2   4  -3   24.80    4.00
   0  -4  -3  906.51   28.20
   0  -4   3  928.01   28.50
   0  -4   3  954.60   29.30
   0  -4   3  897.31   24.40
   0  -4  -3  895.71   24.90
   0   4  -3  881.51   24.00
   0   4   3  928.11   28.90
   0   4  -3  867.91   28.30
   2  -4   3 1558.54   40.20
   2  -4   3 1556.94   45.20
  -2  -4  -3 1580.84   44.90
  -2  -4  -3 1672.63   42.90
   2  -4   3 1581.94   46.10
   2   4   3 1632.94   46.00
  -2   4  -3 1574.54   39.90
  -2   4  -3 1626.34   45.90
   2   4   3 1672.53   40.00
   2   4   3 1636.54   40.40
   4  -4   3 1031.40   25.70
  -4  -4  -3  962.80   29.60
   4  -4   3 1051.29   32.70
  -4  -4  -3 1014.90   31.00
  -4   4  -3 1010.40   31.90
  -4   4  -3  987.60   25.30
   4   4   3 1011.30   28.10
   4   4   3  992.20   31.70
  -6  -4  -3   66.69    5.90
   6  -4   3   61.79    6.40
  -6  -4  -3   67.59    5.90
  -6   4  -3   58.19    2.50
   6   4   3   68.89    6.50
  -6   4  -3   55.59    2.70
  -6   4  -3   61.59    6.20
   6   4   3   65.79    5.00
   8  -4   3  169.18   10.80
  -8  -4  -3  144.89    9.50
  -8  -4  -3  160.58    9.60
   8   4   3  157.98   10.10
  -8   4  -3  156.48   10.30
  -8   4  -3  154.08    4.80
  -8   4  -3  160.48    4.80
   8   4   3  166.28    9.00
 -10  -4  -3 1148.49   36.80
 -10  -4  -3 1090.59   34.50
  10  -4   3 1170.28   37.80
 -10   4  -3 1152.58   37.10
 -10   4  -3 1102.79   27.40
 -10   4  -3 1113.09   27.60
  10   4   3 1135.49   36.20
  10   4   3 1107.49   34.70
 -12  -4  -3  529.25   20.30
 -12  -4  -3  541.65   22.70
  12  -4   3  543.35   23.00
 -12   4  -3  531.35   14.40
 -12   4  -3  525.75   14.00
  12   4   3  537.35   21.10
  12   4   3  518.75   21.30
 -12   4  -3  522.15   22.40
 -14  -4  -3  888.01   30.40
 -14  -4  -3  938.71   34.00
  14  -4   3  893.41   37.90
  14  -4   3  925.41   24.50
 -14   4  -3  936.91   23.70
  14   4   3  900.21   31.80
  14   4   3  941.61   32.30
 -14   4  -3  895.31   33.20
  16  -4   3  549.74   16.60
 -16  -4  -3  544.05   24.90
  16  -4   3  550.14   25.10
 -16  -4  -3  502.25   21.00
 -16   4  -3  566.44   15.70
 -16   4  -3  584.84   25.20
  16   4   3  587.54   23.60
  16   4   3  534.65   23.30
 -18  -4  -3  190.08   14.40
  18  -4   3  212.88    9.60
  18  -4   3  225.78   15.40
  18   4   3  209.88   13.50
 -18   4  -3  206.28   14.50
 -18   4  -3  203.28    7.80
  20  -4   3  143.89   12.90
  20  -4   3  152.08    7.50
 -20  -4  -3  148.09   13.30
  20   4   3  143.39   11.20
 -20   4  -3  148.69    6.60
 -20   4  -3  144.29   12.30
  22  -4   3   12.90    4.90
 -22  -4  -3   19.20    6.80
  22  -4   3   16.70    3.10
 -22   4  -3   10.10    4.60
  22   4   3   10.40    4.20
 -22   4  -3   12.70    2.40
  24  -4   3  352.06   14.50
  24  -4   3  385.76   23.10
 -24  -4  -3  389.76   23.40
 -24   4  -3  423.56   24.10
  24   4   3  355.86   19.90
 -24   4  -3  377.96   13.70
  26  -4   3  354.06   23.10
  26  -4   3  375.96   15.20
 -26  -4  -3  390.36   24.30
 -26   4  -3  376.76   13.90
 -26   4  -3  342.27   22.40
  26   4   3  340.97   19.80
  28  -4   3  223.98   18.50
 -28  -4  -3  216.88   18.50
  28  -4   3  225.58   11.50
 -28   4  -3  221.78   10.50
 -28   4  -3  219.88   17.90
  28   4   3  231.28   16.50
 -30  -4  -3   55.49   12.10
  30  -4   3   21.70    6.90
  30  -4   3   48.30    6.10
 -30   4  -3   33.20    8.90
 -30   4  -3   37.50    5.20
  30   4   3   58.49   10.20
  32  -4   3   75.19    7.10
 -32  -4  -3   94.79   16.60
  32   4   3   67.89   10.80
 -32   4  -3   64.49   12.30
 -34  -4  -3  310.37   25.00
  34  -4   3  276.37   23.10
  34  -4   3  329.87   15.80
 -34   4  -3  289.77   14.00
  34   4   3  356.66   21.70
 -34   4  -3  319.07   23.70
  36  -4   3  121.89    9.60
 -36  -4  -3   88.29   16.60
  36  -4   3   81.89   14.10
 -36   4  -3   94.29    8.50
 -36   4  -3   93.49   14.90
  36   4   3  104.69   14.20
  38  -4   3  301.47   16.40
 -38  -4  -3  288.37   25.40
 -38   4  -3  278.57   23.70
  38   4   3  310.17   21.50
 -40  -4  -3  161.58   21.70
  40  -4   3  132.69   11.00
 -40   4  -3  117.89   16.50
  40   4   3  152.38   27.40
 -42  -4  -3  257.07   24.90
  42  -4   3  201.58   14.20
 -42   4  -3  222.28   23.90
  42   4   3  241.28   19.40
  44  -4   3  162.78   12.60
 -44  -4  -3  161.48   25.80
  44   4   3  158.68   16.90
 -44   4  -3  168.68   24.40
  46  -4   3   48.40    8.70
 -46  -4  -3   42.40   13.30
  46   4   3   38.80    9.40
  48  -4   3   43.90    8.40
 -48  -4  -3   13.80   12.10
  48   4   3   44.40   10.70
  53  -5  -3  -11.30    4.70
 -53  -5   3    9.40   12.90
  53   5  -3   -4.60    5.00
  51  -5  -3    3.30    4.30
 -51  -5   3   -3.30    8.10
  51   5  -3   -2.80    5.30
  49  -5  -3   41.20    7.50
 -49  -5   3   33.20   12.70
  49   5  -3   32.00    9.50
 -47  -5   3   16.90    9.70
  47  -5  -3    6.10    4.30
  47   5  -3    8.00    6.20
  45  -5  -3    3.80    3.80
 -45  -5   3   -2.10    7.20
 -45   5   3   -2.50    6.90
  45   5  -3   -2.90    4.20
  43  -5  -3    3.00    4.20
 -43  -5   3   10.20    8.30
  43  -5  -3    5.60    6.10
 -43   5   3   -3.40    6.40
  43   5  -3    3.40    5.40
 -41  -5   3   52.59   12.50
  41  -5  -3   51.29   11.90
  41  -5  -3   59.79    8.60
  41   5  -3   54.29   10.30
 -41   5   3   48.80   10.20
  39  -5  -3   18.00    7.40
 -39  -5   3    7.40    7.00
  39  -5  -3   10.60    4.70
 -39   5   3   18.10    6.30
  39   5  -3   16.90    6.30
 -37  -5   3    5.30    5.90
  37  -5  -3    5.90    4.60
  37  -5  -3    1.10    2.70
 -37   5   3    3.90    4.90
  37   5  -3    1.50    3.40
  35  -5  -3  123.89   11.20
 -35  -5   3  115.49   20.50
  35  -5  -3  124.59   13.10
  35   5  -3  109.19   11.40
 -35   5   3  105.59   12.20
  33  -5  -3    4.80    3.70
 -33  -5   3    7.30    5.40
  33  -5  -3    2.10    2.40
  33   5  -3    2.40    3.50
 -33   5   3    5.60    4.30
  31  -5  -3   65.69    7.80
  31  -5  -3   49.20    8.50
 -31  -5   3   66.89   12.30
 -31   5   3   52.89    7.80
  31   5  -3   57.79    9.20
 -31   5   3   57.09    8.80
 -29  -5   3   55.79   11.40
  29  -5  -3   43.80    6.10
  29  -5  -3   44.00    8.20
  29   5  -3   42.70    7.70
 -29   5   3   42.60    7.80
 -29   5   3   46.30    6.80
  27  -5  -3   90.39    9.80
  27  -5  -3   99.99    7.60
 -27  -5   3  100.89   14.30
  27   5  -3  107.99   10.10
 -27   5   3   91.29    8.00
 -27   5   3   87.99   10.30
  25  -5  -3   73.99    8.60
  25  -5  -3   68.39    6.20
 -25  -5   3   63.29    9.70
  25   5  -3   75.69    8.90
 -25   5   3   72.29    8.10
 -25   5   3   81.09   10.00
  25   5  -3   70.29    9.10
 -23  -5   3    2.70    3.30
  23  -5  -3    8.50    2.90
  23  -5  -3    6.50    3.20
 -23   5   3    3.40    2.50
  23   5  -3    1.70    2.40
  23   5  -3    2.50    3.00
 -23   5   3    4.10    2.60
  21  -5  -3    6.70    2.80
 -21  -5   3    2.60    2.90
  21  -5  -3    4.00    2.60
 -21   5   3    5.30    2.70
  21   5  -3    5.10    3.30
  21   5  -3   12.10    3.80
 -21   5   3   13.10    3.40
  19  -5  -3    9.90    2.90
 -19  -5   3   17.30    5.00
  19  -5  -3    8.10    2.80
 -19  -5   3    9.70    2.90
  19   5  -3   15.00    4.00
 -19   5   3    7.80    3.10
  19   5  -3    7.40    3.40
 -19   5   3    7.10    2.80
 -17  -5   3    3.10    2.10
 -17  -5   3    1.10    1.60
  17  -5  -3    0.90    1.80
  17  -5  -3    3.40    2.00
 -17   5   3    0.90    1.60
  17   5  -3    1.70    1.70
  17   5  -3    2.20    2.60
 -17   5   3    0.90    1.50
 -17   5   3   -4.40    1.70
 -15  -5   3  120.99    9.40
 -15  -5   3  133.49   10.20
  15  -5  -3  146.29    8.30
  15  -5  -3  139.59    8.50
  15   5  -3  125.79    9.40
 -15   5   3  133.79    8.30
 -15   5   3  138.09    6.90
  15   5  -3  128.99    8.80
 -13  -5   3    3.60    2.20
  13  -5  -3    4.10    2.20
 -13  -5   3    2.80    1.90
 -13  -5   3    1.90    2.20
 -13   5   3    3.10    2.00
  13   5  -3    0.80    2.20
  13   5  -3    7.40    2.80
 -13   5   3    2.80    1.00
 -13   5   3    2.90    1.20
  11  -5  -3  132.69    7.00
 -11  -5   3  126.59    7.80
 -11  -5   3  125.39    9.10
 -11  -5   3  137.59    9.30
  11  -5  -3  127.39    7.90
  11  -5  -3  119.49    8.00
  11   5  -3  124.59    8.60
  11   5  -3  113.99    7.60
  -9  -5   3   50.09    7.00
   9  -5  -3   51.59    3.80
   9  -5  -3   42.30    5.50
  -9  -5   3   45.00    4.60
   9  -5  -3   49.20    6.20
  -9  -5   3   35.50    5.30
   9   5  -3   45.00    5.10
   9   5  -3   45.90    4.70
   7  -5  -3  968.20   25.00
   7  -5  -3  908.81   29.50
   7  -5  -3  970.20   24.60
   7  -5  -3  976.50   29.70
  -7  -5   3  954.90   31.10
  -7  -5   3  955.20   30.90
  -7  -5   3  928.61   27.80
   7   5  -3  983.90   30.10
   7   5  -3  964.60   28.20
  -5  -5   3    0.50    1.40
  -5  -5   3   -1.90    1.30
   5  -5  -3   -0.50    1.80
  -5  -5   3    0.70    1.40
   5  -5  -3    0.20    0.70
   5  -5  -3    0.80    0.70
   5  -5  -3    0.50    1.90
   5   5  -3   -0.90    1.20
   5   5  -3   -0.20    1.30
  -5   5   3    0.40    2.00
   3  -5  -3 1202.68   30.30
   3  -5  -3 1227.98   30.10
   3  -5  -3 1233.18   36.30
  -3  -5   3 1198.78   33.00
  -3  -5   3 1320.87   37.90
  -3  -5   3 1195.18   36.50
   3   5  -3 1214.48   33.00
  -3   5   3 1201.38   36.80
   3   5  -3 1235.48   35.90
   1  -5  -3   11.20    3.30
  -1  -5   3   14.50    3.70
  -1  -5   3   14.80    2.40
   1  -5  -3   15.60    2.10
  -1  -5   3   20.40    4.10
   1   5  -3   15.60    2.50
  -1   5   3   17.70    3.90
  -1  -5  -3  113.49    7.80
   1  -5   3  109.49    7.60
   1  -5   3   99.99    7.70
  -1  -5  -3  117.59    5.90
   1  -5   3  108.79    5.00
   1   5   3   97.69    7.90
  -1   5  -3  105.49    4.90
   3  -5   3    2.20    1.70
  -3  -5  -3    6.20    2.00
   3  -5   3    3.20    2.40
   3  -5   3    2.80    1.10
  -3  -5  -3    3.90    2.10
   3   5   3    2.20    2.20
   3   5   3    3.30    1.00
   3   5   3    2.90    0.90
  -3   5  -3    2.30    1.10
   5  -5   3    4.60    1.00
  -5  -5  -3    1.60    1.70
  -5  -5  -3    4.70    2.50
   5  -5   3    3.20    2.00
  -5   5  -3    5.30    0.90
   5   5   3    7.20    3.00
   5   5   3    5.60    1.70
  -7  -5  -3    8.60    3.00
   7  -5   3    8.00    3.10
  -7  -5  -3    2.50    2.10
   7   5   3    5.80    3.30
   7   5   3    4.40    1.90
   9  -5   3   43.20    6.60
  -9  -5  -3   48.30    6.60
  -9  -5  -3   48.70    6.30
   9   5   3   42.20    4.40
  -9   5  -3   51.69    7.30
   9   5   3   45.80    7.10
 -11  -5  -3   82.19    7.20
 -11  -5  -3  111.69    8.90
  11  -5   3   89.49    8.60
  11   5   3   90.99    6.90
 -11   5  -3   81.79    7.80
  11   5   3   88.49    8.20
  13  -5   3  164.38   12.20
 -13  -5  -3  182.78   12.50
 -13  -5  -3  181.28   10.90
  13   5   3  178.88   10.70
 -13   5  -3  166.78   11.70
  13   5   3  191.28   12.30
  15  -5   3  126.49   11.00
 -15  -5  -3  137.79   11.50
 -15   5  -3  145.19   11.00
  15   5   3  146.99   11.00
  17  -5   3    8.80    4.20
 -17  -5  -3   12.80    5.00
  17  -5   3   17.00    1.90
 -17   5  -3   22.20    6.00
 -17   5  -3   15.30    1.40
  17   5   3   15.60    5.00
  19  -5   3    3.20    1.20
  19  -5   3    3.60    3.40
 -19  -5  -3    1.80    3.10
 -19   5  -3    3.20    3.80
  19   5   3   -0.40    2.80
 -19   5  -3    2.40    1.20
 -21  -5  -3    0.40    2.80
  21  -5   3    3.50    1.60
  21  -5   3    0.80    3.30
 -21   5  -3    4.70    3.30
[truncated: 1,372,201 more chars]
