# Supplementary material for: Variable Dimensionality of Europium(III) and Terbium(III) Coordination Compounds with a Flexible Hexacarboxylate Ligand
Source: Molecules. 2022 Nov 14;27(22):7849. doi: 10.3390/molecules27227849 (PMC9696389; doi:10.3390/molecules27227849)
Supplement: Supplementary file 1 [file molecules-27-07849-s001.zip › Comp2.cif]

data_1
_audit_creation_date               2022-08-21
_audit_creation_method
;
Olex2 1.5
(compiled 2022.04.07 svn.rca3783a0 for OlexSys, GUI svn.r6498)
;
_shelx_SHELXL_version_number       '2018/3'
_audit_contact_author_address      ?
_audit_contact_author_email        ?
_audit_contact_author_name         ''
_audit_contact_author_phone        ?
_publ_contact_author_id_orcid      ?
_publ_section_references
;
Dolomanov, O.V., Bourhis, L.J., Gildea, R.J, Howard, J.A.K. & Puschmann, H.
 (2009), J. Appl. Cryst. 42, 339-341.

Sheldrick, G.M. (2015). Acta Cryst. A71, 3-8.

Sheldrick, G.M. (2015). Acta Cryst. C71, 3-8.
;
_chemical_name_common              ?
_chemical_name_systematic          ?
_chemical_formula_moiety           'C30 H21 Eu O18, 4(H2 O)'
_chemical_formula_sum              'C30 H29 Eu O22'
_chemical_formula_weight           893.49
_chemical_melting_point            ?
loop_
  _atom_type_symbol
  _atom_type_description
  _atom_type_scat_dispersion_real
  _atom_type_scat_dispersion_imag
  _atom_type_scat_source
 'C' 'C' 0.0033 0.0016 'International Tables Vol C Tables 4.2.6.8 and 6.1.1.4'
 'H' 'H' 0.0000 0.0000 'International Tables Vol C Tables 4.2.6.8 and 6.1.1.4'
 'Eu' 'Eu' -0.1578 3.6682
 'International Tables Vol C Tables 4.2.6.8 and 6.1.1.4'
 'O' 'O' 0.0106 0.0060 'International Tables Vol C Tables 4.2.6.8 and 6.1.1.4'

_shelx_space_group_comment
;
The symmetry employed for this shelxl refinement is uniquely defined
by the following loop, which should always be used as a source of
symmetry information in preference to the above space-group names.
They are only intended as comments.
;
_space_group_crystal_system        'triclinic'
_space_group_IT_number             2
_space_group_name_H-M_alt          'P -1'
_space_group_name_Hall             '-P 1'
loop_
  _space_group_symop_operation_xyz
 'x, y, z'
 '-x, -y, -z'

_cell_length_a                     8.66180(10)
_cell_length_b                     10.0305(2)
_cell_length_c                     19.2763(3)
_cell_angle_alpha                  87.9920(10)
_cell_angle_beta                   80.1830(10)
_cell_angle_gamma                  87.1930(10)
_cell_volume                       1647.66(5)
_cell_formula_units_Z              2
_cell_measurement_reflns_used      9974
_cell_measurement_temperature      150.00
_cell_measurement_theta_max        33.1357
_cell_measurement_theta_min        2.3248
_shelx_estimated_absorpt_T_max     0.961
_shelx_estimated_absorpt_T_min     0.856
_exptl_absorpt_coefficient_mu      2.000
_exptl_absorpt_correction_T_max    0.7465
_exptl_absorpt_correction_T_min    0.6847
_exptl_absorpt_correction_type     multi-scan
_exptl_absorpt_process_details
;
SADABS-2016/2 (Bruker,2016/2) was used for absorption correction.
wR2(int) was 0.0792 before and 0.0534 after correction.
The Ratio of minimum to maximum transmission is 0.9172.
The \l/2 correction factor is Not present.
;
_exptl_absorpt_special_details     ?
_exptl_crystal_colour              colourless
_exptl_crystal_colour_primary      colourless
_exptl_crystal_density_diffrn      1.801
_exptl_crystal_density_meas        ?
_exptl_crystal_density_method      ?
_exptl_crystal_description         needle
_exptl_crystal_F_000               896
_exptl_crystal_size_max            0.08
_exptl_crystal_size_mid            0.03
_exptl_crystal_size_min            0.02
_exptl_transmission_factor_max     ?
_exptl_transmission_factor_min     ?
_diffrn_reflns_av_R_equivalents    0.0405
_diffrn_reflns_av_unetI/netI       0.0402
_diffrn_reflns_Laue_measured_fraction_full  0.999
_diffrn_reflns_Laue_measured_fraction_max  0.999
_diffrn_reflns_limit_h_max         10
_diffrn_reflns_limit_h_min         -10
_diffrn_reflns_limit_k_max         11
_diffrn_reflns_limit_k_min         -11
_diffrn_reflns_limit_l_max         22
_diffrn_reflns_limit_l_min         -22
_diffrn_reflns_number              20645
_diffrn_reflns_point_group_measured_fraction_full  0.999
_diffrn_reflns_point_group_measured_fraction_max  0.999
_diffrn_reflns_theta_full          25.000
_diffrn_reflns_theta_max           25.000
_diffrn_reflns_theta_min           2.325
_diffrn_ambient_temperature        150.00
_diffrn_detector_area_resol_mean   ?
_diffrn_measured_fraction_theta_full  0.999
_diffrn_measured_fraction_theta_max  0.999
_diffrn_measurement_device_type    'CCD area detector'
_diffrn_measurement_method         'phi and omega scans'
_diffrn_radiation_monochromator    graphite
_diffrn_radiation_type             MoK\a
_diffrn_radiation_wavelength       0.71073
_diffrn_source                     ?
_diffrn_source_current             1.4
_diffrn_source_power               0.07
_diffrn_source_voltage             50.0
_reflns_Friedel_coverage           0.000
_reflns_Friedel_fraction_full      .
_reflns_Friedel_fraction_max       .
_reflns_number_gt                  5369
_reflns_number_total               5809
_reflns_special_details
;
 Reflections were merged by SHELXL according to the crystal
 class for the calculation of statistics and refinement.
 
 _reflns_Friedel_fraction is defined as the number of unique
 Friedel pairs measured divided by the number that would be
 possible theoretically, ignoring centric projections and
 systematic absences.
;
_reflns_threshold_expression       'I > 2\s(I)'
_computing_cell_refinement         ?
_computing_data_collection         ?
_computing_data_reduction          ?
_computing_molecular_graphics      'Olex2 1.5 (Dolomanov et al., 2009)'
_computing_publication_material    'Olex2 1.5 (Dolomanov et al., 2009)'
_computing_structure_refinement    'SHELXL 2018/3 (Sheldrick, 2015)'
_computing_structure_solution      'SHELXT 2018/2 (Sheldrick, 2018)'
_refine_diff_density_max           0.686
_refine_diff_density_min           -0.631
_refine_diff_density_rms           0.088
_refine_ls_extinction_coef         .
_refine_ls_extinction_method       none
_refine_ls_goodness_of_fit_ref     1.036
_refine_ls_hydrogen_treatment      mixed
_refine_ls_matrix_type             full
_refine_ls_number_parameters       503
_refine_ls_number_reflns           5809
_refine_ls_number_restraints       8
_refine_ls_R_factor_all            0.0295
_refine_ls_R_factor_gt             0.0263
_refine_ls_restrained_S_all        1.055
_refine_ls_shift/su_max            0.001
_refine_ls_shift/su_mean           0.000
_refine_ls_structure_factor_coef   Fsqd
_refine_ls_weighting_details      
 'w=1/[\s^2^(Fo^2^)+(0.0106P)^2^+2.8586P] where P=(Fo^2^+2Fc^2^)/3'
_refine_ls_weighting_scheme        calc
_refine_ls_wR_factor_gt            0.0547
_refine_ls_wR_factor_ref           0.0565
_refine_special_details            ?
_olex2_refinement_description
;
1. Fixed Uiso
 At 1.2 times of:
  All C(H) groups
 At 1.5 times of:
  All O(H) groups, All O(H,H) groups
2. Restrained distances
 Eu1-H17A \\sim Eu1-H17B
 with sigma of 0.02
 Eu1-H9A \\sim Eu1-H9B
 with sigma of 0.02
3. Uiso/Uaniso restraints and constraints
Uanis(O21) \\sim Ueq: with sigma of 0.001 and sigma for terminal atoms of 0.002
4.a Free rotating group:
 O3(H3A,H3B), O17(H17A,H17B), O9(H9A,H9B), O5(H5A,H5B), O21(H21A,H21B)
4.b Rotating group:
 O4(H4A,H4B)
4.c Aromatic/amide H refined with riding coordinates:
 C18(H18), C20(H20), C15(H15A), C2(H2), C9(H9), C5(H5), C21(H21), C11(H11A),
 C23(H23), C13(H13), C27(H27), C29(H29)
4.d Idealised tetrahedral OH refined as rotating group:
 O11(H11), O7(H7), O15(H15)
;
_atom_sites_solution_hydrogens     mixed
_atom_sites_solution_primary       dual
_atom_sites_solution_secondary     ?
loop_
  _atom_site_label
  _atom_site_type_symbol
  _atom_site_fract_x
  _atom_site_fract_y
  _atom_site_fract_z
  _atom_site_U_iso_or_equiv
  _atom_site_adp_type
  _atom_site_occupancy
  _atom_site_site_symmetry_order
  _atom_site_calc_flag
  _atom_site_refinement_flags_posn
  _atom_site_refinement_flags_adp
  _atom_site_refinement_flags_occupancy
  _atom_site_disorder_assembly
  _atom_site_disorder_group
 Eu1 Eu 0.56930(2) 0.68462(2) 0.95559(2) 0.01250(6) Uani 1 1 d D . . . .
 O1 O 1.2400(3) 0.2680(2) 0.15606(11) 0.0197(5) Uani 1 1 d . . . . .
 O4 O 0.5659(3) 0.9247(2) 0.94235(12) 0.0223(5) Uani 1 1 d . . . . .
 H4A H 0.653956 0.948633 0.917253 0.034 Uiso 1 1 d R U . . .
 H4B H 0.494958 0.951152 0.917350 0.034 Uiso 1 1 d R U . . .
 O6 O 0.4388(2) 0.4727(2) 0.94003(11) 0.0150(5) Uani 1 1 d . . . . .
 O8 O 0.4255(3) 0.7303(2) 0.86177(11) 0.0177(5) Uani 1 1 d . . . . .
 O10 O 1.2394(3) 0.4706(2) 0.10878(12) 0.0209(5) Uani 1 1 d . . . . .
 O12 O 0.4719(3) 0.2595(2) 0.91664(12) 0.0244(6) Uani 1 1 d . . . . .
 O14 O 0.2071(3) 0.6335(2) 0.85038(14) 0.0282(6) Uani 1 1 d . . . . .
 O16 O 0.6290(3) 0.5237(2) 0.60906(12) 0.0251(6) Uani 1 1 d . . . . .
 O18 O 0.3128(4) 0.0347(3) 0.87706(17) 0.0349(7) Uani 1 1 d . . . . .
 H18A H 0.337(6) 0.097(5) 0.890(3) 0.052 Uiso 1 1 d . U . . .
 H18B H 0.246(6) -0.001(5) 0.896(3) 0.052 Uiso 1 1 d . U . . .
 O20 O 0.3327(3) -0.1079(2) 0.71143(13) 0.0283(6) Uani 1 1 d . . . . .
 O22 O 0.4548(3) 0.1922(2) 0.46835(12) 0.0281(6) Uani 1 1 d . . . . .
 O11 O 0.9164(3) 0.5878(3) 0.10782(14) 0.0336(6) Uani 1 1 d . . . . .
 H11 H 0.879489 0.516424 0.126136 0.050 Uiso 1 1 calc R U . . .
 O3 O 0.6265(3) 0.9115(3) 0.75246(15) 0.0366(7) Uani 1 1 d G . . . .
 H3A H 0.534622 0.887802 0.746301 0.055 Uiso 1 1 d G U . . .
 H3B H 0.658096 0.849038 0.779890 0.055 Uiso 1 1 d G U . . .
 O13 O 0.9679(3) 0.3504(3) 0.40817(12) 0.0282(6) Uani 1 1 d . . . . .
 O7 O -0.1830(3) 0.0281(3) 0.65446(15) 0.0381(7) Uani 1 1 d . . . . .
 H7 H -0.249643 -0.006194 0.685965 0.057 Uiso 1 1 calc R U . . .
 O15 O 0.2641(4) 0.0957(2) 0.75044(14) 0.0420(8) Uani 1 1 d . . . . .
 H15 H 0.293148 0.064233 0.787320 0.063 Uiso 1 1 calc R U . . .
 O2 O -0.0214(3) -0.0354(3) 0.72821(14) 0.0399(7) Uani 1 1 d . . . . .
 O17 O 0.2945(3) 0.7353(3) 1.00399(13) 0.0330(6) Uani 1 1 d G . . . .
 H17A H 0.244320 0.711837 1.045289 0.050 Uiso 1 1 d DG U . . .
 H17B H 0.221298 0.763433 0.980599 0.050 Uiso 1 1 d DG U . . .
 O9 O 0.8122(3) 0.7341(3) 0.99396(14) 0.0334(6) Uani 1 1 d G . . . .
 H9A H 0.893952 0.768548 0.968449 0.050 Uiso 1 1 d DG U . . .
 H9B H 0.847250 0.697698 1.030228 0.050 Uiso 1 1 d DG U . . .
 O19 O 1.0692(4) 0.7405(3) 0.13290(15) 0.0500(9) Uani 1 1 d . . . . .
 O5 O 0.8375(4) 0.0082(3) 0.86840(15) 0.0455(8) Uani 1 1 d G . . . .
 H5A H 0.852780 0.093357 0.867292 0.068 Uiso 1 1 d G U . . .
 H5B H 0.858391 -0.021571 0.825850 0.068 Uiso 1 1 d G U . . .
 O21 O 0.0677(4) 0.8460(3) 0.92016(18) 0.0568(9) Uani 1 1 d G U . . .
 H21A H 0.098706 0.782498 0.890648 0.085 Uiso 1 1 d G U . . .
 H21B H 0.029647 0.909068 0.894960 0.085 Uiso 1 1 d G U . . .
 C1 C 1.1949(4) 0.3895(3) 0.15912(17) 0.0166(7) Uani 1 1 d . . . . .
 C4 C 0.4944(4) 0.4128(3) 0.81866(17) 0.0173(7) Uani 1 1 d . . . . .
 C6 C 0.4665(4) 0.3782(3) 0.89512(17) 0.0171(7) Uani 1 1 d . . . . .
 C8 C 0.2387(4) 0.0560(3) 0.63428(17) 0.0189(7) Uani 1 1 d . . . . .
 C10 C 1.0881(4) 0.4418(3) 0.22270(16) 0.0160(7) Uani 1 1 d . . . . .
 C12 C 1.0067(4) 0.5639(3) 0.21819(18) 0.0201(7) Uani 1 1 d . . . . .
 C14 C 0.4489(4) 0.5373(3) 0.79240(17) 0.0176(7) Uani 1 1 d . . . . .
 C16 C 0.2797(4) 0.0027(3) 0.70332(18) 0.0197(7) Uani 1 1 d . . . . .
 C18 C 0.3631(4) 0.0975(3) 0.58440(18) 0.0224(8) Uani 1 1 d . . . . .
 H18 H 0.467264 0.088765 0.593834 0.027 Uiso 1 1 calc R U . . .
 C20 C 0.9001(4) 0.5459(4) 0.34136(19) 0.0285(9) Uani 1 1 d . . . . .
 H20 H 0.837685 0.582196 0.382287 0.034 Uiso 1 1 calc R U . . .
 C22 C 0.3536(4) 0.6403(3) 0.83876(17) 0.0187(7) Uani 1 1 d . . . . .
 C24 C 0.5791(4) 0.4779(3) 0.67704(17) 0.0199(7) Uani 1 1 d . . . . .
 C26 C 0.5669(4) 0.2720(3) 0.48591(17) 0.0212(7) Uani 1 1 d . . . . .
 C28 C 1.0037(4) 0.6384(3) 0.14928(19) 0.0266(8) Uani 1 1 d . . . . .
 C30 C -0.0446(4) 0.0154(3) 0.67294(18) 0.0221(8) Uani 1 1 d . . . . .
 C15 C 1.0727(4) 0.3715(3) 0.28646(17) 0.0206(7) Uani 1 1 d . . . . .
 H15A H 1.127339 0.287756 0.289971 0.025 Uiso 1 1 calc R U . . .
 C2 C 0.9135(4) 0.6163(4) 0.27757(19) 0.0277(8) Uani 1 1 d . . . . .
 H2 H 0.858969 0.700196 0.274537 0.033 Uiso 1 1 calc R U . . .
 C17 C 0.3337(4) 0.1518(3) 0.52062(18) 0.0231(8) Uani 1 1 d . . . . .
 C9 C 0.6224(4) 0.3527(3) 0.70136(17) 0.0218(8) Uani 1 1 d . . . . .
 H9 H 0.680931 0.290079 0.670253 0.026 Uiso 1 1 calc R U . . .
 C19 C 0.6560(4) 0.4329(3) 0.55515(17) 0.0205(7) Uani 1 1 d . . . . .
 C5 C 0.4901(4) 0.5698(3) 0.72116(17) 0.0193(7) Uani 1 1 d . . . . .
 H5 H 0.457662 0.653779 0.702876 0.023 Uiso 1 1 calc R U . . .
 C21 C 0.5784(4) 0.3209(3) 0.77228(18) 0.0223(8) Uani 1 1 d . . . . .
 H21 H 0.605919 0.234776 0.789696 0.027 Uiso 1 1 calc R U . . .
 C11 C 0.7078(4) 0.2732(3) 0.43898(17) 0.0217(8) Uani 1 1 d . . . . .
 H11A H 0.724838 0.219495 0.398517 0.026 Uiso 1 1 calc R U . . .
 C23 C 0.0611(4) 0.1176(3) 0.55445(19) 0.0256(8) Uani 1 1 d . . . . .
 H23 H -0.042176 0.122861 0.543770 0.031 Uiso 1 1 calc R U . . .
 C3 C 0.9770(4) 0.4241(4) 0.34523(17) 0.0213(8) Uani 1 1 d . . . . .
 C25 C 0.8212(4) 0.3541(4) 0.45275(17) 0.0232(8) Uani 1 1 d . . . . .
 C13 C 0.7991(4) 0.4353(4) 0.51081(18) 0.0239(8) Uani 1 1 d . . . . .
 H13 H 0.879336 0.490417 0.519689 0.029 Uiso 1 1 calc R U . . .
 C27 C 0.5396(4) 0.3521(3) 0.54469(17) 0.0198(7) Uani 1 1 d . . . . .
 H27 H 0.443141 0.350634 0.576600 0.024 Uiso 1 1 calc R U . . .
 C7 C 0.0860(4) 0.0655(3) 0.61945(18) 0.0216(8) Uani 1 1 d . . . . .
 C29 C 0.1843(4) 0.1622(4) 0.50479(19) 0.0286(9) Uani 1 1 d . . . . .
 H29 H 0.165996 0.199156 0.460719 0.034 Uiso 1 1 calc R U . . .

loop_
  _atom_site_aniso_label
  _atom_site_aniso_U_11
  _atom_site_aniso_U_22
  _atom_site_aniso_U_33
  _atom_site_aniso_U_23
  _atom_site_aniso_U_13
  _atom_site_aniso_U_12
 Eu1 0.01507(9) 0.01239(9) 0.00965(9) 0.00041(6) -0.00099(6) -0.00112(6)
 O1 0.0201(12) 0.0224(13) 0.0151(12) 0.0009(10) -0.0001(10) 0.0028(10)
 O4 0.0247(13) 0.0163(12) 0.0247(13) 0.0016(10) -0.0006(11) -0.0017(10)
 O6 0.0197(12) 0.0157(11) 0.0094(11) -0.0002(9) -0.0016(9) -0.0028(9)
 O8 0.0220(12) 0.0182(12) 0.0137(12) -0.0001(9) -0.0053(10) -0.0022(10)
 O10 0.0191(12) 0.0226(13) 0.0179(13) 0.0013(10) 0.0049(10) 0.0013(10)
 O12 0.0433(15) 0.0166(12) 0.0127(12) -0.0010(10) -0.0023(11) -0.0042(11)
 O14 0.0172(13) 0.0300(14) 0.0383(16) -0.0101(12) -0.0057(11) 0.0002(10)
 O16 0.0380(15) 0.0243(13) 0.0113(12) -0.0012(10) 0.0023(11) -0.0047(11)
 O18 0.0409(18) 0.0235(16) 0.0447(19) 0.0012(13) -0.0189(15) -0.0054(13)
 O20 0.0381(15) 0.0208(14) 0.0277(15) -0.0012(11) -0.0131(12) 0.0070(11)
 O22 0.0367(15) 0.0321(14) 0.0149(13) -0.0018(11) 0.0014(11) -0.0146(12)
 O11 0.0296(15) 0.0438(17) 0.0268(15) 0.0137(12) -0.0064(12) 0.0000(13)
 O3 0.0208(14) 0.0462(17) 0.0425(18) 0.0217(14) -0.0077(13) -0.0057(12)
 O13 0.0186(13) 0.0468(16) 0.0160(13) 0.0037(11) 0.0020(10) 0.0078(11)
 O7 0.0242(14) 0.0527(18) 0.0385(17) 0.0194(14) -0.0095(13) -0.0134(13)
 O15 0.086(2) 0.0218(14) 0.0215(15) -0.0006(11) -0.0212(15) 0.0084(15)
 O2 0.0232(14) 0.066(2) 0.0277(16) 0.0191(14) -0.0021(12) 0.0014(13)
 O17 0.0207(13) 0.0542(18) 0.0200(14) 0.0038(13) 0.0058(11) 0.0034(12)
 O9 0.0268(14) 0.0496(18) 0.0264(15) 0.0112(13) -0.0110(12) -0.0135(13)
 O19 0.077(2) 0.0186(14) 0.0429(18) 0.0008(13) 0.0260(17) -0.0143(15)
 O5 0.0565(19) 0.0366(17) 0.0391(18) -0.0118(14) 0.0122(16) -0.0238(15)
 O21 0.0433(15) 0.0560(15) 0.0678(17) -0.0213(14) 0.0041(13) -0.0031(13)
 C1 0.0131(16) 0.0240(19) 0.0135(17) -0.0019(14) -0.0043(13) -0.0009(14)
 C4 0.0194(17) 0.0223(18) 0.0107(16) -0.0013(13) -0.0037(14) -0.0005(14)
 C6 0.0172(17) 0.0222(18) 0.0130(17) -0.0029(14) -0.0037(14) -0.0052(14)
 C8 0.0263(18) 0.0126(16) 0.0183(18) -0.0001(13) -0.0053(15) -0.0011(14)
 C10 0.0118(16) 0.0235(18) 0.0129(17) -0.0029(13) -0.0009(13) -0.0060(13)
 C12 0.0195(17) 0.0202(18) 0.0197(18) -0.0012(14) 0.0012(14) -0.0068(14)
 C14 0.0176(17) 0.0226(18) 0.0139(17) -0.0043(14) -0.0060(14) -0.0013(14)
 C16 0.0182(17) 0.0205(19) 0.0204(19) 0.0019(14) -0.0025(14) -0.0046(14)
 C18 0.0235(19) 0.0185(17) 0.024(2) -0.0019(14) -0.0020(16) -0.0001(14)
 C20 0.027(2) 0.034(2) 0.021(2) -0.0064(16) 0.0063(16) 0.0011(17)
 C22 0.0210(18) 0.0252(19) 0.0100(16) 0.0031(14) -0.0050(14) 0.0032(15)
 C24 0.0223(18) 0.0271(19) 0.0110(17) -0.0020(14) -0.0030(14) -0.0056(15)
 C26 0.0244(18) 0.0239(18) 0.0149(18) 0.0044(14) -0.0030(15) -0.0015(15)
 C28 0.028(2) 0.0190(19) 0.027(2) 0.0006(16) 0.0106(17) 0.0056(16)
 C30 0.0213(18) 0.0226(18) 0.022(2) 0.0007(15) -0.0047(15) 0.0016(15)
 C15 0.0158(17) 0.0274(19) 0.0191(18) -0.0025(15) -0.0048(14) 0.0018(14)
 C2 0.028(2) 0.0235(19) 0.028(2) -0.0027(16) 0.0057(17) 0.0000(16)
 C17 0.033(2) 0.0168(17) 0.0180(18) 0.0016(14) 0.0009(16) -0.0067(15)
 C9 0.0245(19) 0.0260(19) 0.0137(17) -0.0040(14) -0.0002(15) 0.0005(15)
 C19 0.0295(19) 0.0231(18) 0.0084(16) 0.0012(13) -0.0032(14) 0.0019(15)
 C5 0.0225(18) 0.0205(18) 0.0164(18) 0.0016(14) -0.0075(14) -0.0029(14)
 C21 0.0290(19) 0.0199(18) 0.0177(18) -0.0021(14) -0.0041(15) 0.0024(15)
 C11 0.030(2) 0.0254(19) 0.0086(17) -0.0019(14) 0.0001(15) 0.0038(15)
 C23 0.028(2) 0.0256(19) 0.024(2) 0.0027(15) -0.0083(16) -0.0059(16)
 C3 0.0164(17) 0.035(2) 0.0125(17) -0.0002(15) -0.0006(14) -0.0044(15)
 C25 0.0213(18) 0.035(2) 0.0114(17) 0.0032(15) 0.0014(14) 0.0037(16)
 C13 0.0215(18) 0.033(2) 0.0176(18) 0.0005(15) -0.0033(15) -0.0029(15)
 C27 0.0201(18) 0.0241(18) 0.0119(17) 0.0038(14) 0.0058(14) 0.0006(14)
 C7 0.0289(19) 0.0158(17) 0.0210(19) -0.0017(14) -0.0061(15) -0.0034(15)
 C29 0.039(2) 0.029(2) 0.020(2) 0.0042(16) -0.0115(17) -0.0067(17)

_geom_special_details
;
 All esds (except the esd in the dihedral angle between two l.s. planes)
 are estimated using the full covariance matrix.  The cell esds are taken
 into account individually in the estimation of esds in distances, angles
 and torsion angles; correlations between esds in cell parameters are only
 used when they are defined by crystal symmetry.  An approximate (isotropic)
 treatment of cell esds is used for estimating esds involving l.s. planes.
;
loop_
  _geom_bond_atom_site_label_1
  _geom_bond_atom_site_label_2
  _geom_bond_distance
  _geom_bond_site_symmetry_2
  _geom_bond_publ_flag
 Eu1 O1 2.525(2) 2_766 ?
 Eu1 O4 2.412(2) . ?
 Eu1 O6 2.507(2) 2_667 ?
 Eu1 O6 2.506(2) . ?
 Eu1 O8 2.384(2) . ?
 Eu1 O10 2.427(2) 2_766 ?
 Eu1 O12 2.507(2) 2_667 ?
 Eu1 O17 2.440(2) . ?
 Eu1 O9 2.425(2) . ?
 Eu1 C1 2.835(3) 2_766 ?
 Eu1 C6 2.892(3) 2_667 ?
 O1 C1 1.261(4) . ?
 O4 H4A 0.8699 . ?
 O4 H4B 0.8699 . ?
 O6 C6 1.292(4) . ?
 O8 C22 1.256(4) . ?
 O10 C1 1.265(4) . ?
 O12 C6 1.249(4) . ?
 O14 C22 1.255(4) . ?
 O16 C24 1.378(4) . ?
 O16 C19 1.388(4) . ?
 O18 H18A 0.73(5) . ?
 O18 H18B 0.73(5) . ?
 O20 C16 1.195(4) . ?
 O22 C26 1.381(4) . ?
 O22 C17 1.390(4) . ?
 O11 H11 0.8400 . ?
 O11 C28 1.319(4) . ?
 O3 H3A 0.8697 . ?
 O3 H3B 0.8694 . ?
 O13 C3 1.391(4) . ?
 O13 C25 1.407(4) . ?
 O7 H7 0.8400 . ?
 O7 C30 1.307(4) . ?
 O15 H15 0.8400 . ?
 O15 C16 1.311(4) . ?
 O2 C30 1.209(4) . ?
 O17 H17A 0.8702 . ?
 O17 H17B 0.8696 . ?
 O9 H9A 0.8695 . ?
 O9 H9B 0.8704 . ?
 O19 C28 1.201(4) . ?
 O5 H5A 0.8698 . ?
 O5 H5B 0.8694 . ?
 O21 H21A 0.8704 . ?
 O21 H21B 0.8704 . ?
 C1 C10 1.498(4) . ?
 C4 C6 1.484(4) . ?
 C4 C14 1.395(5) . ?
 C4 C21 1.396(4) . ?
 C8 C16 1.508(5) . ?
 C8 C18 1.386(5) . ?
 C8 C7 1.398(5) . ?
 C10 C12 1.391(5) . ?
 C10 C15 1.385(5) . ?
 C12 C28 1.505(5) . ?
 C12 C2 1.386(5) . ?
 C14 C22 1.509(4) . ?
 C14 C5 1.390(4) . ?
 C18 H18 0.9500 . ?
 C18 C17 1.385(5) . ?
 C20 H20 0.9500 . ?
 C20 C2 1.386(5) . ?
 C20 C3 1.368(5) . ?
 C24 C9 1.382(5) . ?
 C24 C5 1.389(5) . ?
 C26 C11 1.389(5) . ?
 C26 C27 1.392(5) . ?
 C30 C7 1.489(5) . ?
 C15 H15A 0.9500 . ?
 C15 C3 1.389(5) . ?
 C2 H2 0.9500 . ?
 C17 C29 1.378(5) . ?
 C9 H9 0.9500 . ?
 C9 C21 1.386(5) . ?
 C19 C13 1.381(5) . ?
 C19 C27 1.369(5) . ?
 C5 H5 0.9500 . ?
 C21 H21 0.9500 . ?
 C11 H11A 0.9500 . ?
 C11 C25 1.370(5) . ?
 C23 H23 0.9500 . ?
 C23 C7 1.387(5) . ?
 C23 C29 1.387(5) . ?
 C25 C13 1.389(5) . ?
 C13 H13 0.9500 . ?
 C27 H27 0.9500 . ?
 C29 H29 0.9500 . ?

loop_
  _geom_angle_atom_site_label_1
  _geom_angle_atom_site_label_2
  _geom_angle_atom_site_label_3
  _geom_angle
  _geom_angle_site_symmetry_1
  _geom_angle_site_symmetry_3
  _geom_angle_publ_flag
 O1 Eu1 C1 26.41(8) 2_766 2_766 ?
 O1 Eu1 C6 145.85(8) 2_766 2_667 ?
 O4 Eu1 O1 74.85(7) . 2_766 ?
 O4 Eu1 O6 147.44(8) . . ?
 O4 Eu1 O6 133.23(7) . 2_667 ?
 O4 Eu1 O10 125.99(8) . 2_766 ?
 O4 Eu1 O12 81.49(7) . 2_667 ?
 O4 Eu1 O17 80.73(9) . . ?
 O4 Eu1 O9 78.62(9) . . ?
 O4 Eu1 C1 100.97(9) . 2_766 ?
 O4 Eu1 C6 106.93(8) . 2_667 ?
 O6 Eu1 O1 136.34(7) 2_667 2_766 ?
 O6 Eu1 O1 107.89(7) . 2_766 ?
 O6 Eu1 O6 67.46(8) . 2_667 ?
 O6 Eu1 O12 51.96(7) 2_667 2_667 ?
 O6 Eu1 O12 110.17(7) . 2_667 ?
 O6 Eu1 C1 113.00(8) 2_667 2_766 ?
 O6 Eu1 C1 87.93(8) . 2_766 ?
 O6 Eu1 C6 88.83(8) . 2_667 ?
 O6 Eu1 C6 26.49(8) 2_667 2_667 ?
 O8 Eu1 O1 71.16(7) . 2_766 ?
 O8 Eu1 O4 76.32(8) . . ?
 O8 Eu1 O6 74.24(7) . . ?
 O8 Eu1 O6 138.16(7) . 2_667 ?
 O8 Eu1 O10 95.65(8) . 2_766 ?
 O8 Eu1 O12 134.69(8) . 2_667 ?
 O8 Eu1 O17 70.48(8) . . ?
 O8 Eu1 O9 141.74(8) . . ?
 O8 Eu1 C1 81.00(8) . 2_766 ?
 O8 Eu1 C6 142.96(8) . 2_667 ?
 O10 Eu1 O1 52.64(7) 2_766 2_766 ?
 O10 Eu1 O6 70.96(7) 2_766 . ?
 O10 Eu1 O6 87.51(7) 2_766 2_667 ?
 O10 Eu1 O12 129.06(8) 2_766 2_667 ?
 O10 Eu1 O17 147.20(9) 2_766 . ?
 O10 Eu1 C1 26.38(8) 2_766 2_766 ?
 O10 Eu1 C6 109.84(8) 2_766 2_667 ?
 O12 Eu1 O1 138.79(8) 2_667 2_766 ?
 O12 Eu1 C1 142.48(9) 2_667 2_766 ?
 O12 Eu1 C6 25.49(8) 2_667 2_667 ?
 O17 Eu1 O1 138.27(8) . 2_766 ?
 O17 Eu1 O6 76.61(9) . . ?
 O17 Eu1 O6 84.56(8) . 2_667 ?
 O17 Eu1 O12 67.26(8) . 2_667 ?
 O17 Eu1 C1 150.26(9) . 2_766 ?
 O17 Eu1 C6 73.68(9) . 2_667 ?
 O9 Eu1 O1 74.67(8) . 2_766 ?
 O9 Eu1 O6 79.57(8) . 2_667 ?
 O9 Eu1 O6 133.87(8) . . ?
 O9 Eu1 O10 76.45(9) . 2_766 ?
 O9 Eu1 O12 67.82(9) . 2_667 ?
 O9 Eu1 O17 132.64(10) . . ?
 O9 Eu1 C1 75.92(9) . 2_766 ?
 O9 Eu1 C6 72.42(9) . 2_667 ?
 C1 Eu1 C6 132.01(9) 2_766 2_667 ?
 C1 O1 Eu1 90.62(19) . 2_766 ?
 Eu1 O4 H4A 109.3 . . ?
 Eu1 O4 H4B 109.3 . . ?
 H4A O4 H4B 104.5 . . ?
 Eu1 O6 Eu1 112.53(8) . 2_667 ?
 C6 O6 Eu1 134.24(19) . . ?
 C6 O6 Eu1 93.61(18) . 2_667 ?
 C22 O8 Eu1 121.0(2) . . ?
 C1 O10 Eu1 95.12(19) . 2_766 ?
 C6 O12 Eu1 94.75(19) . 2_667 ?
 C24 O16 C19 119.0(3) . . ?
 H18A O18 H18B 121(6) . . ?
 C26 O22 C17 119.1(3) . . ?
 C28 O11 H11 109.5 . . ?
 H3A O3 H3B 104.5 . . ?
 C3 O13 C25 116.3(3) . . ?
 C30 O7 H7 109.5 . . ?
 C16 O15 H15 109.5 . . ?
 Eu1 O17 H17A 127.4 . . ?
 Eu1 O17 H17B 126.7 . . ?
 H17A O17 H17B 104.5 . . ?
 Eu1 O9 H9A 126.8 . . ?
 Eu1 O9 H9B 125.9 . . ?
 H9A O9 H9B 104.5 . . ?
 H5A O5 H5B 109.4 . . ?
 H21A O21 H21B 104.4 . . ?
 O1 C1 Eu1 62.96(16) . 2_766 ?
 O1 C1 O10 120.9(3) . . ?
 O1 C1 C10 120.9(3) . . ?
 O10 C1 Eu1 58.50(16) . 2_766 ?
 O10 C1 C10 118.2(3) . . ?
 C10 C1 Eu1 171.4(2) . 2_766 ?
 C14 C4 C6 122.1(3) . . ?
 C14 C4 C21 119.1(3) . . ?
 C21 C4 C6 118.6(3) . . ?
 O6 C6 Eu1 59.90(16) . 2_667 ?
 O6 C6 C4 119.4(3) . . ?
 O12 C6 Eu1 59.76(16) . 2_667 ?
 O12 C6 O6 119.6(3) . . ?
 O12 C6 C4 121.0(3) . . ?
 C4 C6 Eu1 176.7(2) . 2_667 ?
 C18 C8 C16 116.0(3) . . ?
 C18 C8 C7 120.2(3) . . ?
 C7 C8 C16 123.8(3) . . ?
 C12 C10 C1 119.7(3) . . ?
 C15 C10 C1 120.7(3) . . ?
 C15 C10 C12 119.6(3) . . ?
 C10 C12 C28 122.4(3) . . ?
 C2 C12 C10 120.1(3) . . ?
 C2 C12 C28 117.2(3) . . ?
 C4 C14 C22 122.3(3) . . ?
 C5 C14 C4 120.1(3) . . ?
 C5 C14 C22 117.6(3) . . ?
 O20 C16 O15 124.6(3) . . ?
 O20 C16 C8 123.4(3) . . ?
 O15 C16 C8 111.8(3) . . ?
 C8 C18 H18 120.4 . . ?
 C17 C18 C8 119.3(3) . . ?
 C17 C18 H18 120.4 . . ?
 C2 C20 H20 120.1 . . ?
 C3 C20 H20 120.1 . . ?
 C3 C20 C2 119.8(3) . . ?
 O8 C22 C14 117.9(3) . . ?
 O14 C22 O8 123.8(3) . . ?
 O14 C22 C14 118.3(3) . . ?
 O16 C24 C9 122.8(3) . . ?
 O16 C24 C5 115.3(3) . . ?
 C9 C24 C5 121.9(3) . . ?
 O22 C26 C11 115.7(3) . . ?
 O22 C26 C27 122.8(3) . . ?
 C11 C26 C27 121.4(3) . . ?
 O11 C28 C12 115.4(3) . . ?
 O19 C28 O11 120.7(4) . . ?
 O19 C28 C12 123.8(4) . . ?
 O7 C30 C7 114.8(3) . . ?
 O2 C30 O7 123.6(3) . . ?
 O2 C30 C7 121.6(3) . . ?
 C10 C15 H15A 120.2 . . ?
 C10 C15 C3 119.7(3) . . ?
 C3 C15 H15A 120.2 . . ?
 C12 C2 H2 120.1 . . ?
 C20 C2 C12 119.9(3) . . ?
 C20 C2 H2 120.1 . . ?
 C18 C17 O22 121.4(3) . . ?
 C29 C17 O22 117.0(3) . . ?
 C29 C17 C18 121.6(3) . . ?
 C24 C9 H9 120.9 . . ?
 C24 C9 C21 118.3(3) . . ?
 C21 C9 H9 120.9 . . ?
 C13 C19 O16 117.1(3) . . ?
 C27 C19 O16 120.2(3) . . ?
 C27 C19 C13 122.6(3) . . ?
 C14 C5 H5 120.4 . . ?
 C24 C5 C14 119.2(3) . . ?
 C24 C5 H5 120.4 . . ?
 C4 C21 H21 119.3 . . ?
 C9 C21 C4 121.4(3) . . ?
 C9 C21 H21 119.3 . . ?
 C26 C11 H11A 121.0 . . ?
 C25 C11 C26 118.1(3) . . ?
 C25 C11 H11A 121.0 . . ?
 C7 C23 H23 119.4 . . ?
 C29 C23 H23 119.4 . . ?
 C29 C23 C7 121.2(3) . . ?
 C20 C3 O13 121.9(3) . . ?
 C20 C3 C15 120.8(3) . . ?
 C15 C3 O13 117.2(3) . . ?
 C11 C25 O13 118.8(3) . . ?
 C11 C25 C13 122.4(3) . . ?
 C13 C25 O13 118.7(3) . . ?
 C19 C13 C25 117.4(3) . . ?
 C19 C13 H13 121.3 . . ?
 C25 C13 H13 121.3 . . ?
 C26 C27 H27 121.0 . . ?
 C19 C27 C26 118.0(3) . . ?
 C19 C27 H27 121.0 . . ?
 C8 C7 C30 119.1(3) . . ?
 C23 C7 C8 119.1(3) . . ?
 C23 C7 C30 121.8(3) . . ?
 C17 C29 C23 118.7(3) . . ?
 C17 C29 H29 120.6 . . ?
 C23 C29 H29 120.6 . . ?

loop_
  _geom_torsion_atom_site_label_1
  _geom_torsion_atom_site_label_2
  _geom_torsion_atom_site_label_3
  _geom_torsion_atom_site_label_4
  _geom_torsion
  _geom_torsion_site_symmetry_1
  _geom_torsion_site_symmetry_2
  _geom_torsion_site_symmetry_3
  _geom_torsion_site_symmetry_4
  _geom_torsion_publ_flag
 Eu1 O1 C1 O10 8.3(3) 2_766 . . . ?
 Eu1 O1 C1 C10 -171.3(3) 2_766 . . . ?
 Eu1 O6 C6 Eu1 126.7(3) . . . 2_667 ?
 Eu1 O6 C6 O12 129.4(3) . . . . ?
 Eu1 O6 C6 O12 2.7(3) 2_667 . . . ?
 Eu1 O6 C6 C4 -49.6(4) . . . . ?
 Eu1 O6 C6 C4 -176.2(3) 2_667 . . . ?
 Eu1 O8 C22 O14 106.7(3) . . . . ?
 Eu1 O8 C22 C14 -75.5(3) . . . . ?
 Eu1 O10 C1 O1 -8.7(3) 2_766 . . . ?
 Eu1 O10 C1 C10 170.9(2) 2_766 . . . ?
 Eu1 O12 C6 O6 -2.7(3) 2_667 . . . ?
 Eu1 O12 C6 C4 176.2(3) 2_667 . . . ?
 O1 C1 C10 C12 -162.7(3) . . . . ?
 O1 C1 C10 C15 19.0(5) . . . . ?
 O10 C1 C10 C12 17.7(4) . . . . ?
 O10 C1 C10 C15 -160.6(3) . . . . ?
 O16 C24 C9 C21 173.9(3) . . . . ?
 O16 C24 C5 C14 -173.2(3) . . . . ?
 O16 C19 C13 C25 -173.9(3) . . . . ?
 O16 C19 C27 C26 173.9(3) . . . . ?
 O22 C26 C11 C25 177.9(3) . . . . ?
 O22 C26 C27 C19 -176.5(3) . . . . ?
 O22 C17 C29 C23 177.3(3) . . . . ?
 O13 C25 C13 C19 -177.5(3) . . . . ?
 O7 C30 C7 C8 -179.8(3) . . . . ?
 O7 C30 C7 C23 -1.9(5) . . . . ?
 O2 C30 C7 C8 -1.4(5) . . . . ?
 O2 C30 C7 C23 176.6(3) . . . . ?
 C1 C10 C12 C28 8.5(5) . . . . ?
 C1 C10 C12 C2 -176.8(3) . . . . ?
 C1 C10 C15 C3 177.9(3) . . . . ?
 C4 C14 C22 O8 97.0(4) . . . . ?
 C4 C14 C22 O14 -85.0(4) . . . . ?
 C4 C14 C5 C24 -1.2(5) . . . . ?
 C6 C4 C14 C22 -6.5(5) . . . . ?
 C6 C4 C14 C5 174.1(3) . . . . ?
 C6 C4 C21 C9 -173.1(3) . . . . ?
 C8 C18 C17 O22 -178.6(3) . . . . ?
 C8 C18 C17 C29 -1.8(5) . . . . ?
 C10 C12 C28 O11 73.6(4) . . . . ?
 C10 C12 C28 O19 -109.6(4) . . . . ?
 C10 C12 C2 C20 -0.8(5) . . . . ?
 C10 C15 C3 O13 -178.9(3) . . . . ?
 C10 C15 C3 C20 -1.4(5) . . . . ?
 C12 C10 C15 C3 -0.4(5) . . . . ?
 C14 C4 C6 O6 -18.7(5) . . . . ?
 C14 C4 C6 O12 162.4(3) . . . . ?
 C14 C4 C21 C9 2.5(5) . . . . ?
 C16 C8 C18 C17 -177.8(3) . . . . ?
 C16 C8 C7 C30 -2.8(5) . . . . ?
 C16 C8 C7 C23 179.2(3) . . . . ?
 C18 C8 C16 O20 -79.6(4) . . . . ?
 C18 C8 C16 O15 94.5(4) . . . . ?
 C18 C8 C7 C30 177.7(3) . . . . ?
 C18 C8 C7 C23 -0.3(5) . . . . ?
 C18 C17 C29 C23 0.4(5) . . . . ?
 C22 C14 C5 C24 179.4(3) . . . . ?
 C24 O16 C19 C13 -128.4(3) . . . . ?
 C24 O16 C19 C27 56.0(4) . . . . ?
 C24 C9 C21 C4 -0.9(5) . . . . ?
 C26 O22 C17 C18 -48.7(4) . . . . ?
 C26 O22 C17 C29 134.4(3) . . . . ?
 C26 C11 C25 O13 176.2(3) . . . . ?
 C26 C11 C25 C13 -1.0(5) . . . . ?
 C28 C12 C2 C20 174.1(3) . . . . ?
 C15 C10 C12 C28 -173.1(3) . . . . ?
 C15 C10 C12 C2 1.5(5) . . . . ?
 C2 C12 C28 O11 -101.2(4) . . . . ?
 C2 C12 C28 O19 75.6(5) . . . . ?
 C2 C20 C3 O13 179.5(3) . . . . ?
 C2 C20 C3 C15 2.1(5) . . . . ?
 C17 O22 C26 C11 159.9(3) . . . . ?
 C17 O22 C26 C27 -23.3(5) . . . . ?
 C9 C24 C5 C14 2.8(5) . . . . ?
 C19 O16 C24 C9 31.8(5) . . . . ?
 C19 O16 C24 C5 -152.3(3) . . . . ?
 C5 C14 C22 O8 -83.5(4) . . . . ?
 C5 C14 C22 O14 94.4(4) . . . . ?
 C5 C24 C9 C21 -1.7(5) . . . . ?
 C21 C4 C6 O6 156.7(3) . . . . ?
 C21 C4 C6 O12 -22.2(5) . . . . ?
 C21 C4 C14 C22 178.1(3) . . . . ?
 C21 C4 C14 C5 -1.4(5) . . . . ?
 C11 C26 C27 C19 0.1(5) . . . . ?
 C11 C25 C13 C19 -0.3(5) . . . . ?
 C3 O13 C25 C11 80.8(4) . . . . ?
 C3 O13 C25 C13 -101.9(4) . . . . ?
 C3 C20 C2 C12 -1.0(6) . . . . ?
 C25 O13 C3 C20 38.0(5) . . . . ?
 C25 O13 C3 C15 -144.4(3) . . . . ?
 C13 C19 C27 C26 -1.6(5) . . . . ?
 C27 C26 C11 C25 1.2(5) . . . . ?
 C27 C19 C13 C25 1.7(5) . . . . ?
 C7 C8 C16 O20 100.9(4) . . . . ?
 C7 C8 C16 O15 -85.1(4) . . . . ?
 C7 C8 C18 C17 1.8(5) . . . . ?
 C7 C23 C29 C17 1.1(5) . . . . ?
 C29 C23 C7 C8 -1.1(5) . . . . ?
 C29 C23 C7 C30 -179.1(3) . . . . ?

_shelx_res_file
;
TITL 1_a.res in P-1
    1.res
    created by SHELXL-2018/3 at 00:17:24 on 21-Aug-2022
REM Old TITL 1 in P1
REM SHELXT solution in P-1: R1 0.060, Rweak 0.010, Alpha 0.054
REM <I/s> 0.000 for 0 systematic absences, Orientation as input
REM Formula found by SHELXT: C30 O22 Eu
CELL 0.71073 8.6618 10.0305 19.2763 87.992 80.183 87.193
ZERR 2 0.0001 0.0002 0.0003 0.001 0.001 0.001
LATT 1
SFAC C H Eu O
UNIT 60 58 2 44
EQIV $1 1-X,1-Y,2-Z
SADI Eu1 H17a Eu1 H17b
SADI Eu1 H9a Eu1 H9b
ISOR 0.001 0.002 O21

L.S. 20 0 0
PLAN  10
SIZE 0.08 0.02 0.03
TEMP -123.15
CONF
FREE Eu1 C22
FREE Eu1 Eu1_$1
list 4
MORE -1
BOND $H
fmap 2 53
acta
OMIT -30 50
OMIT 0 0 2
OMIT 0 1 0
OMIT 0 1 1
REM <olex2.extras>
REM <HklSrc "%.\\1.hkl">
REM </olex2.extras>

WGHT    0.010600    2.858600
FVAR       0.41952
EU1   3    0.569302    0.684623    0.955586    11.00000    0.01507    0.01239 =
         0.00965    0.00041   -0.00099   -0.00112
O1    4    1.240037    0.268013    0.156064    11.00000    0.02012    0.02244 =
         0.01512    0.00090   -0.00009    0.00283
O4    4    0.565945    0.924722    0.942351    11.00000    0.02468    0.01627 =
         0.02473    0.00161   -0.00056   -0.00170
AFIX   7
H4A   2    0.653956    0.948633    0.917253    11.00000   -1.50000
H4B   2    0.494958    0.951152    0.917350    11.00000   -1.50000
AFIX   0
O6    4    0.438801    0.472735    0.940030    11.00000    0.01970    0.01573 =
         0.00937   -0.00016   -0.00156   -0.00284
O8    4    0.425524    0.730304    0.861772    11.00000    0.02201    0.01823 =
         0.01365   -0.00005   -0.00534   -0.00220
O10   4    1.239399    0.470581    0.108785    11.00000    0.01913    0.02256 =
         0.01791    0.00132    0.00491    0.00128
O12   4    0.471862    0.259488    0.916640    11.00000    0.04327    0.01665 =
         0.01266   -0.00099   -0.00232   -0.00422
O14   4    0.207127    0.633485    0.850380    11.00000    0.01716    0.03002 =
         0.03830   -0.01011   -0.00574    0.00025
O16   4    0.628989    0.523685    0.609059    11.00000    0.03796    0.02428 =
         0.01126   -0.00122    0.00229   -0.00471

O18   4    0.312824    0.034722    0.877064    11.00000    0.04091    0.02353 =
         0.04469    0.00118   -0.01886   -0.00543
H18A  2    0.336763    0.096931    0.890015    11.00000   -1.50000
H18B  2    0.246087   -0.000678    0.896224    11.00000   -1.50000
O20   4    0.332679   -0.107872    0.711429    11.00000    0.03813    0.02081 =
         0.02766   -0.00118   -0.01306    0.00703
O22   4    0.454786    0.192243    0.468345    11.00000    0.03667    0.03212 =
         0.01487   -0.00177    0.00138   -0.01457
O11   4    0.916423    0.587785    0.107815    11.00000    0.02964    0.04375 =
         0.02678    0.01365   -0.00637    0.00000
AFIX 147
H11   2    0.879489    0.516424    0.126136    11.00000   -1.50000
AFIX   6

O3    4    0.626505    0.911452    0.752458    11.00000    0.02084    0.04615 =
         0.04253    0.02173   -0.00770   -0.00566
H3A   2    0.534622    0.887802    0.746301    11.00000   -1.50000
H3B   2    0.658096    0.849038    0.779890    11.00000   -1.50000
AFIX   0

O13   4    0.967909    0.350403    0.408168    11.00000    0.01864    0.04685 =
         0.01602    0.00368    0.00203    0.00781
O7    4   -0.183030    0.028138    0.654462    11.00000    0.02416    0.05273 =
         0.03854    0.01945   -0.00955   -0.01343
AFIX 147
H7    2   -0.249643   -0.006194    0.685965    11.00000   -1.50000
AFIX   0
O15   4    0.264132    0.095678    0.750436    11.00000    0.08586    0.02177 =
         0.02154   -0.00056   -0.02117    0.00837
AFIX 147
H15   2    0.293148    0.064233    0.787320    11.00000   -1.50000
AFIX   0
O2    4   -0.021446   -0.035440    0.728214    11.00000    0.02316    0.06616 =
         0.02771    0.01911   -0.00208    0.00143
AFIX   6
O17   4    0.294525    0.735344    1.003991    11.00000    0.02069    0.05422 =
         0.02002    0.00376    0.00576    0.00340
H17A  2    0.244320    0.711837    1.045289    11.00000   -1.50000
H17B  2    0.221298    0.763433    0.980599    11.00000   -1.50000
AFIX   6
O9    4    0.812222    0.734056    0.993958    11.00000    0.02683    0.04962 =
         0.02637    0.01124   -0.01100   -0.01351
H9A   2    0.893952    0.768548    0.968449    11.00000   -1.50000
H9B   2    0.847250    0.697698    1.030228    11.00000   -1.50000
AFIX   0
O19   4    1.069208    0.740455    0.132898    11.00000    0.07704    0.01857 =
         0.04285    0.00080    0.02599   -0.01434

AFIX   6
O5    4    0.837497    0.008188    0.868401    11.00000    0.05653    0.03662 =
         0.03908   -0.01185    0.01216   -0.02383
H5A   2    0.852780    0.093357    0.867292    11.00000   -1.50000
H5B   2    0.858391   -0.021571    0.825850    11.00000   -1.50000
AFIX   6

O21   4    0.067662    0.845959    0.920158    11.00000    0.04328    0.05595 =
         0.06784   -0.02132    0.00411   -0.00311
H21A  2    0.098706    0.782498    0.890648    11.00000   -1.50000
H21B  2    0.029647    0.909068    0.894960    11.00000   -1.50000
AFIX   0

C1    1    1.194942    0.389464    0.159124    11.00000    0.01310    0.02400 =
         0.01350   -0.00191   -0.00428   -0.00092
C4    1    0.494358    0.412770    0.818663    11.00000    0.01938    0.02232 =
         0.01073   -0.00132   -0.00368   -0.00052
C6    1    0.466533    0.378226    0.895119    11.00000    0.01724    0.02221 =
         0.01298   -0.00289   -0.00371   -0.00522
C8    1    0.238706    0.055967    0.634280    11.00000    0.02632    0.01259 =
         0.01825   -0.00014   -0.00534   -0.00110
C10   1    1.088142    0.441794    0.222703    11.00000    0.01182    0.02348 =
         0.01287   -0.00292   -0.00088   -0.00598
C12   1    1.006662    0.563905    0.218192    11.00000    0.01945    0.02016 =
         0.01972   -0.00123    0.00125   -0.00681
C14   1    0.448908    0.537276    0.792397    11.00000    0.01759    0.02264 =
         0.01394   -0.00434   -0.00600   -0.00130
C16   1    0.279715    0.002715    0.703323    11.00000    0.01819    0.02052 =
         0.02044    0.00191   -0.00251   -0.00462
C18   1    0.363065    0.097479    0.584395    11.00000    0.02353    0.01847 =
         0.02444   -0.00194   -0.00203   -0.00005
AFIX  43
H18   2    0.467264    0.088765    0.593834    11.00000   -1.20000
AFIX   0
C20   1    0.900105    0.545924    0.341360    11.00000    0.02715    0.03426 =
         0.02067   -0.00637    0.00629    0.00107
AFIX  43
H20   2    0.837685    0.582196    0.382287    11.00000   -1.20000
AFIX   0
C22   1    0.353592    0.640273    0.838763    11.00000    0.02101    0.02515 =
         0.01004    0.00307   -0.00499    0.00323
C24   1    0.579083    0.477938    0.677044    11.00000    0.02232    0.02705 =
         0.01099   -0.00200   -0.00297   -0.00562
C26   1    0.566947    0.272010    0.485911    11.00000    0.02438    0.02389 =
         0.01492    0.00441   -0.00302   -0.00153
C28   1    1.003656    0.638417    0.149278    11.00000    0.02796    0.01899 =
         0.02681    0.00056    0.01061    0.00564
C30   1   -0.044647    0.015405    0.672941    11.00000    0.02132    0.02265 =
         0.02223    0.00068   -0.00472    0.00155
C15   1    1.072713    0.371527    0.286460    11.00000    0.01576    0.02738 =
         0.01914   -0.00251   -0.00484    0.00181
AFIX  43
H15A  2    1.127339    0.287756    0.289971    11.00000   -1.20000
AFIX   0
C2    1    0.913516    0.616259    0.277565    11.00000    0.02828    0.02347 =
         0.02762   -0.00267    0.00573    0.00001
AFIX  43
H2    2    0.858969    0.700196    0.274537    11.00000   -1.20000
AFIX   0
C17   1    0.333724    0.151817    0.520620    11.00000    0.03306    0.01681 =
         0.01796    0.00160    0.00091   -0.00675
C9    1    0.622440    0.352703    0.701363    11.00000    0.02455    0.02601 =
         0.01373   -0.00396   -0.00016    0.00049
AFIX  43
H9    2    0.680931    0.290079    0.670253    11.00000   -1.20000
AFIX   0
C19   1    0.655971    0.432915    0.555147    11.00000    0.02951    0.02310 =
         0.00845    0.00121   -0.00320    0.00191
C5    1    0.490051    0.569781    0.721156    11.00000    0.02254    0.02053 =
         0.01644    0.00158   -0.00755   -0.00286
AFIX  43
H5    2    0.457662    0.653779    0.702876    11.00000   -1.20000
AFIX   0
C21   1    0.578381    0.320889    0.772279    11.00000    0.02903    0.01995 =
         0.01770   -0.00214   -0.00406    0.00241
AFIX  43
H21   2    0.605919    0.234776    0.789696    11.00000   -1.20000
AFIX   0
C11   1    0.707760    0.273192    0.438976    11.00000    0.02952    0.02540 =
         0.00863   -0.00187    0.00006    0.00375
AFIX  43
H11A  2    0.724838    0.219495    0.398517    11.00000   -1.20000
AFIX   0
C23   1    0.061080    0.117617    0.554450    11.00000    0.02836    0.02558 =
         0.02436    0.00265   -0.00834   -0.00590
AFIX  43
H23   2   -0.042176    0.122861    0.543770    11.00000   -1.20000
AFIX   0
C3    1    0.976995    0.424128    0.345235    11.00000    0.01638    0.03478 =
         0.01251   -0.00016   -0.00063   -0.00445
C25   1    0.821248    0.354058    0.452750    11.00000    0.02127    0.03471 =
         0.01143    0.00324    0.00136    0.00366
C13   1    0.799116    0.435308    0.510807    11.00000    0.02152    0.03280 =
         0.01761    0.00050   -0.00334   -0.00290
AFIX  43
H13   2    0.879336    0.490417    0.519689    11.00000   -1.20000
AFIX   0
C27   1    0.539644    0.352067    0.544690    11.00000    0.02011    0.02408 =
         0.01186    0.00385    0.00583    0.00057
AFIX  43
H27   2    0.443141    0.350634    0.576600    11.00000   -1.20000
AFIX   0
C7    1    0.085980    0.065507    0.619446    11.00000    0.02885    0.01583 =
         0.02100   -0.00168   -0.00608   -0.00336
C29   1    0.184280    0.162187    0.504795    11.00000    0.03893    0.02916 =
         0.02026    0.00419   -0.01151   -0.00668
AFIX  43
H29   2    0.165996    0.199156    0.460719    11.00000   -1.20000
AFIX   0
HKLF 4


REM  1_a.res in P-1
REM wR2 = 0.0565, GooF = S = 1.036, Restrained GooF = 1.055 for all data
REM R1 = 0.0263 for 5369 Fo > 4sig(Fo) and 0.0295 for all 5809 data
REM 503 parameters refined using 8 restraints

END

WGHT      0.0106      2.8590

REM Highest difference peak  0.686,  deepest hole -0.631,  1-sigma level  0.088
Q1    1   0.0712  0.8043  0.9437  11.00000  0.05    0.69
Q2    1   0.0563  0.8767  0.8960  11.00000  0.05    0.64
Q3    1   0.5133  0.9799  0.9829  11.00000  0.05    0.55
Q4    1   0.5549  0.8018  0.9547  11.00000  0.05    0.44
Q5    1   0.5803  0.5652  0.9606  11.00000  0.05    0.42
Q6    1   0.4942  0.4013  0.8587  11.00000  0.05    0.41
Q7    1   0.2873  0.0625  0.6007  11.00000  0.05    0.38
Q8    1   0.4529  0.7340  0.9614  11.00000  0.05    0.36
Q9    1   0.1652  0.0410  0.6186  11.00000  0.05    0.36
Q10   1   0.0953  0.1255  0.6040  11.00000  0.05    0.35
;
_shelx_res_checksum                7470
_shelx_hkl_file
;
  -1   0   0 2778.82  106.39
  -1   0   0 2783.72  110.99
  -1   0   0 2827.92  113.69
   1   0   0 2927.71  107.49
  -2   0   0 2710.03   87.69
   2   0   0 2695.43   87.79
  -3   0   0  115.89    9.80
  -3   0   0  117.69   10.40
  -3   0   0  100.59    9.40
  -3   0   0  112.29   11.40
   3   0   0  117.59   10.40
   3   0   0   97.79    9.30
  -4   0   0   21.10    6.40
  -4   0   0   27.50    8.70
  -4   0   0   23.60    6.10
  -4   0   0   29.70    7.10
   4   0   0   24.80    6.40
   4   0   0   18.20    5.80
  -5   0   0  822.92   40.10
  -5   0   0  738.03   37.00
  -5   0   0  784.42   43.60
  -5   0   0  744.63   37.70
   5   0   0  775.22   39.20
   5   0   0  777.12   37.40
  -6   0   0  934.51   43.10
  -6   0   0  894.11   50.89
   6   0   0  815.92   44.70
  -7   0   0  450.95   28.70
  -7   0   0  397.26   28.20
  -7   0   0  407.96   34.90
   7   0   0  380.66   29.90
  -8   0   0 1159.58   54.49
  -8   0   0 1040.80   64.99
   8   0   0  967.70   56.69
  -9   0   0  383.66   38.70
  -9   0   0  284.27   25.60
   9   0   0  276.37   29.30
 -10   0   0   21.20   12.70
 -10   0   0   33.20   11.30
  10   0   0   49.90   15.10
 -11   0   0   37.60   12.90
 -11   0   0   53.59   21.50
  11   0   0   28.70   14.20
 -12   0   0   59.19   23.80
 -12   0   0   53.99   15.30
  12   0   0   32.40   16.20
 -13   0   0   45.90   19.60
 -13   0   0   94.29   29.20
  13   0   0   64.79   22.30
  13  -1   0    1.50    8.60
 -13   1   0    3.10    9.50
 -13   1   0    1.30   10.00
  12  -1   0   13.80   13.60
 -12   1   0   28.30   16.30
 -12   1   0   38.00   13.50
  11  -1   0  300.27   37.00
 -11   1   0  315.97   39.20
 -11   1   0  323.47   29.80
  10  -1   0  120.89   25.80
 -10   1   0  140.79   30.60
   9  -1   0  418.16   37.90
  -9   1   0  487.85   34.00
  -9   1   0  480.55   42.20
   8  -1   0   16.20    9.90
   8  -1   0   33.50   10.40
  -8   1   0   36.70   13.40
  -8   1   0   33.60   10.40
   7  -1   0   58.19   14.20
   7  -1   0   77.99   12.40
  -7   1   0  106.79   21.10
  -7   1   0   55.89   12.40
   6  -1   0    1.70    3.30
   6  -1   0    3.20    4.20
  -6   1   0    3.00    4.40
  -6   1   0   -1.50    3.70
  -6   1   0    5.10    3.90
   5  -1   0  218.28   17.00
   5  -1   0  168.08   17.10
  -5   1   0  159.88   17.30
  -5   1   0  181.88   15.80
  -5   1   0  181.58   18.20
  -5   1   0  185.78   17.00
   4  -1   0 1980.90   76.09
  -4   1   0 1866.01   72.19
  -4   1   0 1971.00   73.19
  -4   1   0 2181.88   87.09
  -4   1   0 1976.00   76.49
   3  -1   0 3092.59  106.79
   3  -1   0 3067.09  104.49
  -3   1   0 3197.58  106.49
  -3   1   0 3088.29  106.19
  -3   1   0 3099.79  104.59
  -3   1   0 3165.68  103.59
   2  -1   0 3441.66  145.59
  -2   1   0 3455.25  151.98
  -2   1   0 3571.04  162.58
  -2   1   0 3512.35  147.79
   1  -1   0 2420.56  103.79
   1  -1   0 2291.17   87.59
  -1   1   0 2275.57   87.79
  -1   1   0 2289.27  102.19
   0  -1   0    0.60    0.60
   0   1   0    0.00    0.60
   0   1   0   -0.60    0.80
  -1  -1   0   26.10    3.70
  -1  -1   0   25.20    2.40
  -1  -1   0   29.10    3.90
   1   1   0   27.30    3.90
   1   1   0   27.60    2.40
  -2  -1   0  733.63   31.00
  -2  -1   0  766.42   29.40
  -2  -1   0  718.23   27.30
   2   1   0  762.22   27.80
   2   1   0  749.42   29.20
   2   1   0  751.32   31.10
  -3  -1   0  121.19   10.60
  -3  -1   0  140.99   10.70
  -3  -1   0  130.79    9.80
  -3  -1   0  125.29   11.70
   3   1   0  139.19   12.20
   3   1   0  126.29   10.00
  -4  -1   0 1761.12   63.99
  -4  -1   0 1767.12   72.89
  -4  -1   0 1715.23   68.49
  -4  -1   0 1716.53   65.29
   4   1   0 1708.73   68.09
   4   1   0 1719.13   64.39
  -5  -1   0 1435.86   58.89
  -5  -1   0 1450.75   57.99
  -5  -1   0 1403.06   62.09
  -5  -1   0 1366.66   65.99
  -5  -1   0 1362.96   61.09
   5   1   0 1522.75   59.49
  -6  -1   0 1016.90   46.60
  -6  -1   0 1013.00   48.10
  -6  -1   0  954.40   46.00
  -6  -1   0  946.71   55.19
   6   1   0 1035.10   48.70
  -7  -1   0   47.50   11.10
  -7  -1   0   15.50    9.00
  -7  -1   0   30.00    9.30
   7   1   0   33.60    9.60
  -8  -1   0   56.29   18.40
  -8  -1   0   73.39   15.30
   8   1   0   70.29   16.10
  -9  -1   0   10.10    8.60
  -9  -1   0   -3.90    3.40
   9   1   0    4.90    5.40
 -10  -1   0  203.58   31.40
 -10  -1   0  181.08   38.40
  10   1   0  184.88   24.30
 -11  -1   0  154.38   39.50
 -11  -1   0  158.98   21.10
  11   1   0  168.18   24.90
 -12  -1   0  171.28   22.70
 -12  -1   0  128.69   32.40
  12   1   0  193.08   28.60
 -13  -1   0   46.40   24.30
 -13  -1   0   43.20   19.20
  13   1   0   33.10   15.50
  12  -2   0   57.09   21.10
 -12   2   0   53.49   21.10
 -12   2   0   79.79   19.20
  11  -2   0  297.67   36.10
 -11   2   0  262.47   27.30
 -11   2   0  271.27   35.20
  10  -2   0    8.80    9.00
 -10   2   0   13.80   10.40
 -10   2   0   12.80    7.60
   9  -2   0   76.99   20.30
   9  -2   0   55.39   14.40
  -9   2   0   55.69   16.80
   8  -2   0  283.87   29.30
   8  -2   0  276.37   25.30
  -8   2   0  301.47   30.00
   7  -2   0  284.57   28.00
   7  -2   0  337.37   26.10
  -7   2   0  290.57   27.40
   6  -2   0 1357.76   64.49
   6  -2   0 1332.97   59.89
  -6   2   0 1362.26   58.39
  -6   2   0 1362.86   63.09
  -6   2   0 1220.58   58.09
   5  -2   0  821.62   43.50
   5  -2   0  794.92   40.20
  -5   2   0  823.12   41.60
  -5   2   0  821.32   40.40
  -5   2   0  778.62   37.80
   4  -2   0  284.17   21.50
   4  -2   0  286.47   20.00
  -4   2   0  283.57   20.90
  -4   2   0  280.07   17.70
  -4   2   0  300.67   20.00
  -4   2   0  299.27   22.90
   3  -2   0  176.78   14.10
   3  -2   0  172.98   14.80
  -3   2   0  170.88   11.30
  -3   2   0  175.98   12.90
  -3   2   0  166.28   13.50
  -3   2   0  185.08   14.90
   2  -2   0  691.93   34.70
   2  -2   0  758.62   32.10
   2  -2   0  724.13   27.70
  -2   2   0  737.63   28.20
  -2   2   0  654.23   30.90
  -2   2   0  721.33   31.30
   1  -2   0 3257.07  100.69
  -1   2   0 3213.48  106.09
   0  -2   0   14.30    3.00
   0  -2   0    9.30    3.80
   0   2   0    9.00    2.60
   0   2   0   17.00    4.20
   0   2   0   14.80    3.00
  -1  -2   0  764.62   25.50
  -1  -2   0  744.23   31.00
  -1  -2   0  779.02   30.50
   1   2   0  755.72   31.10
   1   2   0  789.42   30.50
   1   2   0  776.62   25.60
  -2  -2   0   62.59    7.90
  -2  -2   0   59.79    5.00
  -2  -2   0   73.49    8.00
   2   2   0   61.69    4.90
   2   2   0   65.99    8.10
   2   2   0   53.99    7.10
  -3  -2   0 1902.21   69.39
  -3  -2   0 1895.91   72.29
  -3  -2   0 1906.11   64.39
   3   2   0 1932.01   64.99
   3   2   0 1891.41   68.89
   3   2   0 1965.40   72.49
  -4  -2   0  259.47   15.40
  -4  -2   0  224.18   16.80
  -4  -2   0  259.07   20.10
  -4  -2   0  230.48   17.50
   4   2   0  247.88   19.60
   4   2   0  257.57   15.90
  -5  -2   0   85.99   14.30
  -5  -2   0  105.99   12.10
  -5  -2   0   91.29   11.70
  -5  -2   0   83.99    9.60
   5   2   0   67.89    9.20
   5   2   0  112.49   14.10
  -6  -2   0    4.00    4.40
  -6  -2   0   25.40   10.90
  -6  -2   0    1.30    3.40
  -6  -2   0    4.90    3.40
   6   2   0    7.60    5.00
  -7  -2   0  653.13   37.40
   7   2   0  599.64   36.10
  -8  -2   0  369.66   28.70
  -8  -2   0  429.06   40.50
   8   2   0  399.76   30.40
  -9  -2   0  550.04   50.39
  -9  -2   0  649.14   40.40
   9   2   0  637.84   42.30
 -10  -2   0  175.48   37.20
 -10  -2   0  142.89   19.30
  10   2   0  172.58   22.60
 -11  -2   0   93.49   28.20
 -11  -2   0  119.79   18.40
  11   2   0   76.39   17.80
 -12  -2   0   -3.90    7.10
 -12  -2   0    2.90    7.10
  12   2   0   -2.10    6.30
 -13  -2   0   12.20   15.90
 -13  -2   0   -1.50    7.20
  12  -3   0   13.20   13.30
 -12   3   0   -0.10    5.90
 -12   3   0   -2.10    7.80
  11  -3   0   13.40   12.90
 -11   3   0    6.40    6.70
 -11   3   0    4.90    8.70
  10  -3   0   86.39   23.80
  10  -3   0  126.09   19.50
 -10   3   0  118.19   25.50
   9  -3   0   90.39   21.90
   9  -3   0  103.29   20.80
  -9   3   0   69.39   18.10
   8  -3   0  526.85   42.50
   8  -3   0  548.35   37.50
  -8   3   0  522.25   39.50
   7  -3   0  221.88   22.40
   7  -3   0  268.97   27.90
  -7   3   0  275.77   25.50
   6  -3   0  341.87   26.80
   6  -3   0  360.56   30.00
  -6   3   0  349.17   23.80
  -6   3   0  395.66   28.10
  -6   3   0  392.46   27.60
   5  -3   0  602.54   37.90
   5  -3   0  698.23   37.50
  -5   3   0  565.54   32.80
  -5   3   0  599.94   34.40
  -5   3   0  634.14   31.00
   4  -3   0  974.20   45.50
   4  -3   0  920.71   46.70
  -4   3   0  917.11   48.40
  -4   3   0  957.80   44.50
  -4   3   0  959.60   38.60
  -4   3   0  928.01   41.20
   3  -3   0   16.60    6.00
   3  -3   0   12.20    5.10
   3  -3   0   12.60    4.10
  -3   3   0   19.10    4.90
  -3   3   0   13.60    5.30
  -3   3   0   26.80    7.70
   2  -3   0  643.44   31.10
   2  -3   0  606.84   31.00
  -2   3   0  587.64   29.70
  -2   3   0  641.24   24.40
  -2   3   0  622.44   30.60
   1  -3   0   26.70    6.90
   1  -3   0   32.40    6.50
   1  -3   0   39.70    4.40
  -1   3   0   42.30    6.30
  -1   3   0   35.20    3.90
  -1   3   0   48.00    8.90
   0   3   0 4837.42  157.68
  -1  -3   0 1398.26   53.79
  -1  -3   0 1554.74   58.09
  -1  -3   0 1534.45   50.59
   1   3   0 1564.14   54.79
   1   3   0 1414.86   56.09
   1   3   0 1464.05   48.60
  -2  -3   0  298.87   19.00
  -2  -3   0  307.27   12.50
  -2  -3   0  315.47   19.20
   2   3   0  304.27   19.00
   2   3   0  267.17   18.10
   2   3   0  301.27   12.50
  -3  -3   0  469.55   26.40
  -3  -3   0  497.15   20.00
  -3  -3   0  475.05   27.80
   3   3   0  496.75   28.00
   3   3   0  460.85   19.60
   3   3   0  436.36   25.10
  -4  -3   0  727.93   36.00
  -4  -3   0  726.93   38.70
  -4  -3   0  717.03   29.40
   4   3   0  664.43   37.60
   4   3   0  702.13   29.80
   4   3   0  737.03   35.80
  -5  -3   0  473.25   29.50
  -5  -3   0  461.35   29.00
  -5  -3   0  491.55   24.20
   5   3   0  491.35   25.30
   5   3   0  498.25   32.80
  -6  -3   0  225.18   20.70
  -6  -3   0  201.08   19.00
  -6  -3   0  177.78   23.00
   6   3   0  232.88   23.00
   6   3   0  208.78   17.00
  -7  -3   0 1572.64   82.19
  -7  -3   0 1407.46   60.89
  -7  -3   0 1542.45   67.79
   7   3   0 1447.76   63.09
  -8  -3   0  325.47   37.00
  -8  -3   0  386.06   30.00
   8   3   0  403.86   28.90
  -9  -3   0  145.99   32.20
  -9  -3   0  127.99   17.90
   9   3   0  134.69   18.00
 -10  -3   0   42.00   13.30
 -10  -3   0   59.49   22.10
  10   3   0   19.40   10.10
 -11  -3   0    1.10   11.20
 -11  -3   0   10.40    8.30
  11   3   0    6.50    7.50
 -12  -3   0   78.99   19.40
 -12  -3   0  100.29   29.70
  12   3   0   44.60   15.90
 -13  -3   0  129.49   28.10
  12  -4   0   81.29   25.50
 -12   4   0   71.89   19.30
 -12   4   0   96.29   25.60
 -12   4   0  123.29   33.20
  11  -4   0  231.58   27.80
  11  -4   0  335.97   40.40
 -11   4   0  270.47   33.10
  10  -4   0  300.17   36.10
  10  -4   0  232.58   27.20
 -10   4   0  260.87   30.40
   9  -4   0   75.39   21.40
   9  -4   0  109.29   18.30
  -9   4   0   83.39   19.70
   8  -4   0   52.89   14.30
   8  -4   0  108.19   25.00
  -8   4   0   61.89   15.60
   7  -4   0  121.19   23.50
   7  -4   0  189.08   21.40
  -7   4   0  167.08   16.90
  -7   4   0  187.48   20.10
   6  -4   0  283.57   25.30
   6  -4   0  315.97   29.10
  -6   4   0  274.57   19.70
  -6   4   0  264.27   22.20
   5  -4   0  568.84   35.70
   5  -4   0  570.84   37.70
  -5   4   0  587.94   31.10
  -5   4   0  574.34   27.90
  -5   4   0  474.75   33.20
   4  -4   0  484.35   31.10
   4  -4   0  413.66   30.20
  -4   4   0  474.65   22.10
  -4   4   0  457.15   29.60
  -4   4   0  457.15   24.30
   3  -4   0  353.76   17.60
   3  -4   0  360.26   25.40
   3  -4   0  368.26   25.70
  -3   4   0  379.86   18.30
  -3   4   0  369.96   26.60
  -3   4   0  366.86   24.70
   2  -4   0 2178.98   72.99
   2  -4   0 2173.68   80.69
   2  -4   0 2168.08   82.59
  -2   4   0 2092.09   81.29
  -2   4   0 2106.49   69.69
  -2   4   0 2104.19   79.19
   1  -4   0   32.60    5.60
   1  -4   0   30.10    6.80
   1  -4   0   45.10   10.50
  -1   4   0   28.50    4.00
  -1   4   0   26.50    7.30
  -1   4   0   28.80    6.70
   0  -4   0   12.10    3.70
   0  -4   0   11.40    5.50
   0   4   0    4.50    2.60
   0   4   0    0.10    2.40
   0   4   0    1.40    3.20
   0   4   0    6.30    3.10
  -1  -4   0  432.86   23.00
  -1  -4   0  418.46   25.90
   1   4   0  448.16   18.80
   1   4   0  423.96   25.40
   1   4   0  449.06   19.20
  -2  -4   0  431.96   25.40
  -2  -4   0  466.65   27.60
   2   4   0  464.15   18.20
   2   4   0  421.76   25.10
   2   4   0  465.25   26.80
  -3  -4   0 1372.96   58.89
  -3  -4   0 1362.26   45.80
  -3  -4   0 1356.16   58.19
   3   4   0 1360.76   46.00
   3   4   0 1367.16   58.79
  -4  -4   0 1199.08   42.80
  -4  -4   0 1180.18   53.79
   4   4   0 1188.28   55.89
   4   4   0 1120.89   52.29
   4   4   0 1185.28   42.90
  -5  -4   0  679.53   30.10
  -5  -4   0  699.43   39.40
   5   4   0  740.63   42.70
   5   4   0  728.53   31.30
   5   4   0  687.73   38.30
  -6  -4   0   38.40    7.90
  -6  -4   0   20.40    8.40
  -6  -4   0   14.80    9.40
   6   4   0   34.50    7.90
   6   4   0   32.30   11.10
  -7  -4   0  101.89   15.40
  -7  -4   0  107.69   11.90
  -7  -4   0   89.99   22.00
   7   4   0   94.89   11.90
  -8  -4   0  118.39   17.20
  -8  -4   0  107.99   26.80
   8   4   0  104.19   13.80
  -9  -4   0   88.99   18.40
  -9  -4   0   97.39   27.50
   9   4   0   73.09   15.00
 -10  -4   0  299.47   47.40
 -10  -4   0  383.46   33.40
  10   4   0  320.77   28.30
 -11  -4   0  145.09   21.70
 -11  -4   0  115.99   32.30
  11   4   0  151.38   20.80
 -12  -4   0  141.69   26.20
 -12  -4   0  115.19   23.00
 -12  -4   0  112.99   36.40
 -12   5   0  118.69   31.90
 -12   5   0  128.19   50.49
  11  -5   0   87.59   26.50
  11  -5   0   82.79   20.70
 -11   5   0   86.29   21.40
  10  -5   0    4.50    9.20
  10  -5   0    0.50    6.50
 -10   5   0    4.80    6.60
   9  -5   0   28.30   14.10
   9  -5   0   18.60   10.10
  -9   5   0   25.00   10.60
   8  -5   0   83.69   21.10
   8  -5   0  119.79   23.30
  -8   5   0   63.29   14.70
   7  -5   0  937.81   58.19
   7  -5   0  901.41   53.99
  -7   5   0  884.01   46.20
  -7   5   0  850.81   42.00
   6  -5   0 1531.65   76.59
   6  -5   0 1557.14   74.09
  -6   5   0 1475.35   62.99
  -6   5   0 1498.95   59.09
   5  -5   0  548.75   38.70
   5  -5   0  558.64   38.00
  -5   5   0  564.44   26.40
  -5   5   0  560.04   28.70
   4  -5   0  651.83   39.50
   4  -5   0  613.94   38.50
  -4   5   0  602.64   27.20
  -4   5   0  607.24   25.60
   3  -5   0  216.78   12.60
   3  -5   0  253.07   22.40
   3  -5   0  232.28   20.70
  -3   5   0  231.68   12.50
  -3   5   0  220.58   20.30
   2  -5   0   -0.80    3.00
   2  -5   0    2.50    2.20
   2  -5   0    8.50    5.70
  -2   5   0    0.80    1.70
  -2   5   0    4.30    3.70
  -2   5   0   -0.70    3.10
   1  -5   0 3484.85  119.99
   1  -5   0 3425.86  126.09
   1  -5   0 3413.66  112.99
  -1   5   0 3416.36  124.19
  -1   5   0 3508.15  111.89
  -1   5   0 3472.55  119.19
  -1   5   0 3473.55  118.69
   0  -5   0 1466.05   63.79
   0  -5   0 1437.16   54.39
   0   5   0 1477.45   62.59
   0   5   0 1449.95   54.49
   0   5   0 1403.66   53.69
  -1  -5   0 2248.18   81.69
  -1  -5   0 2250.87   88.89
   1   5   0 2319.17   76.09
   1   5   0 2259.97   87.29
   1   5   0 2196.48   81.29
   1   5   0 2236.58   76.19
  -2  -5   0  765.62   41.10
  -2  -5   0  637.94   43.60
   2   5   0  741.03   39.50
   2   5   0  792.32   28.60
   2   5   0  736.43   28.70
   2   5   0  825.42   38.70
  -3  -5   0  113.19   14.10
  -3  -5   0  124.49   15.30
  -3  -5   0  125.59    7.60
   3   5   0   95.59   13.30
   3   5   0  134.79   15.10
   3   5   0  123.79    7.50
  -4  -5   0    4.00    2.20
  -4  -5   0    2.10    4.10
   4   5   0    3.80    2.00
   4   5   0   10.00    6.80
  -5  -5   0  122.99    9.50
  -5  -5   0  137.59   16.80
   5   5   0  142.19   18.00
   5   5   0  114.99    9.30
  -6  -5   0  395.26   30.70
  -6  -5   0  356.46   20.70
   6   5   0  448.06   34.80
   6   5   0  426.96   22.60
  -7  -5   0  269.17   19.60
  -7  -5   0  311.97   28.00
  -7  -5   0  293.97   34.50
   7   5   0  329.37   20.70
  -8  -5   0  543.95   50.39
  -8  -5   0  572.84   40.80
  -8  -5   0  554.54   31.50
   8   5   0  608.24   33.00
  -9  -5   0  576.44   55.09
  -9  -5   0  597.84   42.90
   9   5   0  542.45   33.70
 -10  -5   0  373.86   46.20
 -10  -5   0  319.27   31.60
  10   5   0  272.87   24.50
 -11  -5   0   26.30   12.20
 -11  -5   0   25.10   17.90
  11   5   0   14.50    8.60
 -12  -5   0   -0.10   10.80
 -12  -5   0   -3.40    7.10
  11  -6   0   21.30   15.50
  11  -6   0   12.90   10.30
 -11   6   0   23.70   16.10
  10  -6   0  224.78   33.90
  10  -6   0  205.08   27.50
 -10   6   0  248.78   25.60
   9  -6   0  132.79   29.00
   9  -6   0  100.79   22.50
  -9   6   0  104.29   19.20
   8  -6   0  386.66   39.40
   8  -6   0  321.97   33.20
  -8   6   0  376.86   24.90
  -8   6   0  374.76   27.30
   7  -6   0  463.15   39.10
   7  -6   0  464.75   41.50
  -7   6   0  525.85   30.00
  -7   6   0  485.65   26.80
   6  -6   0  201.38   25.10
   6  -6   0  192.58   23.90
  -6   6   0  196.28   14.20
   5  -6   0   85.29   18.70
   5  -6   0   47.00   14.10
  -5   6   0   96.09    9.10
  -5   6   0   98.09    8.40
   4  -6   0  181.18   21.00
   4  -6   0  233.48   24.00
  -4   6   0  199.48   11.80
  -4   6   0  215.48   11.40
   3  -6   0  342.77   16.90
   3  -6   0  380.56   30.70
   3  -6   0  446.56   30.90
  -3   6   0  385.06   16.70
   2  -6   0  535.85   36.20
   2  -6   0  543.65   33.20
   2  -6   0  554.24   24.70
  -2   6   0  560.54   32.90
  -2   6   0  531.15   31.90
  -2   6   0  512.55   22.50
   1  -6   0 1022.80   53.89
   1  -6   0 1045.00   42.20
  -1   6   0 1061.49   46.70
  -1   6   0 1059.69   40.80
  -1   6   0 1029.90   47.00
   0  -6   0  134.89   12.40
   0  -6   0  124.79   16.50
   0   6   0  161.98   13.30
   0   6   0  159.88   13.30
   0   6   0  150.48   12.60
  -1  -6   0   89.09   10.70
  -1  -6   0   53.69   13.20
   1   6   0   66.59    7.60
   1   6   0   66.09    9.40
   1   6   0   73.59    7.90
  -2  -6   0   13.90    7.50
  -2  -6   0   24.70    7.50
   2   6   0   16.80    4.10
   2   6   0   27.10    4.40
   2   6   0   26.80    8.30
  -3  -6   0   56.09   13.40
   3   6   0   31.70    4.10
   3   6   0   48.70   11.60
   3   6   0   39.20    4.30
  -4  -6   0 1008.40   52.89
  -4  -6   0  935.21   35.40
   4   6   0  909.31   50.29
   4   6   0  922.41   32.60
  -5  -6   0  677.03   42.60
  -5  -6   0  612.14   24.90
   5   6   0  663.93   25.40
  -6  -6   0  157.68   20.60
  -6  -6   0  158.18   10.80
   6   6   0  158.68   11.00
   6   6   0  207.48   24.00
  -7  -6   0  403.06   41.40
  -7  -6   0  360.56   20.30
  -7  -6   0  427.16   34.70
   7   6   0  428.26   23.50
  -8  -6   0  228.98   25.70
  -8  -6   0  188.48   15.20
  -8  -6   0  211.48   31.70
   8   6   0  184.38   15.30
  -9  -6   0    0.50    6.60
  -9  -6   0   18.20   12.90
   9   6   0   16.20    6.90
 -10  -6   0   -6.00    5.50
 -10  -6   0   11.20    9.60
 -11  -6   0   67.19   19.40
 -11  -6   0   52.39   24.50
 -12  -6   0   66.39   22.50
  11  -7   0  150.18   35.20
 -11   7   0  170.98   41.90
  10  -7   0  344.37   37.40
  10  -7   0  229.68   35.70
 -10   7   0  357.66   44.30
   9  -7   0   75.29   22.40
   9  -7   0   50.19   17.00
  -9   7   0   93.79   12.40
  -9   7   0   55.49   21.40
   8  -7   0   -5.30    6.20
   8  -7   0    3.20    6.30
  -8   7   0    0.10    2.80
   7  -7   0   61.19   18.50
   7  -7   0   27.60   12.70
  -7   7   0   42.40    6.50
  -7   7   0   60.69    8.00
   6  -7   0  310.57   32.70
   6  -7   0  276.67   30.20
  -6   7   0  287.67   15.10
  -6   7   0  273.07   14.30
   5  -7   0  169.88   23.10
   5  -7   0  163.78   23.20
  -5   7   0  161.48    8.70
   4  -7   0  303.17   29.80
   4  -7   0  330.37   29.70
  -4   7   0  295.17   12.10
  -4   7   0  286.07   11.90
   3  -7   0  369.86   20.80
   3  -7   0  387.56   30.40
   3  -7   0  432.36   34.50
  -3   7   0  375.76   16.20
  -3   7   0  381.76   30.00
   2  -7   0  615.74   28.00
   2  -7   0  625.74   42.30
  -2   7   0  622.84   37.30
  -2   7   0  594.34   25.80
   1  -7   0  198.28   22.60
   1  -7   0  191.48   14.90
  -1   7   0  192.98   15.90
  -1   7   0  219.08   18.30
  -1   7   0  222.78   18.70
   0  -7   0  139.69   13.60
   0  -7   0  166.98   20.30
   0   7   0  164.18   14.40
   0   7   0  149.09   13.80
   0   7   0  138.99   12.90
  -1  -7   0  202.58   22.80
  -1  -7   0  197.28   17.70
   1   7   0  228.98   15.50
   1   7   0  211.78   17.80
   1   7   0  218.98   15.20
  -2  -7   0  992.80   55.19
   2   7   0  982.40   38.20
   2   7   0  963.40   38.30
   2   7   0 1025.80   49.40
  -3  -7   0  681.93   44.70
   3   7   0  734.63   27.50
   3   7   0  733.33   27.70
   3   7   0  723.23   42.30
  -4  -7   0  482.95   36.70
   4   7   0  468.05   16.50
   4   7   0  428.16   33.40
   4   7   0  464.15   16.40
  -5  -7   0  486.15   49.10
   5   7   0  424.46   34.70
  -6  -7   0  204.08   10.00
  -6  -7   0  185.08   24.10
   6   7   0  193.68   24.30
  -7  -7   0   44.20   14.90
  -7  -7   0   42.90   18.20
  -7  -7   0   38.20    4.60
   7   7   0   48.50    5.00
  -8  -7   0  183.78   11.80
  -8  -7   0  226.38   33.90
  -8  -7   0  176.78   24.80
  -9  -7   0  169.38   13.40
  -9  -7   0  148.09   35.30
  -9  -7   0  118.09   25.00
 -10  -7   0  306.37   34.10
 -10  -7   0  311.87   45.30
 -11  -7   0   95.79   31.00
 -11  -7   0  131.49   27.60
 -10   8   0   -7.30    9.30
   9  -8   0   93.49   24.00
  -9   8   0  141.79   33.20
   8  -8   0  109.59   27.20
   8  -8   0  110.29   25.20
  -8   8   0   83.69   25.30
   7  -8   0  235.68   31.30
   7  -8   0  221.28   29.40
  -7   8   0  179.28   27.40
   6  -8   0  359.66   36.80
   6  -8   0  413.26   39.30
  -6   8   0  382.96   37.90
   5  -8   0  369.06   35.00
   5  -8   0  340.47   34.90
  -5   8   0  366.36   34.50
   4  -8   0   58.09   17.10
  -4   8   0   58.89   15.40
   3  -8   0    3.50    6.30
   3  -8   0    4.50    3.00
  -3   8   0    2.40    5.00
  -3   8   0    1.70    1.30
   2  -8   0  224.28   26.10
   2  -8   0  205.98   14.70
  -2   8   0  213.28   13.20
  -2   8   0  198.28   20.90
   1  -8   0  573.44   30.30
  -1   8   0  543.05   33.80
  -1   8   0  629.74   29.40
   0  -8   0  295.77   31.00
   0   8   0  297.97   21.50
   0   8   0  298.37   21.50
   0   8   0  334.07   21.70
  -1  -8   0  805.92   43.00
   1   8   0  898.81   38.80
   1   8   0  830.12   38.10
   1   8   0  826.82   42.50
  -2  -8   0  761.52   50.69
   2   8   0  734.23   31.90
   2   8   0  690.03   40.80
   2   8   0  759.82   37.80
  -3  -8   0  245.48   27.30
   3   8   0  243.68   23.60
   3   8   0  231.78   12.60
   3   8   0  240.78   12.90
  -4  -8   0    7.80    7.50
  -5  -8   0   74.79   19.50
   5   8   0   40.50   14.00
  -6  -8   0  330.27   37.60
  -6  -8   0  302.47   31.80
   6   8   0  280.07   30.50
  -7  -8   0  619.34   47.70
  -7  -8   0  539.35   51.89
  -8  -8   0  240.18   36.50
  -8  -8   0  324.57   34.70
  -9  -8   0  376.06   47.70
  -9  -8   0  280.87   33.70
 -10  -8   0   27.20   14.30
 -10  -8   0   11.20   14.60
 -11  -8   0   -6.60    9.40
 -11  -8   0   21.90   14.30
  10  -9   0  149.88   32.30
 -10   9   0  148.19   51.99
   9  -9   0  130.99   29.40
  -9   9   0  214.88   42.20
   8  -9   0   76.89   23.30
  -8   9   0  115.79   28.70
   7  -9   0   66.89   21.70
  -7   9   0   28.70   15.60
   6  -9   0   12.70   10.90
  -6   9   0    8.90    9.70
   5  -9   0  122.99   25.90
  -5   9   0  122.79   25.90
   4  -9   0  287.27   32.80
  -4   9   0  261.87   28.80
   3  -9   0  471.75   41.90
  -3   9   0  542.35   39.30
   2  -9   0  594.04   28.80
   2  -9   0  528.15   44.30
  -2   9   0  590.14   38.70
  -2   9   0  594.54   26.60
   1  -9   0  468.65   27.80
   1  -9   0  485.15   41.60
  -1   9   0  476.15   32.10
  -1   9   0  478.15   26.20
   0  -9   0  112.89   23.50
   0  -9   0  126.99   14.70
   0   9   0  112.49   13.20
   0   9   0  117.79   13.90
  -1  -9   0    0.90    5.80
   1   9   0    0.80    3.10
   1   9   0    5.80    4.20
   1   9   0    0.00    4.00
  -2  -9   0   21.20   11.70
   2   9   0   30.50    9.70
   2   9   0   33.60    7.30
   2   9   0   36.50    7.30
  -3  -9   0  798.42   54.39
   3   9   0  726.13   29.40
   3   9   0  743.43   63.89
   3   9   0  781.02   29.90
  -4  -9   0  739.13   52.39
   4   9   0  662.03   45.50
  -5  -9   0  493.45   43.10
   5   9   0  511.45   41.00
  -6  -9   0  147.59   30.10
  -6  -9   0  146.39   23.80
   6   9   0  141.69   22.90
  -7  -9   0  167.68   25.90
  -7  -9   0   73.39   24.40
  -8  -9   0   -4.40    6.70
  -8  -9   0    6.40    9.50
  -9  -9   0   51.29   18.40
  -9  -9   0   74.89   25.90
 -10  -9   0   20.80   12.90
 -10  -9   0   52.39   24.40
   9 -10   0  109.79   28.60
  -9  10   0   26.70   16.60
   8 -10   0    4.60   10.40
  -8  10   0   -2.70    8.10
   7 -10   0  119.49   30.20
  -7  10   0   79.69   23.00
   6 -10   0  406.16   43.40
  -6  10   0  376.66   45.40
   5 -10   0  199.48   30.00
  -5  10   0  284.37   32.40
   4 -10   0  289.97   34.70
  -4  10   0  208.98   26.70
   3 -10   0  155.38   25.50
  -3  10   0  150.68   21.00
   2 -10   0   61.29    8.30
   2 -10   0  138.89   28.30
  -2  10   0   54.09   14.10
  -2  10   0   67.69    7.60
   1 -10   0  118.09   13.90
   1 -10   0  123.09   26.80
  -1  10   0  129.49   13.00
  -1  10   0  170.18   19.00
   0 -10   0   35.10   15.80
   0 -10   0   19.40    8.10
   0  10   0   30.40    9.40
   0  10   0   27.30    8.50
  -1 -10   0  306.47   33.80
   1  10   0  296.07   21.20
   1  10   0  262.27   20.40
   1  10   0  280.87   24.10
  -2 -10   0  441.56   41.10
   2  10   0  379.06   22.40
   2  10   0  388.86   30.80
   2  10   0  406.76   23.00
  -3 -10   0  429.96   40.70
   3  10   0  397.06   33.00
   3  10   0  371.36   18.00
   3  10   0  401.26   18.20
  -4 -10   0   49.90   17.90
   4  10   0   85.59   19.30
  -5 -10   0   17.70   11.90
  -5 -10   0   56.69   19.30
   5  10   0   69.99   18.70
  -6 -10   0    3.20    7.20
  -6 -10   0   -5.60    6.60
  -7 -10   0  169.98   27.70
  -7 -10   0  129.09   34.90
  -8 -10   0  201.28   31.30
  -8 -10   0  148.49   34.90
  -9 -10   0  163.18   39.60
  -9 -10   0  184.48   30.20
 -10 -10   0  197.88   32.00
   8 -11   0   93.49   25.30
  -8  11   0  106.99   28.50
   7 -11   0  129.49   31.10
  -7  11   0  115.09   29.50
   6 -11   0  134.49   31.30
  -6  11   0  206.78   30.50
   5 -11   0   26.20   16.00
  -5  11   0   23.60   13.60
   4 -11   0   16.60   12.90
  -4  11   0    1.90    6.40
   3 -11   0   51.79   20.10
  -3  11   0   81.79   19.40
   2 -11   0  265.87   34.20
   2 -11   0  241.18   15.90
   2 -11   0  275.37   16.10
  -2  11   0  277.57   27.70
   1 -11   0  391.36   26.30
   1 -11   0  389.46   41.30
  -1  11   0  396.06   24.30
  -1  11   0  400.26   31.70
   0 -11   0   45.50   18.80
   0  11   0   43.20   10.80
   0  11   0   39.70   11.00
  -1 -11   0  173.18   27.20
   1  11   0  144.79   17.80
   1  11   0  135.39   15.20
  -2 -11   0   77.89   21.60
   2  11   0   95.39   18.80
   2  11   0   92.19   18.80
   2  11   0   61.19    9.70
  -3 -11   0   -9.90    4.00
   3  11   0    5.40    5.90
   3  11   0    2.80    2.00
   3  11   0    5.80    2.50
  -4 -11   0   27.60   15.40
  -4 -11   0   21.70   11.40
   4  11   0   45.90   15.70
  -5 -11   0  176.68   28.80
  -5 -11   0  120.79   28.80
  -6 -11   0  135.59   35.30
  -6 -11   0  217.08   41.00
  -7 -11   0  177.48   37.20
  -7 -11   0  228.28   33.40
  -8 -11   0  183.98   42.80
  -8 -11   0  136.99   31.20
  -9 -11   0   52.79   20.40
  -9 -11   0   54.79   25.70
   7 -12   0    2.80   10.10
  -7  12   0    0.60    9.40
   6 -12   0   -1.30    8.40
  -6  12   0   11.70   12.20
   5 -12   0   93.09   26.90
  -5  12   0  110.59   25.60
   4 -12   0  302.97   39.90
  -4  12   0  276.67   32.90
   3 -12   0  347.07   42.70
  -3  12   0  409.26   37.20
   2 -12   0  421.76   68.79
  -2  12   0  373.96   33.40
   1 -12   0  395.96   49.99
   1 -12   0  383.96   26.30
  -1  12   0  422.56   32.90
   0 -12   0   32.10   11.10
   0 -12   0   35.10   17.80
   0  12   0   25.70    9.70
  -1 -12   0   84.99   18.80
  -1 -12   0   55.59   20.30
   1  12   0   98.29   13.10
  -2 -12   0  140.49   45.20
  -2 -12   0  172.38   24.10
   2  12   0  131.79   13.50
  -3 -12   0  266.97   32.20
  -3 -12   0  276.07   37.40
  -4 -12   0  376.36   43.20
  -4 -12   0  357.86   40.00
  -5 -12   0  206.18   32.10
  -5 -12   0  197.18   32.00
  -6 -12   0   58.29   24.30
  -6 -12   0   25.50   16.00
  -7 -12   0   43.00   18.90
  -7 -12   0  101.09   31.80
  -8 -12   0   -2.80    8.20
  -8 -12   0   10.40   13.00
   6 -13   0  262.17   40.70
  -6  13   0  213.68   33.50
   5 -13   0   72.99   25.10
  -5  13   0  111.99   27.00
   4 -13   0  183.68   37.50
  -4  13   0  257.17   32.20
   3 -13   0    0.90    7.00
  -3  13   0    1.70    5.80
   2 -13   0   15.40   12.30
  -2  13   0   -2.70    5.80
   1 -13   0   11.80   12.50
   1 -13   0   17.70    6.80
  -1  13   0   18.50    9.10
   0 -13   0   78.19   16.00
   0 -13   0   86.99   25.90
   0  13   0  103.19   15.90
  -1 -13   0  263.57   38.90
  -1 -13   0  284.07   29.60
   1  13   0  337.87   24.90
  -2 -13   0  329.37   34.40
  -2 -13   0  390.76   45.70
   2  13   0  322.17   21.30
  -3 -13   0  133.59   32.60
  -3 -13   0  173.28   27.00
  -4 -13   0   64.89   22.40
  -4 -13   0   35.50   17.20
  -5 -13   0   15.30   14.60
  -5 -13   0    7.40   12.10
  -6 -13   0   62.79   22.50
  -6 -13   0   82.09   26.00
  -7 -13   0   64.99   25.70
  -7 -13   0  100.19   31.10
  -5  14   0   -3.10    7.80
   4 -14   0    1.80    9.70
  -4  14   0    1.90    8.90
   3 -14   0  240.98   38.80
  -3  14   0  149.59   28.90
   2 -14   0  168.18   38.90
  -2  14   0  158.08   23.90
   1 -14   0  293.17   41.80
  -1  14   0  252.57   27.00
   0 -14   0  140.09   35.70
   0  14   0  106.39   16.80
  -1 -14   0   78.79   18.20
  -1 -14   0   85.09   27.30
   1  14   0   83.19   21.90
  -2 -14   0   -2.90    6.10
  -2 -14   0   15.20   14.20
  -3 -14   0   12.60   12.70
  -3 -14   0   33.10   15.70
  -4 -14   0   56.99   23.20
  -4 -14   0   84.39   27.00
  -5 -14   0   92.29   28.40
  -5 -14   0   92.89   28.30
  -6 -14   0  380.06   48.10
  -6 -14   0  180.58   51.69
   2 -15   0   56.79   24.10
  -2  15   0   56.69   17.80
   1 -15   0   35.50   32.20
  -1  15   0   30.00   12.80
  -2 -15   0   38.50   30.60
  -3 -15   0  182.08   42.20
  -3 -15   1   39.10   21.10
  -2 -15   1  233.28   64.19
  -1  15  -1    1.40    8.90
   1 -15   1   27.10   23.60
  -2  15  -1   41.50   15.30
   2 -15   1   57.89   24.40
  -5 -14   1  153.88   34.80
  -5 -14   1  183.78   39.80
  -4 -14   1   49.50   20.40
  -4 -14   1   74.59   25.40
  -3 -14   1   84.09   28.70
  -3 -14   1   41.20   18.00
  -2 -14   1   -2.40    6.00
  -2 -14   1    3.50    9.00
   1  14  -1    8.80    8.20
  -1 -14   1   33.50   14.00
  -1 -14   1   30.40   16.60
   0  14  -1  131.09   18.70
   0 -14   1  174.38   39.20
  -1  14  -1  168.18   22.70
   1 -14   1  188.98   41.70
  -2  14  -1  154.18   23.80
   2 -14   1  212.68   43.50
  -3  14  -1  110.99   24.50
   3 -14   1  101.19   32.00
  -4  14  -1   81.39   22.60
   4 -14   1  154.18   38.10
  -5  14  -1    5.40    9.70
  -7 -13   1  237.08   48.10
  -7 -13   1  240.58   38.10
  -6 -13   1   20.90   14.90
  -6 -13   1   65.09   24.60
  -5 -13   1    8.70   12.30
  -5 -13   1    8.30   12.10
  -4 -13   1   22.60   14.90
  -4 -13   1    3.30   10.30
  -3 -13   1   62.69   19.40
  -3 -13   1  127.99   32.20
   2  13  -1  135.99   15.20
  -2 -13   1  175.18   36.80
  -2 -13   1  137.69   22.80
   1  13  -1  301.57   24.40
  -1 -13   1  259.37   40.40
  -1 -13   1  351.66   43.20
   0  13  -1  270.27   25.10
   0 -13   1  232.18   23.10
   0 -13   1  229.98   35.60
  -1  13  -1  176.88   22.30
   1 -13   1  205.98   33.80
  -2  13  -1   46.80   14.90
   2 -13   1   95.69   29.40
  -3  13  -1   -5.40    5.20
   3 -13   1   15.60   13.20
  -4  13  -1   17.00   12.80
   4 -13   1    8.10   11.00
  -5  13  -1  330.77   39.20
   5 -13   1  338.87   45.30
  -6  13  -1  152.98   33.00
   6 -13   1  148.99   36.50
  -8 -12   1   16.50   13.40
  -8 -12   1    4.80   12.00
  -7 -12   1   -5.40    7.10
  -7 -12   1    1.10    9.60
  -6 -12   1  134.49   31.60
  -6 -12   1  172.78   36.80
  -5 -12   1  111.29   28.30
  -5 -12   1  110.09   27.20
  -4 -12   1  426.06   44.00
  -4 -12   1  511.75   50.19
   3  12  -1  321.47   16.40
  -3 -12   1  373.96   42.80
  -3 -12   1  346.37   36.40
   2  12  -1  197.48   17.40
  -2 -12   1  216.48   27.00
   1  12  -1   37.20   10.30
  -1 -12   1   13.90   12.40
  -1 -12   1   25.70   11.00
   0  12  -1   -2.60    3.80
   0 -12   1    6.10    6.20
   0 -12   1    6.20    9.50
  -1  12  -1   28.40   10.70
   1 -12   1   55.49   10.90
   1 -12   1   87.49   35.10
  -2  12  -1  301.67   29.90
   2 -12   1  270.77   38.00
  -3  12  -1  490.95   41.20
   3 -12   1  488.65   50.29
  -4  12  -1  295.37   33.70
   4 -12   1  329.87   41.80
  -5  12  -1  272.77   34.50
   5 -12   1  304.07   41.10
  -6  12  -1   32.10   16.40
   6 -12   1   39.60   18.10
  -7  12  -1    0.80    8.50
   7 -12   1   14.80   13.80
  -9 -11   1   -0.10    7.50
  -9 -11   1   -4.70    8.90
  -8 -11   1  174.58   35.70
  -8 -11   1  151.38   37.30
  -7 -11   1  225.78   37.80
  -7 -11   1  254.57   35.10
  -6 -11   1  395.76   62.89
  -6 -11   1  396.96   49.99
  -5 -11   1  149.59   31.30
  -5 -11   1  212.28   31.80
  -4 -11   1  195.78   29.60
  -4 -11   1  237.28   31.30
   3  11  -1    6.30    3.50
  -3 -11   1    5.30    9.20
  -3 -11   1   -2.70    3.90
   2  11  -1   22.50    7.40
   2  11  -1   26.70    8.00
  -2 -11   1   18.40   11.30
  -2 -11   1    6.10    6.80
   1  11  -1  156.48   16.10
  -1 -11   1  107.99   20.40
  -1 -11   1  128.59   27.70
   0  11  -1  226.48   21.90
   0 -11   1  343.37   38.70
   0 -11   1  292.67   24.70
  -1  11  -1  571.14   38.00
   1 -11   1  544.15   30.60
   1 -11   1  538.65   49.50
   1 -11   1  494.05   29.70
  -2  11  -1  519.65   38.50
   2 -11   1  480.55   47.00
  -3  11  -1  114.09   23.00
   3 -11   1  201.68   30.70
  -4  11  -1   15.50    9.80
   4 -11   1   27.70   13.90
  -5  11  -1   17.90   11.70
  -6  11  -1   28.00   14.30
   6 -11   1   39.50   17.70
  -7  11  -1  125.09   28.50
   7 -11   1  162.38   35.40
  -8  11  -1  166.38   34.60
   8 -11   1  157.58   34.50
 -10 -10   1   51.79   19.40
 -10 -10   1   58.39   37.00
  -9 -10   1  191.18   30.70
  -9 -10   1  202.88   42.80
  -8 -10   1  227.78   37.50
  -8 -10   1  103.19   32.80
  -7 -10   1  194.68   29.60
  -7 -10   1  217.98   35.40
  -6 -10   1   75.09   23.10
  -6 -10   1   37.90   15.30
  -5 -10   1    8.50   10.10
  -5 -10   1    1.60    5.90
  -4 -10   1   -4.10    5.30
  -4 -10   1    2.30    6.00
   3  10  -1  383.26   20.00
   3  10  -1  368.36   31.70
  -3 -10   1  411.76   37.40
  -3 -10   1  349.87   37.40
   2  10  -1  529.45   28.10
   2  10  -1  463.15   34.20
  -2 -10   1  546.65   46.10
   1  10  -1  422.76   34.70
   1  10  -1  423.76   29.70
   1  10  -1  412.76   26.70
  -1 -10   1  424.56   40.70
   0  10  -1  134.69   14.50
   0  10  -1  139.29   15.90
   0 -10   1  160.38   25.30
   0 -10   1  117.09   14.80
  -1  10  -1   11.70    7.30
   1 -10   1   24.50    7.80
   1 -10   1    8.00    8.00
   1 -10   1   21.60    7.20
  -2  10  -1   20.60    9.50
   2 -10   1   11.90    3.50
   2 -10   1   15.40   10.20
   2 -10   1   19.40    4.70
  -3  10  -1   24.40   11.20
   3 -10   1   16.50   12.40
  -4  10  -1   34.70   13.40
   4 -10   1   42.60   16.90
  -5  10  -1  102.89   24.30
   5 -10   1  104.79   25.00
  -6  10  -1  187.48   36.60
   6 -10   1  174.78   34.80
  -7  10  -1  129.29   29.80
  -8  10  -1   41.50   19.20
   8 -10   1   62.19   21.30
  -9  10  -1    0.40    9.00
   9 -10   1   -0.60    9.60
 -10  -9   1   94.19   25.20
 -10  -9   1   78.49   27.70
  -9  -9   1   95.69   30.30
  -9  -9   1   78.59   21.80
  -8  -9   1   13.40   11.50
  -8  -9   1   21.30   16.20
  -7  -9   1   20.20   12.20
  -7  -9   1   23.60   15.50
  -6  -9   1  169.38   25.60
  -6  -9   1  220.58   31.90
  -5  -9   1  296.17   32.60
  -5  -9   1  283.07   34.10
   4   9  -1  385.86   32.80
   4   9  -1  336.57   14.30
  -4  -9   1  318.27   34.40
  -4  -9   1  319.37   33.40
   3   9  -1  653.33   48.60
   3   9  -1  650.43   29.20
   3   9  -1  698.53   29.80
  -3  -9   1  729.13   51.49
   2   9  -1  273.47   24.50
   2   9  -1  289.47   19.20
   2   9  -1  311.57   19.70
  -2  -9   1  332.47   33.40
   1   9  -1   31.10    9.40
   1   9  -1   28.60    7.80
   1   9  -1   24.00    7.50
  -1  -9   1   27.00   13.60
   0   9  -1   -0.70    2.60
   0   9  -1   -2.20    2.30
   0  -9   1   -1.50    2.30
   0  -9   1   -3.70    3.90
  -1   9  -1  146.09   17.30
  -1   9  -1  159.88   13.10
   1  -9   1  158.88   14.40
   1  -9   1  140.39   22.20
  -2   9  -1  232.78   23.20
   2  -9   1  210.98   13.40
   2  -9   1  188.98   12.40
   2  -9   1  263.17   29.80
  -3   9  -1  874.21   52.39
   3  -9   1  884.51   59.99
  -4   9  -1  313.27   31.30
   4  -9   1  319.07   35.10
  -5   9  -1   90.79   21.10
   5  -9   1  103.29   24.80
  -6   9  -1   -5.70    3.60
   6  -9   1   -1.00    8.10
  -7   9  -1   40.00   20.90
   7  -9   1   35.60   15.70
  -8   9  -1   38.30   16.80
   8  -9   1   63.09   21.20
  -9   9  -1  336.57   41.90
   9  -9   1  198.98   32.00
  10  -9   1  151.78   32.00
 -11  -8   1   -3.20   13.00
 -11  -8   1    2.10    7.50
 -10  -8   1   43.70   22.10
 -10  -8   1   63.89   20.50
  -9  -8   1   33.60   14.50
  -9  -8   1   37.50   22.40
  -8  -8   1  295.57   46.20
  -8  -8   1  379.06   36.90
  -7  -8   1  291.87   38.30
  -7  -8   1  339.07   34.20
  -6  -8   1  417.56   37.40
  -6  -8   1  461.15   44.60
   5   8  -1   53.19   15.30
   5   8  -1   75.19    5.70
   5   8  -1   77.79    4.50
  -5  -8   1   92.79   20.20
  -5  -8   1   84.09   22.90
   4   8  -1  108.09    7.90
   4   8  -1  112.39    7.90
   4   8  -1  119.39   17.70
  -4  -8   1   92.09   20.60
   3   8  -1   -1.70    2.90
   3   8  -1    4.40    5.60
   3   8  -1    3.70    2.80
  -3  -8   1   -6.00    3.30
   2   8  -1   70.69    8.60
   2   8  -1   88.59   16.70
   2   8  -1   76.29    9.10
  -2  -8   1   79.89   19.30
   1   8  -1  501.75   28.20
   1   8  -1  534.75   31.50
   1   8  -1  534.95   28.20
  -1  -8   1  506.25   31.50
   0   8  -1  463.65   28.90
   0   8  -1  546.35   28.90
   0   8  -1  544.55   30.40
   0  -8   1  475.75   28.40
  -1   8  -1  780.02   36.20
  -1   8  -1  763.62   41.60
   1  -8   1  750.42   35.40
   1  -8   1  830.82   56.39
  -2   8  -1  718.83   28.10
  -2   8  -1  718.63   42.10
   2  -8   1  721.33   49.30
   2  -8   1  731.43   30.00
  -3   8  -1   47.40   13.80
   3  -8   1   46.20   15.70
  -4   8  -1   70.89   17.70
   4  -8   1   68.49   18.10
  -5   8  -1  116.39   24.10
   5  -8   1  120.49   25.20
  -6   8  -1  221.68   28.80
   6  -8   1  189.38   26.90
  -7   8  -1  172.58   27.10
   7  -8   1  231.38   30.40
  -8   8  -1  240.68   33.90
   8  -8   1  239.28   32.00
  -9   8  -1  119.69   29.20
   9  -8   1  112.89   25.60
 -10   8  -1   19.80   13.80
  10  -8   1   84.89   24.80
 -11   8  -1    2.00   10.70
 -11  -7   1  151.98   39.60
 -11  -7   1  157.58   25.20
 -10  -7   1  247.28   41.00
 -10  -7   1  278.47   32.00
   9   7  -1  183.28   15.10
  -9  -7   1  191.28   26.00
  -9  -7   1  166.18   37.60
   8   7  -1  241.98   15.90
  -8  -7   1  224.08   27.30
  -8  -7   1  198.38   14.70
  -8  -7   1  196.68   32.80
   7   7  -1   64.39    7.60
  -7  -7   1   77.59   19.20
  -7  -7   1   68.09    7.60
  -7  -7   1   64.79   21.50
   6   7  -1    8.90    3.30
  -6  -7   1    8.00    9.20
  -6  -7   1    9.70    3.50
  -6  -7   1    6.90    6.20
   5   7  -1  396.26   18.40
   5   7  -1  407.36   33.80
  -5  -7   1  423.26   18.90
  -5  -7   1  454.15   41.60
  -5  -7   1  370.86   36.70
   4   7  -1  400.76   31.30
   4   7  -1  388.86   17.90
  -4  -7   1  369.86   17.90
  -4  -7   1  434.56   33.80
   3   7  -1 1399.46   50.49
   3   7  -1 1480.15   66.29
   3   7  -1 1406.76   51.09
  -3  -7   1 1325.37   69.09
   2   7  -1 2480.05   88.29
   2   7  -1 2619.54   89.59
   2   7  -1 2646.94   99.49
  -2  -7   1 2580.44  107.59
   1   7  -1  268.47   17.90
   1   7  -1  289.67   20.70
   1   7  -1  260.37   17.30
  -1  -7   1  244.38   24.90
  -1  -7   1  240.98   19.40
   0   7  -1  257.07   18.60
   0   7  -1  250.57   18.80
   0   7  -1  225.28   16.80
   0  -7   1  270.67   18.30
   0  -7   1  256.67   25.40
  -1   7  -1    0.70    2.10
  -1   7  -1   -2.10    2.30
  -1   7  -1    0.70    2.80
   1  -7   1   -2.40    3.70
   1  -7   1    3.70    2.90
  -2   7  -1   58.59   13.30
  -2   7  -1   56.29    5.30
   2  -7   1   64.69    6.60
   2  -7   1   62.99   16.40
  -3   7  -1  438.46   32.30
   3  -7   1  408.66   34.80
  -4   7  -1  324.47   29.90
   4  -7   1  303.17   30.70
  -5   7  -1  364.96   33.00
   5  -7   1  376.76   34.80
   5  -7   1  332.47   32.20
  -6   7  -1  584.84   45.10
   6  -7   1  584.34   45.20
   6  -7   1  473.55   41.60
  -7   7  -1   55.59    4.60
  -7   7  -1   58.09   19.60
   7  -7   1   40.00   15.50
   7  -7   1   54.39   17.60
  -8   7  -1   33.40   16.00
  -8   7  -1   31.20    6.30
   8  -7   1   24.50   13.40
   8  -7   1   51.89   20.30
  -9   7  -1   93.39   26.40
   9  -7   1   56.49   18.90
 -10   7  -1   96.99   28.70
  10  -7   1   83.09   23.00
 -11   7  -1   69.09   24.50
  11  -7   1   70.59   21.20
 -12  -6   1  108.49   26.60
 -12  -6   1  146.69   42.60
 -11  -6   1  256.27   42.50
 -11  -6   1  210.28   27.60
  10   6  -1  158.38   17.20
 -10  -6   1  127.59   34.10
 -10  -6   1  137.89   26.70
   9   6  -1   -2.10    3.30
  -9  -6   1   -2.50    7.50
  -9  -6   1    3.50    6.90
   8   6  -1   24.20    7.10
  -8  -6   1   27.90   16.60
  -8  -6   1   13.10    8.90
  -8  -6   1   19.90    7.00
   7   6  -1  194.48   15.00
  -7  -6   1  158.28   13.50
  -7  -6   1  183.78   28.50
  -7  -6   1  135.19   28.70
  -6  -6   1  633.44   49.40
  -6  -6   1  585.04   27.20
  -6  -6   1  587.64   40.70
   5   6  -1 1279.47   47.40
   5   6  -1 1270.37   73.69
  -5  -6   1 1354.46   65.49
  -5  -6   1 1244.28   46.80
   4   6  -1 1555.84   52.79
   4   6  -1 1438.76   68.69
  -4  -6   1 1429.36   69.49
  -4  -6   1 1506.65   52.59
   3   6  -1  671.13   38.10
   3   6  -1  630.04   26.00
  -3  -6   1  618.74   39.10
  -3  -6   1  614.04   26.00
   2   6  -1  136.49   10.50
   2   6  -1  141.99   10.50
   2   6  -1  133.09   15.80
  -2  -6   1  129.79   14.40
  -2  -6   1  110.29   15.90
   1   6  -1  126.69   16.00
   1   6  -1  114.59   12.20
   1   6  -1  125.89   11.00
  -1  -6   1  123.19   16.30
  -1  -6   1  132.59   13.00
   0   6  -1    8.40    4.20
   0   6  -1   12.80    5.00
   0   6  -1    7.30    3.90
   0  -6   1    4.00    5.40
   0  -6   1    2.20    3.00
  -1   6  -1  616.14   26.80
  -1   6  -1  624.34   33.30
  -1   6  -1  612.54   33.30
   1  -6   1  760.02   43.10
   1  -6   1  655.43   28.20
  -2   6  -1 1052.39   36.50
  -2   6  -1 1102.99   51.29
   2  -6   1 1039.10   55.09
  -3   6  -1  528.25   34.90
   3  -6   1  571.24   36.40
   3  -6   1  566.24   38.80
   4  -6   1  557.94   38.20
   4  -6   1  527.45   38.30
  -5   6  -1  110.19    7.40
   5  -6   1  116.49   18.70
   5  -6   1  103.89   20.80
  -6   6  -1    5.90    2.80
  -6   6  -1   -0.40    1.70
   6  -6   1   -5.20    3.40
  -7   6  -1  133.49   11.90
  -7   6  -1  118.69   12.40
   7  -6   1  135.09   22.10
   7  -6   1  126.69   25.00
  -8   6  -1  164.38   18.40
  -8   6  -1  160.38   16.40
   8  -6   1  187.98   25.40
   8  -6   1  165.58   26.30
  -9   6  -1  288.77   36.00
  -9   6  -1  281.27   23.90
   9  -6   1  300.67   33.20
   9  -6   1  231.48   32.70
 -10   6  -1  322.87   39.90
 -10   6  -1  269.77   25.60
  10  -6   1  313.07   39.30
  10  -6   1  317.67   34.70
 -11   6  -1   97.59   29.10
  11  -6   1  137.89   27.20
 -12  -5   1   24.80   12.70
 -12  -5   1   18.00   17.90
  11   5  -1   -0.20    4.80
 -11  -5   1   27.90   19.80
 -11  -5   1    4.80    7.00
  10   5  -1   57.29   14.60
 -10  -5   1   61.19   23.40
 -10  -5   1   84.89   19.30
   9   5  -1  243.38   21.90
  -9  -5   1  200.58   24.30
  -9  -5   1  309.97   39.80
   8   5  -1 1010.30   47.60
  -8  -5   1  961.50   55.59
  -8  -5   1  940.41   69.19
   7   5  -1  472.65   27.30
  -7  -5   1  411.06   25.80
  -7  -5   1  474.55   34.40
  -7  -5   1  487.15   44.60
   6   5  -1  298.47   19.10
  -6  -5   1  301.57   32.40
  -6  -5   1  291.07   19.00
  -6  -5   1  329.07   27.10
   5   5  -1  241.18   15.70
   5   5  -1  280.77   25.40
  -5  -5   1  251.27   15.40
  -5  -5   1  229.38   21.90
  -5  -5   1  269.37   28.30
   4   5  -1   -0.90    1.70
   4   5  -1    2.90    3.90
  -4  -5   1    2.00    2.20
  -4  -5   1   -5.30    1.60
   3   5  -1  492.65   31.10
   3   5  -1  498.55   31.20
   3   5  -1  520.65   22.00
  -3  -5   1  479.05   30.90
  -3  -5   1  520.05   32.60
  -3  -5   1  533.95   22.20
   2   5  -1  211.68   19.10
   2   5  -1  209.58   17.60
   2   5  -1  225.68   13.00
  -2  -5   1  230.88   20.20
  -2  -5   1  218.18   20.40
  -2  -5   1  238.78   13.00
   1   5  -1  333.67   17.70
   1   5  -1  352.46   24.50
   1   5  -1  348.67   20.90
   1   5  -1  320.77   18.00
  -1  -5   1  332.27   20.60
  -1  -5   1  354.16   25.40
   0   5  -1 1989.90   72.89
   0   5  -1 1978.70   80.19
   0   5  -1 2114.69   72.99
   0   5  -1 2004.10   70.59
   0  -5   1 1998.00   81.69
   0  -5   1 2014.50   71.09
  -1   5  -1 1285.47   52.39
  -1   5  -1 1250.27   57.29
  -1   5  -1 1230.88   44.50
  -1   5  -1 1264.27   52.49
   1  -5   1 1304.37   59.49
   1  -5   1 1299.27   45.70
  -2   5  -1  382.16   14.70
  -2   5  -1  390.16   25.00
  -2   5  -1  369.96   26.70
  -2   5  -1  396.76   25.70
   2  -5   1  381.66   15.50
   2  -5   1  376.66   25.50
   2  -5   1  354.36   26.90
  -3   5  -1   66.59    4.00
  -3   5  -1   64.59    3.90
   3  -5   1   75.19   15.30
   3  -5   1   76.59   15.20
  -4   5  -1    4.20    2.10
  -4   5  -1    5.70    2.30
   4  -5   1    6.80    5.80
   4  -5   1   -0.40    4.50
  -5   5  -1  287.07   15.70
  -5   5  -1  274.17   16.90
   5  -5   1  267.67   25.80
   5  -5   1  302.27   27.60
  -6   5  -1  596.94   28.10
  -6   5  -1  506.75   29.50
   6  -5   1  571.24   41.70
   6  -5   1  603.44   41.40
  -7   5  -1  562.14   30.60
  -7   5  -1  534.65   32.70
   7  -5   1  634.34   46.20
   7  -5   1  567.64   42.00
  -8   5  -1  403.16   26.90
  -8   5  -1  389.26   29.30
   8  -5   1  388.06   34.90
   8  -5   1  361.26   37.10
  -9   5  -1  166.38   20.40
   9  -5   1  200.88   25.80
   9  -5   1  115.49   27.20
 -10   5  -1    8.30    7.90
  10  -5   1   21.30   11.60
  10  -5   1    4.20   10.00
 -11   5  -1    6.80    9.30
 -11   5  -1   27.60   16.50
  11  -5   1   11.90    9.70
  11  -5   1   31.40   16.80
 -12   5  -1   88.89   27.00
  12  -5   1   68.29   20.50
  12   4  -1   70.19   18.40
 -12  -4   1   36.10   13.70
 -12  -4   1   82.69   29.50
  11   4  -1  179.48   23.00
 -11  -4   1  168.58   22.30
 -11  -4   1  184.38   43.30
  10   4  -1  244.58   25.40
 -10  -4   1  255.27   26.60
 -10  -4   1  439.66   94.39
   9   4  -1  393.36   29.90
  -9  -4   1  354.06   35.30
  -9  -4   1  341.17   41.20
   8   4  -1  238.78   21.50
  -8  -4   1  286.97   25.80
  -8  -4   1  231.48   32.10
   7   4  -1    9.20    5.50
  -7  -4   1    9.20    5.30
  -7  -4   1   10.90    6.70
  -7  -4   1    6.00    9.50
   6   4  -1  654.43   32.60
  -6  -4   1  615.54   37.20
  -6  -4   1  614.84   31.10
   5   4  -1  299.37   22.50
   5   4  -1  270.07   24.70
   5   4  -1  292.07   18.20
  -5  -4   1  285.87   17.80
  -5  -4   1  340.17   30.90
  -5  -4   1  278.37   22.60
   4   4  -1 1864.81   63.49
   4   4  -1 1784.62   75.49
   4   4  -1 1737.43   71.19
  -4  -4   1 1753.32   62.69
  -4  -4   1 1814.12   72.59
   3   4  -1 1489.65   63.29
   3   4  -1 1481.65   64.39
   3   4  -1 1561.64   54.09
  -3  -4   1 1662.83   65.39
  -3  -4   1 1622.64   54.19
  -3  -4   1 1556.44   65.09
   2   4  -1 3277.07  105.09
   2   4  -1 3262.57  115.19
   2   4  -1 3299.47  114.09
  -2  -4   1 3278.97  104.79
  -2  -4   1 3279.57  116.29
  -2  -4   1 3288.87  114.19
   1   4  -1   93.99   11.00
   1   4  -1   84.99   10.90
   1   4  -1  111.59    8.20
  -1  -4   1   91.99    7.70
  -1  -4   1   77.49   10.70
  -1  -4   1   82.79    8.90
   0   4  -1  501.35   23.80
   0   4  -1  552.34   29.30
   0   4  -1  533.75   22.90
   0   4  -1  476.85   23.70
   0  -4   1  487.45   22.50
   0  -4   1  546.55   29.90
  -1   4  -1   28.00    6.50
  -1   4  -1   33.70    7.20
  -1   4  -1   41.20    4.10
  -1   4  -1   30.40    7.80
   1  -4   1   24.20    7.60
  -2   4  -1 1364.26   55.79
  -2   4  -1 1309.37   57.39
  -2   4  -1 1370.56   43.10
   2  -4   1 1380.16   57.19
   2  -4   1 1409.96   59.49
   2  -4   1 1330.47   43.40
  -3   4  -1 1697.43   55.39
  -3   4  -1 1688.03   69.19
  -3   4  -1 1746.43   56.49
  -3   4  -1 1656.43   69.99
   3  -4   1 1835.82   72.79
   3  -4   1 1613.44   69.79
  -4   4  -1 1916.61   66.09
  -4   4  -1 1831.32   79.29
  -4   4  -1 2030.60   68.89
   4  -4   1 1942.51   81.39
   4  -4   1 2058.69   82.69
  -5   4  -1  731.43   36.30
  -5   4  -1  770.72   33.60
   5  -4   1  853.41   46.00
   5  -4   1  787.12   45.70
  -6   4  -1  551.24   32.60
  -6   4  -1  592.44   30.20
   6  -4   1  574.64   40.40
   6  -4   1  563.34   38.20
  -7   4  -1  145.79   17.20
  -7   4  -1  130.29   14.40
   7  -4   1  180.88   21.40
   7  -4   1  133.39   20.40
  -8   4  -1   20.80    9.20
   8  -4   1   42.70   15.70
   8  -4   1   53.89   15.00
  -9   4  -1  145.19   20.70
   9  -4   1  161.38   31.00
   9  -4   1  112.09   19.10
 -10   4  -1   67.69   19.00
  10  -4   1   98.79   29.70
  10  -4   1  121.69   24.20
 -11   4  -1  203.38   28.70
 -11   4  -1  191.88   31.00
  11  -4   1  219.28   27.60
  11  -4   1  161.98   33.90
 -12   4  -1  184.78   40.10
 -12   4  -1  136.49   22.70
 -12   4  -1  169.18   32.30
  12   3  -1   71.29   20.40
 -12  -3   1   24.70   10.60
 -12  -3   1   51.29   23.00
  11   3  -1   69.89   17.90
 -11  -3   1   83.69   18.10
 -11  -3   1   88.19   29.10
  10   3  -1   -0.40    5.10
 -10  -3   1   13.90   15.10
 -10  -3   1    8.90    7.80
  -9  -3   1   16.60   13.10
  -9  -3   1   21.90    9.40
   8   3  -1  176.38   19.30
  -8  -3   1  185.88   27.90
  -8  -3   1  188.98   19.90
   7   3  -1  240.68   20.90
  -7  -3   1  254.07   30.20
  -7  -3   1  249.28   21.80
   6   3  -1  104.39   12.30
  -6  -3   1  142.59   20.70
  -6  -3   1   99.39   12.90
  -6  -3   1  111.69   11.90
  -6  -3   1  124.29   14.90
   5   3  -1  923.21   39.90
  -5  -3   1  854.61   38.10
  -5  -3   1  927.51   52.99
  -5  -3   1  888.01   42.70
   4   3  -1 1433.56   61.89
   4   3  -1 1423.76   52.59
   4   3  -1 1392.46   56.89
  -4  -3   1 1354.96   61.29
  -4  -3   1 1386.86   51.69
  -4  -3   1 1434.86   57.89
   3   3  -1  414.16   19.10
   3   3  -1  396.66   24.90
   3   3  -1  369.76   22.60
  -3  -3   1  438.46   19.60
  -3  -3   1  413.96   23.80
   2   3  -1  439.26   18.00
   2   3  -1  400.36   22.40
   2   3  -1  412.46   23.30
  -2  -3   1  417.06   26.30
  -2  -3   1  433.76   23.80
  -2  -3   1  399.96   17.50
   1   3  -1 1780.72   65.09
   1   3  -1 1719.73   58.19
   1   3  -1 1800.42   62.89
  -1  -3   1 1825.02   65.69
  -1  -3   1 1760.72   58.39
  -1  -3   1 1704.13   62.39
   0   3  -1 2064.69   68.09
   0   3  -1 1992.70   65.79
   0   3  -1 2026.90   67.39
   0   3  -1 1980.60   71.99
   0  -3   1 1893.01   66.99
   0  -3   1 1988.60   72.79
   0  -3   1 1983.10   65.89
  -1   3  -1 2821.12   86.69
  -1   3  -1 2761.62   97.49
  -1   3  -1 2769.22   94.89
  -1   3  -1 2836.62   94.99
   1  -3   1 2898.81  103.89
   1  -3   1 2762.92   87.19
  -2   3  -1  604.14   29.30
  -2   3  -1  560.84   20.10
  -2   3  -1  551.44   29.50
   2  -3   1  624.84   31.10
   2  -3   1  581.34   29.50
  -3   3  -1  843.32   40.00
  -3   3  -1  819.42   39.80
  -3   3  -1  844.32   30.70
  -3   3  -1  854.51   32.60
   3  -3   1  775.42   39.90
   3  -3   1  846.02   40.70
  -4   3  -1   20.70    5.30
  -4   3  -1   26.20    8.40
  -4   3  -1   19.30    5.40
   4  -3   1   23.30    7.40
   4  -3   1    8.70    5.40
  -5   3  -1   61.29   12.70
  -5   3  -1   66.39    9.70
  -5   3  -1   54.39    7.70
   5  -3   1   68.89   15.00
   5  -3   1   39.60   10.30
  -6   3  -1   17.50    7.20
   6  -3   1    5.40    5.40
   6  -3   1   10.40    8.30
  -7   3  -1  147.49   18.50
  -7   3  -1  206.48   20.20
   7  -3   1  171.98   22.00
   7  -3   1  179.38   20.40
  -8   3  -1  509.65   38.30
   8  -3   1  563.04   42.90
   8  -3   1  487.55   36.60
  -9   3  -1  335.57   38.10
   9  -3   1  390.86   37.60
   9  -3   1  350.86   32.60
 -10   3  -1  125.09   25.30
  10  -3   1  158.28   31.10
  10  -3   1   80.09   18.50
 -11   3  -1   82.99   20.10
 -11   3  -1  101.09   25.00
  11  -3   1   97.49   25.10
 -12   3  -1   -4.40    5.90
 -12   3  -1   12.30   11.10
 -12   3  -1    6.60    8.80
  12  -3   1   24.50   15.80
  13   2  -1   89.19   24.20
 -13  -2   1   58.09   26.60
 -12  -2   1   30.50   18.70
 -12  -2   1   18.30    9.50
  11   2  -1   19.00   10.40
 -11  -2   1   55.29   14.80
 -11  -2   1   39.50   20.10
  10   2  -1   79.49   17.90
 -10  -2   1  114.69   29.40
 -10  -2   1   90.39   15.20
   9   2  -1  146.19   20.30
  -9  -2   1  180.18   19.60
  -9  -2   1  239.28   33.10
   8   2  -1  606.24   39.00
  -8  -2   1  624.04   50.49
  -8  -2   1  592.84   36.60
   7   2  -1    1.80    4.50
  -7  -2   1    2.40    4.10
  -7  -2   1    4.30    4.80
  -7  -2   1   21.90   11.70
   6   2  -1  696.03   36.70
  -6  -2   1  695.03   35.80
  -6  -2   1  658.13   34.80
  -6  -2   1  643.14   45.60
  -6  -2   1  676.93   36.90
   5   2  -1   17.40    6.20
  -5  -2   1   13.00    8.10
  -5  -2   1   15.60    5.70
  -5  -2   1   17.30    5.70
  -5  -2   1   21.20    6.40
   4   2  -1  916.21   38.00
  -4  -2   1  906.81   38.90
  -4  -2   1  873.31   46.70
  -4  -2   1  909.71   39.60
  -4  -2   1  848.62   36.50
  -4  -2   1  852.01   42.80
   3   2  -1 2770.22   91.29
   3   2  -1 2773.42   98.19
   3   2  -1 2721.93   93.39
  -3  -2   1 2724.23   97.89
  -3  -2   1 2839.62   93.99
  -3  -2   1 2701.03   90.59
   2   2  -1   12.70    4.40
   2   2  -1    4.80    3.20
   2   2  -1    7.40    2.80
  -2  -2   1   13.70    4.70
  -2  -2   1   13.20    3.50
  -2  -2   1    8.70    3.60
   1   2  -1 1886.01   60.69
   1   2  -1 1804.22   64.49
   1   2  -1 1844.72   64.29
  -1  -2   1 1939.41   65.49
  -1  -2   1 1879.81   62.09
  -1  -2   1 1944.41   64.59
   0   2  -1 3110.69  132.59
   0   2  -1 3186.78  116.79
   0  -2   1 3012.60  131.49
   0  -2   1 3064.09  116.09
  -1   2  -1  528.25   23.30
  -1   2  -1  496.55   24.10
   1  -2   1  536.85   24.60
   1  -2   1  512.85   23.40
  -2   2  -1  104.09   10.10
  -2   2  -1  111.39    6.30
  -2   2  -1  105.69   10.00
  -2   2  -1   99.59    6.70
   2  -2   1  111.59   12.10
   2  -2   1  105.79   10.40
  -3   2  -1  592.34   24.50
  -3   2  -1  615.34   26.60
  -3   2  -1  539.95   29.00
  -3   2  -1  590.44   30.10
   3  -2   1  597.24   30.20
   3  -2   1  615.34   31.10
  -4   2  -1  580.14   27.30
  -4   2  -1  555.94   31.60
  -4   2  -1  589.94   31.50
  -4   2  -1  599.34   30.20
   4  -2   1  604.24   32.20
   4  -2   1  583.64   32.90
  -5   2  -1 1256.27   57.39
  -5   2  -1 1293.67   53.99
  -5   2  -1 1301.27   58.29
   5  -2   1 1517.55   63.29
   5  -2   1 1355.86   59.19
  -6   2  -1  321.17   25.70
  -6   2  -1  311.47   24.40
  -6   2  -1  286.47   22.00
   6  -2   1  392.96   29.50
   6  -2   1  337.17   25.80
  -7   2  -1  548.45   38.10
   7  -2   1  563.94   36.50
  -8   2  -1  214.98   24.70
   8  -2   1  220.58   23.10
   8  -2   1  199.18   24.40
  -9   2  -1   13.60    9.20
   9  -2   1    6.30    7.60
   9  -2   1   21.20   11.60
 -10   2  -1    6.20    6.30
 -10   2  -1    2.10    7.50
  10  -2   1    5.60    8.10
 -11   2  -1   88.69   24.90
 -11   2  -1   97.29   20.70
  11  -2   1   84.09   23.40
 -12   2  -1   88.49   25.40
 -12   2  -1  138.79   21.60
  12  -2   1  157.98   33.20
 -13   2  -1  141.79   35.00
 -13   2  -1  136.39   32.70
  13   1  -1   24.50   16.10
 -13  -1   1   10.80   13.50
  12   1  -1  163.48   26.70
 -12  -1   1  170.38   21.20
 -12  -1   1  171.18   39.20
  11   1  -1  207.68   28.20
 -11  -1   1  247.38   24.70
 -11  -1   1  175.78   44.10
  10   1  -1  233.98   27.90
 -10  -1   1  269.07   24.70
 -10  -1   1  284.27   37.00
   9   1  -1  162.48   21.70
  -9  -1   1  167.78   19.10
  -9  -1   1  222.88   30.90
   8   1  -1   21.00   10.00
  -8  -1   1   23.20   12.00
  -8  -1   1   62.19   12.80
   7   1  -1    2.10    4.40
  -7  -1   1    4.20    4.10
  -7  -1   1   -1.50    2.70
  -7  -1   1   15.10   10.40
   6   1  -1  634.94   35.90
  -6  -1   1  602.14   33.30
  -6  -1   1  624.84   42.70
  -6  -1   1  628.44   33.00
   5   1  -1  689.63   34.30
  -5  -1   1  673.13   32.70
  -5  -1   1  615.84   30.90
  -5  -1   1  587.24   31.80
  -5  -1   1  572.94   38.70
   4   1  -1  916.71   39.00
  -4  -1   1  835.42   36.40
  -4  -1   1  827.42   44.20
  -4  -1   1  831.02   45.20
  -4  -1   1  914.81   38.40
  -4  -1   1  885.81   37.60
   3   1  -1   62.49    7.40
  -3  -1   1   74.19   10.80
  -3  -1   1   60.59    7.10
  -3  -1   1   61.49    8.60
  -3  -1   1   76.29    7.70
  -3  -1   1   65.89    7.00
   2   1  -1 1602.24   54.49
   2   1  -1 1619.74   54.99
  -2  -1   1 1602.94   54.49
  -2  -1   1 1563.44   60.29
  -2  -1   1 1696.43   58.69
  -2  -1   1 1617.44   54.79
   1   1  -1 1164.28   39.60
   1   1  -1 1198.18   38.90
  -1  -1   1 1185.68   41.40
  -1  -1   1 1152.18   39.60
  -1  -1   1 1144.09   38.80
  -1  -1   1 1199.68   42.90
   0   1  -1  115.89    6.20
   0  -1   1  110.49    6.00
   0  -1   1  121.39    7.30
   0  -1   1  123.49    5.70
  -1   1  -1 1388.76   47.40
  -1   1  -1 1387.16   47.90
   1  -1   1 1384.26   42.70
   1  -1   1 1339.57   47.70
  -2   1  -1 4810.42  189.98
  -2   1  -1 4839.02  191.98
  -2   1  -1 4654.93  171.08
  -2   1  -1 4650.63  193.48
   2  -1   1 4474.25  193.18
  -3   1  -1  748.73   30.80
  -3   1  -1  748.03   32.70
  -3   1  -1  724.33   33.30
  -3   1  -1  756.12   33.40
   3  -1   1  766.62   34.30
   3  -1   1  738.53   33.40
  -4   1  -1 2005.20   76.09
  -4   1  -1 2090.59   73.49
  -4   1  -1 1849.21   74.49
  -4   1  -1 1919.11   74.59
   4  -1   1 2073.19   76.99
   4  -1   1 2096.59   75.99
  -5   1  -1 1062.99   50.59
  -5   1  -1 1192.88   50.29
  -5   1  -1 1158.98   53.49
  -5   1  -1 1147.89   50.89
   5  -1   1 1124.09   50.59
   5  -1   1 1114.09   52.29
  -6   1  -1   88.29   12.60
  -6   1  -1  116.09   15.70
  -6   1  -1  136.39   14.80
   6  -1   1  106.19   13.80
   6  -1   1  100.99   14.30
  -7   1  -1   47.00   13.50
   7  -1   1   38.80   11.20
   7  -1   1   24.40    9.80
  -8   1  -1   48.30   15.90
   8  -1   1   48.60   13.80
   8  -1   1   66.99   14.90
  -9   1  -1  340.57   29.00
  -9   1  -1  323.47   34.30
   9  -1   1  320.77   32.00
 -10   1  -1  240.68   32.00
 -10   1  -1  243.28   25.60
  10  -1   1  281.47   31.70
 -11   1  -1  323.77   31.00
 -11   1  -1  386.16   42.90
  11  -1   1  319.47   36.70
 -12   1  -1   93.09   28.10
 -12   1  -1   99.29   26.20
 -12   1  -1   55.99   17.10
  12  -1   1   50.59   17.90
 -13   1  -1   13.40   12.40
 -13   1  -1    3.50   11.80
  13   0  -1   87.79   25.20
 -13   0   1   26.10   18.00
  12   0  -1   94.69   24.90
 -12   0   1  134.59   34.30
 -12   0   1  104.39   19.90
  11   0  -1   18.30   11.70
 -11   0   1   68.49   23.70
 -11   0   1   56.69   14.50
  10   0  -1    8.60    8.30
 -10   0   1   -5.50    5.20
 -10   0   1   -1.60    3.50
   9   0  -1  142.79   21.30
  -9   0   1  156.08   18.10
  -9   0   1  167.38   26.00
   8   0  -1  200.68   23.10
  -8   0   1  264.47   30.60
  -8   0   1  194.58   19.40
   7   0  -1  662.43   40.80
  -7   0   1  595.14   34.20
  -7   0   1  641.64   45.80
  -7   0   1  673.53   36.70
   6   0  -1  520.05   33.50
  -6   0   1  510.85   37.60
  -6   0   1  525.45   29.30
  -6   0   1  587.04   31.40
   5   0  -1  243.58   17.70
   5   0  -1  236.18   19.80
  -5   0   1  272.77   17.80
  -5   0   1  270.67   20.90
  -5   0   1  282.27   20.40
  -5   0   1  258.17   18.10
  -5   0   1  247.98   22.90
   4   0  -1  359.06   19.60
   4   0  -1  282.17   20.10
  -4   0   1  328.57   20.80
  -4   0   1  338.47   24.40
  -4   0   1  337.37   19.20
  -4   0   1  338.37   21.80
   3   0  -1   84.89    7.80
  -3   0   1   85.59   12.20
  -3   0   1   86.89    7.90
  -3   0   1   88.49    9.40
  -3   0   1   76.29    8.40
   2   0  -1  598.74   25.10
   2   0  -1  625.84   27.50
   2   0  -1  572.74   22.60
  -2   0   1  563.94   25.10
  -2   0   1  602.54   22.80
  -2   0   1  560.14   26.90
  -2   0   1  600.24   24.90
   1   0  -1 2174.68   98.89
  -1   0   1 2343.77  102.39
  -1   0   1 2299.17   94.09
  -1   0  -1 2415.36  100.29
   1   0   1 2447.26   90.79
   1   0   1 2426.96   92.89
  -2   0  -1 1025.20   38.30
  -2   0  -1 1059.69   39.60
  -2   0  -1 1089.39   39.00
   2   0   1 1051.39   38.80
   2   0   1 1057.49   39.60
   2   0   1 1065.99   38.70
  -3   0  -1 1831.92   65.89
  -3   0  -1 1825.52   64.99
  -3   0  -1 1776.12   65.79
   3   0   1 1813.12   65.69
   3   0   1 1910.31   66.79
   3   0   1 1828.32   65.49
  -4   0  -1  702.43   33.70
  -4   0  -1  662.43   32.30
  -4   0  -1  711.23   34.00
   4   0   1  684.83   33.50
   4   0   1  737.93   34.20
   4   0   1  665.23   33.00
  -5   0  -1  168.18   16.00
  -5   0  -1  187.18   16.40
  -5   0  -1  189.28   16.10
  -5   0  -1  174.58   18.10
   5   0   1  158.18   15.40
   5   0   1  208.28   17.30
  -6   0  -1 1757.92   80.79
  -6   0  -1 1811.82   75.09
   6   0   1 1841.62   74.89
   6   0   1 1890.91   76.89
  -7   0  -1 1044.80   50.89
  -7   0  -1  982.70   57.69
   7   0   1 1003.10   52.99
  -8   0  -1  854.91   57.29
  -8   0  -1  895.61   48.40
  -9   0  -1  386.56   39.10
  -9   0  -1  388.76   31.00
   9   0   1  387.76   34.10
 -10   0  -1   79.69   17.90
 -10   0  -1   60.59   19.50
  10   0   1   44.60   15.40
 -11   0  -1    6.10   10.90
 -11   0  -1    9.80    8.60
  11   0   1    8.90    9.40
 -12   0  -1   19.80   14.20
 -12   0  -1   21.30   10.70
  12   0   1    7.30   10.70
 -13   0  -1   43.40   21.40
 -13   0  -1   51.69   19.00
  12  -1  -1   53.29   20.10
 -12   1   1   46.70   14.00
 -12   1   1   33.00   17.60
 -11   1   1   45.50   19.30
 -11   1   1   33.60   11.20
  10  -1  -1  444.36   41.00
 -10   1   1  393.26   41.90
 -10   1   1  404.36   31.20
   9  -1  -1  270.07   30.00
  -9   1   1  284.57   24.60
  -9   1   1  309.57   34.60
   8  -1  -1  520.35   39.50
  -8   1   1  504.25   32.60
  -8   1   1  545.35   43.70
   7  -1  -1   14.60    6.80
   7  -1  -1   16.10    8.40
  -7   1   1   12.20    8.30
  -7   1   1    7.20    4.80
   6  -1  -1   78.79   11.10
   6  -1  -1  109.69   14.90
  -6   1   1   61.69   10.00
  -6   1   1   81.19   16.50
   5  -1  -1   54.59    8.40
   5  -1  -1   44.60   11.10
  -5   1   1   70.29   14.20
  -5   1   1   53.49   10.50
  -5   1   1   47.50    7.80
   4  -1  -1 3686.33  129.79
   4  -1  -1 3800.12  125.19
  -4   1   1 3787.92  131.99
  -4   1   1 3751.62  124.99
  -4   1   1 3609.14  128.69
  -4   1   1 3803.22  127.29
   3  -1  -1 3050.19  100.09
   3  -1  -1 2980.20  103.69
   3  -1  -1 3022.70  103.99
  -3   1   1 2883.61   99.49
  -3   1   1 2940.41  103.09
  -3   1   1 3111.79  105.09
  -3   1   1 3104.49  101.59
   2  -1  -1  257.37   15.50
   2  -1  -1  275.27   13.90
   2  -1  -1  279.97   15.60
  -2   1   1  255.17   15.20
  -2   1   1  260.27   15.50
  -2   1   1  273.67   13.70
   1  -1  -1  967.30   34.70
   1  -1  -1  994.60   35.40
   1  -1  -1  935.61   33.70
  -1   1   1  974.30   33.70
  -1   1   1 1018.10   35.20
  -1   1   1  962.10   35.00
   0  -1  -1  590.54   21.40
  -1  -1  -1  429.26   13.90
  -1  -1  -1  426.06   18.10
  -1  -1  -1  398.36   17.80
   1   1   1  418.16   14.00
   1   1   1  435.16   18.10
   1   1   1  425.26   18.10
  -2  -1  -1   13.10    4.50
  -2  -1  -1   25.20    4.00
  -2  -1  -1   19.50    4.90
  -2  -1  -1   14.70    4.40
   2   1   1   22.10    5.00
   2   1   1   19.10    3.60
   2   1   1   21.00    4.90
  -3  -1  -1 1059.39   42.80
  -3  -1  -1 1016.00   40.70
  -3  -1  -1  987.60   38.00
  -3  -1  -1 1040.80   42.10
   3   1   1 1014.00   38.60
   3   1   1  943.91   41.70
  -4  -1  -1 2498.55   90.19
  -4  -1  -1 2458.95   87.59
  -4  -1  -1 2628.64   91.99
  -4  -1  -1 2651.14   93.79
   4   1   1 2481.95   88.49
   4   1   1 2583.54   93.29
  -5  -1  -1 1855.41   71.29
  -5  -1  -1 1878.71   76.49
  -5  -1  -1 1951.70   73.79
  -5  -1  -1 1967.20   75.29
   5   1   1 1795.72   71.89
   5   1   1 1934.71   76.89
  -6  -1  -1  965.30   48.70
  -6  -1  -1 1022.10   56.29
  -6  -1  -1  977.60   46.80
  -6  -1  -1 1054.09   48.80
   6   1   1 1089.09   49.30
  -7  -1  -1  709.03   40.20
  -7  -1  -1  827.12   51.49
   7   1   1  656.53   39.90
  -8  -1  -1   72.49   18.80
  -8  -1  -1   48.60   12.60
   8   1   1   87.29   17.20
  -9  -1  -1    9.80   10.10
  -9  -1  -1   26.90   10.10
   9   1   1   30.90   11.40
 -10  -1  -1   57.59   21.10
 -10  -1  -1   54.79   14.60
  10   1   1   49.40   15.30
 -11  -1  -1    7.30   12.40
 -11  -1  -1   47.70   14.40
  11   1   1   89.19   20.50
 -12  -1  -1  289.37   41.10
 -12  -1  -1  265.77   36.70
 -12  -1  -1  193.88   25.40
 -13  -1  -1  140.59   34.70
 -13  -1  -1  122.19   29.10
  12  -2  -1  158.78   32.60
 -12   2   1  184.68   31.10
 -12   2   1  108.99   29.30
  11  -2  -1  193.88   29.70
 -11   2   1  152.28   32.10
 -11   2   1  196.78   22.40
  10  -2  -1  141.69   27.70
 -10   2   1  133.99   18.00
 -10   2   1   97.19   23.90
   9  -2  -1   51.89   16.00
   9  -2  -1   40.90   12.30
  -9   2   1   20.00   12.30
   8  -2  -1   12.20    6.30
   8  -2  -1   19.80   11.20
  -8   2   1   26.50   11.90
   7  -2  -1  211.78   23.50
   7  -2  -1  246.88   21.20
  -7   2   1  152.68   17.40
  -7   2   1  241.88   25.10
   6  -2  -1  703.53   42.00
   6  -2  -1  682.93   36.60
  -6   2   1  612.34   35.70
  -6   2   1  650.63   35.90
  -6   2   1  670.03   41.20
   5  -2  -1 1894.41   79.39
   5  -2  -1 1878.91   73.89
  -5   2   1 1953.60   79.09
  -5   2   1 1883.81   73.69
   4  -2  -1 1287.07   54.19
   4  -2  -1 1400.56   59.29
  -4   2   1 1430.96   57.89
  -4   2   1 1392.56   53.59
  -4   2   1 1325.77   53.89
  -4   2   1 1306.57   56.99
   3  -2  -1 2118.09   77.39
   3  -2  -1 2272.67   78.09
   3  -2  -1 2170.58   80.79
  -3   2   1 2156.88   76.79
  -3   2   1 2228.58   80.29
  -3   2   1 2137.39   77.89
   2  -2  -1   67.79    7.80
   2  -2  -1   54.29    6.50
  -2   2   1   58.19    6.80
  -2   2   1   67.99    7.50
  -2   2   1   55.19    7.40
   1  -2  -1  595.84   25.30
   1  -2  -1  582.54   25.70
  -1   2   1  600.84   25.60
  -1   2   1  586.54   23.40
  -1   2   1  596.84   25.10
   0  -2  -1 1156.98   41.40
   0  -2  -1 1235.28   40.40
   0  -2  -1 1188.98   43.90
   0   2   1 1176.28   41.30
   0   2   1 1177.68   43.60
   1   2   1 3362.56  109.69
  -2  -2  -1 2862.31   96.89
  -2  -2  -1 2886.81   97.49
  -2  -2  -1 2847.52   88.49
   2   2   1 2855.51   97.69
   2   2   1 2907.51   96.69
  -3  -2  -1  987.50   35.90
  -3  -2  -1  988.20   42.40
  -3  -2  -1 1030.70   43.90
   3   2   1  919.21   41.10
   3   2   1 1062.49   44.20
   3   2   1 1026.80   36.40
  -4  -2  -1   96.49   11.30
  -4  -2  -1  118.89   12.60
  -4  -2  -1  122.69   13.40
  -4  -2  -1   98.39    9.00
   4   2   1  137.79   14.40
   4   2   1  135.19   10.60
  -5  -2  -1  790.42   39.90
  -5  -2  -1  807.82   36.20
   5   2   1  859.81   44.10
   5   2   1  855.81   37.70
  -6  -2  -1   85.49   10.50
  -6  -2  -1   75.69   11.50
  -6  -2  -1   82.09   12.40
   6   2   1  102.49   12.10
   6   2   1   83.99   13.30
  -7  -2  -1   18.60    9.80
  -7  -2  -1   12.10    6.30
   7   2   1   12.00    6.00
  -8  -2  -1   22.70    9.70
  -8  -2  -1   34.90   14.70
   8   2   1   31.40   10.90
  -9  -2  -1  217.08   30.90
  -9  -2  -1  263.37   25.60
 -10  -2  -1  114.49   28.60
 -10  -2  -1  124.39   18.70
  10   2   1  130.69   19.80
 -11  -2  -1  236.48   36.70
 -11  -2  -1  219.28   25.60
  11   2   1  216.38   27.30
 -12  -2  -1   28.90   12.70
 -12  -2  -1  104.79   30.60
 -12  -2  -1   41.20   15.60
  12   2   1   48.70   17.20
 -13  -2  -1    3.50    8.50
 -13  -2  -1   14.20   14.80
  12  -3  -1   52.49   21.00
 -12   3   1  104.19   33.00
  11  -3  -1    4.40    8.30
 -11   3   1   11.30   10.30
 -11   3   1   -4.90    3.90
  10  -3  -1   12.20   10.30
 -10   3   1    5.60    7.50
   9  -3  -1  222.18   28.90
   9  -3  -1  219.78   23.10
  -9   3   1  167.98   24.50
   8  -3  -1  248.18   28.30
   8  -3  -1  239.78   23.50
  -8   3   1  251.17   27.00
   7  -3  -1 1171.88   57.69
   7  -3  -1 1142.69   63.79
  -7   3   1 1195.68   61.69
   6  -3  -1  552.54   34.10
   6  -3  -1  569.04   38.70
  -6   3   1  541.65   35.60
  -6   3   1  582.04   32.80
  -6   3   1  586.54   34.30
   5  -3  -1  308.77   25.70
   5  -3  -1  319.27   23.60
  -5   3   1  333.67   24.10
  -5   3   1  305.77   20.60
  -5   3   1  310.27   25.80
   4  -3  -1   62.79    9.80
   4  -3  -1   71.39   14.00
   4  -3  -1   85.29   10.10
  -4   3   1   73.69   10.00
  -4   3   1   59.69    9.20
   3  -3  -1    4.40    3.70
   3  -3  -1    3.20    2.70
   3  -3  -1    1.50    2.70
  -3   3   1   -3.00    1.60
  -3   3   1   -1.20    2.50
  -3   3   1    0.00    2.10
   2  -3  -1  167.08   11.40
   2  -3  -1  174.38   14.30
  -2   3   1  198.88   12.10
  -2   3   1  168.58   13.80
  -2   3   1  183.98   14.20
   1  -3  -1 2000.40   68.49
   1  -3  -1 2089.29   71.69
   1  -3  -1 2011.70   73.79
  -1   3   1 2050.99   71.09
  -1   3   1 2085.09   73.59
  -1   3   1 1977.10   67.59
   0  -3  -1 3921.31  129.49
   0  -3  -1 3858.21  124.69
   0   3   1 3979.30  129.39
   0   3   1 3812.02  122.99
  -1  -3  -1 2337.07   95.29
  -1  -3  -1 2436.66   83.89
   1   3   1 2458.65   86.29
   1   3   1 2464.35   76.69
   1   3   1 2471.65   76.89
   1   3   1 2535.95   84.49
  -2  -3  -1   18.60    5.60
  -2  -3  -1   17.30    6.10
  -2  -3  -1   22.90    1.90
   2   3   1   18.70    1.80
   2   3   1   27.70    7.00
   2   3   1   34.90    7.90
  -3  -3  -1  794.92   37.30
  -3  -3  -1  756.52   37.50
   3   3   1  789.42   36.90
   3   3   1  745.33   37.40
   3   3   1  788.92   27.80
  -4  -3  -1   71.59   10.50
  -4  -3  -1   50.69   11.40
  -4  -3  -1   58.89    6.10
   4   3   1   57.39   11.20
   4   3   1   65.99    6.60
   4   3   1   52.69   11.20
  -5  -3  -1  136.09   15.30
  -5  -3  -1  148.99   11.50
  -5  -3  -1  131.19   14.90
   5   3   1  171.98   18.20
  -6  -3  -1  452.55   30.70
  -6  -3  -1  482.75   25.70
   6   3   1  493.85   34.40
   6   3   1  440.26   25.80
  -7  -3  -1  415.06   38.10
  -7  -3  -1  425.76   31.00
  -7  -3  -1  418.06   25.80
   7   3   1  390.46   26.30
  -8  -3  -1  536.25   46.80
  -8  -3  -1  515.95   36.50
   8   3   1  568.64   35.00
  -9  -3  -1  318.27   38.10
  -9  -3  -1  289.07   32.40
   9   3   1  362.76   28.80
 -10  -3  -1   15.90    9.30
 -10  -3  -1   19.90   13.00
  10   3   1   35.60   12.30
 -11  -3  -1    4.60   10.30
 -11  -3  -1   12.40    8.90
  11   3   1    8.70    8.00
 -12  -3  -1   77.09   18.90
 -12  -3  -1   92.79   31.80
 -12  -3  -1   73.59   19.10
 -13  -3  -1  167.78   46.50
 -13  -3  -1   80.59   20.30
  12  -4  -1   78.99   26.00
 -12   4   1   56.29   20.40
  11  -4  -1  223.88   33.30
 -11   4   1  226.38   31.10
 -11   4   1  179.28   23.00
  10  -4  -1  220.28   31.00
  10  -4  -1  160.68   21.80
 -10   4   1  178.58   26.20
   9  -4  -1  297.17   28.70
   9  -4  -1  223.28   29.90
  -9   4   1  233.68   32.30
   8  -4  -1  103.49   16.60
   8  -4  -1   68.99   19.50
  -8   4   1   86.29   18.70
   7  -4  -1   -1.60    3.80
   7  -4  -1    1.80    5.00
  -7   4   1    5.60    5.10
   6  -4  -1   -2.10    2.80
   6  -4  -1   10.90    7.20
  -6   4   1    2.70    3.90
  -6   4   1    6.50    5.50
   5  -4  -1  201.88   21.50
   5  -4  -1  237.88   21.20
  -5   4   1  212.88   19.50
  -5   4   1  202.88   15.70
  -5   4   1  188.68   17.20
   4  -4  -1  462.75   24.50
   4  -4  -1  382.96   28.80
   4  -4  -1  438.96   29.10
  -4   4   1  415.36   27.30
  -4   4   1  430.96   24.90
   3  -4  -1  902.51   38.80
   3  -4  -1  972.90   46.50
   3  -4  -1 1036.10   47.80
  -3   4   1  969.40   45.80
  -3   4   1  970.20   45.80
  -3   4   1  993.70   39.80
   2  -4  -1 1415.16   51.09
   2  -4  -1 1447.76   57.59
   2  -4  -1 1373.86   58.29
  -2   4   1 1304.97   56.59
  -2   4   1 1339.87   55.49
  -2   4   1 1377.26   49.70
   1  -4  -1 2010.30   76.69
   1  -4  -1 1969.90   68.59
   1  -4  -1 2033.60   72.89
  -1   4   1 1902.01   71.09
  -1   4   1 2000.60   67.79
  -1   4   1 1998.40   75.59
   0  -4  -1  246.88   15.10
   0  -4  -1  228.88   14.40
   0  -4  -1  243.78   18.70
   0   4   1  280.47   15.60
   0   4   1  242.08   14.20
   0   4   1  236.48   18.00
  -1  -4  -1  690.53   35.10
  -1  -4  -1  657.23   31.30
   1   4   1  624.94   33.40
   1   4   1  636.14   34.00
   1   4   1  715.33   25.80
   1   4   1  704.53   25.80
  -2  -4  -1    4.40    4.10
  -2  -4  -1   -0.40    2.10
   2   4   1    5.30    1.50
   2   4   1    0.50    2.80
   2   4   1    6.50    4.50
   2   4   1    2.20    1.50
  -3  -4  -1 1801.02   73.99
  -3  -4  -1 1817.62   73.79
  -3  -4  -1 1909.51   58.49
   3   4   1 1865.31   58.49
   3   4   1 1840.12   73.59
   3   4   1 1902.11   74.49
  -4  -4  -1 1591.24   66.39
  -4  -4  -1 1539.15   51.69
   4   4   1 1549.54   67.39
   4   4   1 1523.95   64.79
   4   4   1 1482.85   51.69
  -5  -4  -1 1222.48   44.40
  -5  -4  -1 1226.28   56.89
   5   4   1 1177.58   44.80
   5   4   1 1125.79   58.09
  -6  -4  -1  271.67   24.00
  -6  -4  -1  268.47   16.90
   6   4   1  274.37   26.20
   6   4   1  269.17   17.60
  -7  -4  -1  433.96   27.90
  -7  -4  -1  463.75   33.50
  -7  -4  -1  399.96   39.30
   7   4   1  474.55   37.30
   7   4   1  463.35   26.90
  -8  -4  -1   18.70   13.10
  -8  -4  -1   21.20    9.30
   8   4   1   12.50    6.30
  -9  -4  -1   16.70    9.30
  -9  -4  -1   27.00   15.30
   9   4   1   13.00    7.50
 -10  -4  -1  223.18   35.40
 -10  -4  -1  260.57   28.30
  10   4   1  223.08   26.70
 -11  -4  -1  242.38   25.20
 -11  -4  -1  243.08   39.20
 -11  -4  -1  152.88   23.40
  11   4   1  200.58   23.20
 -12  -4  -1  179.68   42.40
 -12  -4  -1  139.99   21.10
 -12  -4  -1  129.79   25.30
  11  -5  -1   52.69   16.90
  11  -5  -1   60.99   22.90
 -11   5   1   50.09   17.70
  10  -5  -1    2.40    5.90
  10  -5  -1   -2.30    5.30
 -10   5   1   -0.80    5.60
   9  -5  -1   24.50   13.00
   9  -5  -1   25.90   11.50
  -9   5   1   44.70   14.00
   8  -5  -1   27.10   11.10
   8  -5  -1   12.40   10.40
  -8   5   1   11.80    7.30
   7  -5  -1  369.66   34.90
   7  -5  -1  295.97   28.50
  -7   5   1  326.57   26.70
  -7   5   1  291.87   22.30
   6  -5  -1  945.61   52.89
   6  -5  -1  862.81   54.69
  -6   5   1  972.20   47.20
  -6   5   1  944.11   42.90
   5  -5  -1 1221.48   63.79
   5  -5  -1 1228.18   60.69
  -5   5   1 1195.98   51.39
  -5   5   1 1135.49   47.40
   4  -5  -1  174.68   19.60
   4  -5  -1  182.88   19.40
   4  -5  -1  173.08   13.70
  -4   5   1  194.28   14.40
   3  -5  -1  216.28   14.30
   3  -5  -1  240.98   21.50
   3  -5  -1  203.28   19.50
  -3   5   1  216.58   13.90
  -3   5   1  194.18   18.70
   2  -5  -1    5.30    4.70
   2  -5  -1    2.20    4.90
   2  -5  -1    2.20    2.10
  -2   5   1    5.40    2.80
  -2   5   1   -1.10    2.50
  -2   5   1   -1.10    2.40
   1  -5  -1 2043.20   81.29
   1  -5  -1 1946.21   70.69
   1  -5  -1 1987.80   75.09
  -1   5   1 2048.10   69.79
  -1   5   1 2023.00   74.19
  -1   5   1 1930.31   79.09
   0  -5  -1  608.84   35.10
   0  -5  -1  567.64   28.30
   0   5   1  607.34   28.70
   0   5   1  514.65   32.20
   0   5   1  633.44   28.50
   0   5   1  597.94   27.30
  -1  -5  -1 1386.46   61.69
  -1  -5  -1 1379.86   56.49
   1   5   1 1420.76   49.80
   1   5   1 1456.95   61.69
   1   5   1 1410.66   49.80
   1   5   1 1417.76   56.49
  -2  -5  -1 2014.10   82.29
  -2  -5  -1 2054.49   78.99
   2   5   1 2030.20   78.49
   2   5   1 2013.00   80.59
   2   5   1 2032.20   64.89
   2   5   1 2023.50   70.89
  -3  -5  -1 1369.46   61.39
  -3  -5  -1 1502.05   64.49
   3   5   1 1370.56   61.59
   3   5   1 1357.36   43.80
   3   5   1 1494.05   62.79
  -4  -5  -1  399.96   29.20
  -4  -5  -1  406.56   15.50
   4   5   1  444.46   30.60
   4   5   1  418.36   15.50
  -5  -5  -1   11.80    6.90
  -5  -5  -1    0.00    1.70
   5   5   1    2.20    4.40
   5   5   1    6.90    2.80
  -6  -5  -1  126.59   17.30
  -6  -5  -1  107.99    9.80
   6   5   1   80.79    8.50
   6   5   1   99.89   19.60
  -7  -5  -1 1096.19   59.19
  -7  -5  -1 1063.29   44.30
   7   5   1 1082.19   62.49
   7   5   1 1072.99   45.10
  -8  -5  -1  378.36   41.30
  -8  -5  -1  410.86   34.10
  -8  -5  -1  333.07   22.50
   8   5   1  375.16   23.90
  -9  -5  -1  308.07   39.80
  -9  -5  -1  330.77   31.90
   9   5   1  330.27   24.40
 -10  -5  -1  209.28   41.30
 -10  -5  -1  258.17   29.20
  10   5   1  195.68   20.00
 -11  -5  -1   37.60   15.20
 -11  -5  -1   42.30   22.10
 -11  -5  -1   33.80   11.90
 -12  -5  -1   -2.00   10.20
 -12  -5  -1    6.10    8.80
  11  -6  -1   25.40   12.80
  11  -6  -1    7.10   11.30
  10  -6  -1  161.58   24.10
  10  -6  -1  202.28   32.30
   9  -6  -1  283.27   35.70
   9  -6  -1  320.77   32.40
  -9   6   1  293.57   27.50
   8  -6  -1  208.38   28.80
   8  -6  -1  160.78   23.20
  -8   6   1  146.89   18.00
   7  -6  -1  332.37   34.80
   7  -6  -1  409.46   36.70
  -7   6   1  353.66   23.90
  -7   6   1  426.76   28.10
   6  -6  -1  307.87   31.00
   6  -6  -1  337.27   30.40
  -6   6   1  274.67   18.70
  -6   6   1  273.07   20.60
   5  -6  -1    0.30    4.50
   5  -6  -1   -1.40    3.70
  -5   6   1    2.20    2.40
   4  -6  -1   75.19   16.40
   4  -6  -1   64.39    8.00
   4  -6  -1   96.09   19.20
  -4   6   1   76.09    8.30
   3  -6  -1   16.40    5.00
   3  -6  -1   22.60    8.70
   3  -6  -1   19.10    8.80
  -3   6   1   19.00    4.80
   2  -6  -1  380.86   21.10
   2  -6  -1  417.86   30.80
   2  -6  -1  395.76   26.90
  -2   6   1  353.26   18.90
  -2   6   1  339.37   24.50
   1  -6  -1 1050.79   54.99
   1  -6  -1 1125.69   50.09
   1  -6  -1 1138.59   45.80
  -1   6   1 1133.39   44.40
  -1   6   1 1067.69   48.20
   0  -6  -1  714.43   41.90
   0  -6  -1  672.43   33.50
   0   6   1  708.53   33.30
   0   6   1  656.83   32.00
   0   6   1  771.42   33.80
  -1  -6  -1  657.03   35.00
  -1  -6  -1  704.83   41.80
   1   6   1  704.83   35.50
   1   6   1  743.73   30.20
   1   6   1  689.13   29.70
  -2  -6  -1   11.50    6.60
  -2  -6  -1   25.50    8.20
   2   6   1   21.40    3.40
   2   6   1   21.80    8.00
   2   6   1   22.10    4.10
  -3  -6  -1   -0.90    3.30
   3   6   1    3.90    4.80
   3   6   1    0.90    1.20
  -4  -6  -1  541.45   37.00
   4   6   1  525.95   35.70
  -5  -6  -1  488.95   35.90
   5   6   1  485.35   51.29
  -6  -6  -1  627.04   43.10
  -6  -6  -1  671.53   25.10
   6   6   1  688.53   25.50
   6   6   1  568.74   42.90
  -7  -6  -1  254.67   26.90
  -7  -6  -1  238.98   14.00
   7   6   1  233.98   14.40
   7   6   1  287.37   30.30
  -8  -6  -1  198.38   31.20
  -8  -6  -1  157.78   13.10
  -8  -6  -1  181.48   23.90
   8   6   1  198.28   14.50
  -9  -6  -1   49.30   20.90
  -9  -6  -1   36.90    8.70
  -9  -6  -1   52.79   15.80
 -10  -6  -1    0.40    3.40
 -10  -6  -1   13.60    9.30
 -10  -6  -1    3.60    9.30
 -11  -6  -1  124.69   26.60
 -11  -6  -1   59.19   23.40
 -12  -6  -1  164.18   48.40
 -12  -6  -1  170.08   27.00
  11  -7  -1  216.78   29.90
  10  -7  -1  181.88   37.60
  10  -7  -1  278.47   32.70
   9  -7  -1  195.58   31.40
   9  -7  -1  192.58   26.90
  -9   7   1  186.98   19.00
   8  -7  -1    8.90   10.00
   8  -7  -1    9.30    9.40
  -8   7   1   13.70    6.40
   7  -7  -1    7.10    8.30
   7  -7  -1    7.80    6.90
  -7   7   1    7.80    4.00
  -7   7   1    4.00    4.20
   6  -7  -1   76.19   19.90
   6  -7  -1   40.40   14.60
  -6   7   1   70.89    8.20
   5  -7  -1  446.46   37.30
  -5   7   1  458.55   22.50
  -5   7   1  440.86   21.30
   4  -7  -1  643.44   42.60
   4  -7  -1  560.24   26.40
   4  -7  -1  613.54   43.30
  -4   7   1  612.74   26.30
   3  -7  -1  347.37   19.10
   3  -7  -1  303.77   27.20
   3  -7  -1  385.06   32.30
  -3   7   1  340.87   17.80
   2  -7  -1  350.96   21.70
   2  -7  -1  395.76   29.10
   2  -7  -1  448.66   34.40
  -2   7   1  424.86   21.30
   1  -7  -1  295.47   27.10
   1  -7  -1  229.18   17.60
  -1   7   1  277.67   17.70
  -1   7   1  267.47   20.20
  -1   7   1  262.87   20.80
   0  -7  -1   38.60   12.60
   0  -7  -1   33.10    8.70
   0   7   1   19.70    6.20
   0   7   1   43.90    8.80
   0   7   1   19.50    6.20
  -1  -7  -1  229.88   23.80
  -1  -7  -1  202.58   18.20
   1   7   1  240.18   15.50
   1   7   1  202.58   18.00
   1   7   1  227.18   15.10
  -2  -7  -1  132.79   18.40
   2   7   1  140.69    9.70
   2   7   1  140.69   15.90
   2   7   1  124.09    9.20
  -3  -7  -1  617.34   41.70
   3   7   1  625.94   38.30
   3   7   1  591.04   20.20
   3   7   1  600.44   20.30
  -4  -7  -1  302.07   28.70
   4   7   1  277.07   26.10
  -5  -7  -1  346.07   31.20
   5   7   1  278.07   28.00
  -6  -7  -1   28.20   12.80
   6   7   1   48.30   14.70
  -7  -7  -1    0.70    5.90
   7   7   1   -0.30    4.90
  -8  -7  -1   78.69   25.70
  -8  -7  -1  108.39   23.50
  -9  -7  -1  105.69    7.70
  -9  -7  -1  102.09   23.60
  -9  -7  -1  111.59   29.00
 -10  -7  -1  279.37   42.40
 -10  -7  -1  264.17   32.50
 -11  -7  -1  245.78   49.00
 -12  -7  -1   43.50   17.60
 -12  -7  -1   52.59   25.50
  10  -8  -1   47.80   19.10
 -10   8   1   36.10   19.70
   9  -8  -1   14.00   11.60
   9  -8  -1    6.40   10.50
  -9   8   1    5.50   11.70
   8  -8  -1  104.69   25.40
   8  -8  -1  130.59   30.00
   7  -8  -1  589.44   48.20
   7  -8  -1  616.04   51.39
  -7   8   1  600.64   23.90
  -7   8   1  589.34   29.10
   6  -8  -1  856.11   57.59
   6  -8  -1  805.42   56.99
  -6   8   1  784.02   28.80
   5  -8  -1  495.85   41.70
   5  -8  -1  601.34   45.40
  -5   8   1  517.35   20.30
   4  -8  -1  378.86   33.20
   4  -8  -1  326.47   32.80
   4  -8  -1  313.27   15.50
  -4   8   1  310.57   15.00
   3  -8  -1  124.89   24.70
   3  -8  -1  104.19    9.70
   3  -8  -1  129.49   20.50
  -3   8   1  104.39   16.40
  -3   8   1  109.19    9.00
   2  -8  -1   21.70   11.50
   2  -8  -1   19.50    6.40
  -2   8   1   50.79   13.70
   1  -8  -1  309.77   21.30
  -1   8   1  300.17   19.70
  -1   8   1  289.87   23.30
   0  -8  -1  172.68   16.50
   0  -8  -1  161.38   25.50
   0   8   1  165.58   15.30
   0   8   1  176.98   16.00
   0   8   1  180.58   16.10
  -1  -8  -1  746.03   41.80
   1   8   1  858.61   42.90
   1   8   1  818.92   36.30
   1   8   1  792.72   36.10
  -2  -8  -1 1109.89   64.49
   2   8   1 1207.78   45.60
   2   8   1 1322.07   59.79
   2   8   1 1220.18   45.60
  -3  -8  -1  146.89   21.10
   3   8   1  151.68   19.10
   3   8   1  167.48    8.10
   3   8   1  168.38    7.90
  -4  -8  -1   87.69   20.30
   4   8   1   54.29   14.40
  -5  -8  -1    9.90    8.80
   5   8   1   -3.30    4.10
  -6  -8  -1  156.28   23.60
   6   8   1  171.48   24.00
  -7  -8  -1  543.35   51.79
  -7  -8  -1  538.75   45.00
   7   8   1  574.24   46.70
  -8  -8  -1  345.77   36.90
  -8  -8  -1  394.46   45.90
  -9  -8  -1  274.97   33.60
  -9  -8  -1  268.67   40.70
 -10  -8  -1  148.89   42.40
 -10  -8  -1   96.49   31.40
 -11  -8  -1   21.60   18.30
 -11  -8  -1   15.10   10.60
  10  -9  -1  112.69   26.60
 -10   9   1  108.49   33.70
  -9   9   1  171.18   36.30
   8  -9  -1  236.58   32.40
  -8   9   1  172.78   36.10
   7  -9  -1  215.88   31.70
   7  -9  -1  296.47   35.10
  -7   9   1  299.87   36.30
   6  -9  -1   36.50   14.50
   6  -9  -1   92.79   23.70
  -6   9   1   53.79   18.00
   5  -9  -1   -4.00    3.40
   5  -9  -1   -0.30    5.30
  -5   9   1   -1.70    4.60
   4  -9  -1   18.00   12.00
  -4   9   1    8.60    7.90
   3  -9  -1  247.08   29.60
   3  -9  -1  226.68   14.40
  -3   9   1  252.57   26.40
  -3   9   1  253.97   13.90
   2  -9  -1  652.43   33.20
   2  -9  -1  643.04   48.40
  -2   9   1  642.64   30.40
  -2   9   1  690.83   42.50
   1  -9  -1  589.04   45.50
   1  -9  -1  512.55   31.00
  -1   9   1  594.74   30.50
  -1   9   1  531.95   34.40
   0  -9  -1  105.89   22.80
   0  -9  -1  102.79   14.00
   0   9   1  121.59   13.90
   0   9   1  110.39   13.30
   0   9   1  124.69   16.20
  -1  -9  -1  121.19   20.40
   1   9   1  102.49   11.30
   1   9   1   72.49   14.20
  -2  -9  -1   -1.40    6.10
   2   9   1    3.20    2.50
   2   9   1   -0.80    4.30
  -3  -9  -1   60.19   18.10
   3   9   1   57.49    4.40
  -4  -9  -1  221.48   28.20
   4   9   1  202.98   24.10
  -5  -9  -1  253.27   30.20
   5   9   1  273.67   29.50
  -6  -9  -1  196.18   27.60
   6   9   1  155.98   24.10
  -7  -9  -1  304.87   39.80
  -7  -9  -1  335.87   36.70
   7   9   1  324.27   35.80
  -8  -9  -1   47.90   20.50
  -8  -9  -1   51.99   18.80
  -9  -9  -1   -3.60    8.60
 -10  -9  -1   43.20   23.60
 -10  -9  -1   41.60   17.80
 -11  -9  -1   43.70   19.10
 -11  -9  -1   37.90   22.90
   9 -10  -1   32.60   17.70
  -9  10   1   65.69   26.20
   8 -10  -1   16.90   12.80
  -8  10   1   -4.20    9.30
   7 -10  -1   87.39   26.10
  -7  10   1   54.19   20.50
   6 -10  -1   86.69   24.50
  -6  10   1  119.19   30.10
   5 -10  -1  292.17   35.20
  -5  10   1  277.67   32.60
   4 -10  -1  364.66   39.40
  -4  10   1  365.46   35.40
   3 -10  -1  302.47   34.60
  -3  10   1  249.08   12.80
  -3  10   1  308.17   29.90
   2 -10  -1  177.58   15.90
   2 -10  -1  203.08   28.30
  -2  10   1  198.28   22.30
  -2  10   1  206.28   14.80
   1 -10  -1   11.90    6.50
   1 -10  -1    6.70    8.90
  -1  10   1    3.70    4.30
  -1  10   1    5.50    5.50
   0 -10  -1  148.79   23.80
   0  10   1  119.49   14.80
   0  10   1  154.98   16.30
  -1 -10  -1  291.37   33.10
   1  10   1  272.87   23.80
   1  10   1  242.98   19.00
   1  10   1  247.38   19.00
  -2 -10  -1  206.18   28.50
   2  10   1  195.38   14.00
   2  10   1  158.88   19.90
   2  10   1  156.28   12.80
  -3 -10  -1  646.64   50.79
   3  10   1  639.84   42.80
   3  10   1  538.25   20.70
  -4 -10  -1  273.17   32.70
   4  10   1  243.58   27.50
  -5 -10  -1    9.60    9.80
   5  10   1   10.20    9.10
  -6 -10  -1    6.70    9.00
  -6 -10  -1   -4.00    5.20
   6  10   1   18.50   10.60
  -7 -10  -1    1.10    7.90
  -7 -10  -1    9.10   13.20
  -8 -10  -1  103.79   25.30
  -8 -10  -1  114.49   30.70
  -9 -10  -1  173.78   29.60
  -9 -10  -1  215.68   47.80
 -10 -10  -1  163.68   34.30
 -10 -10  -1  187.48   61.19
   8 -11  -1  139.19   32.80
  -8  11   1   79.59   24.80
   7 -11  -1  216.48   34.30
  -7  11   1  195.58   32.10
   6 -11  -1  169.68   35.40
  -6  11   1  192.18   30.00
   5 -11  -1   90.79   25.60
  -5  11   1  109.59   25.80
   4 -11  -1  159.58   32.50
  -4  11   1  131.89   27.10
   3 -11  -1   -0.40    6.20
  -3  11   1   -0.50    4.80
   2 -11  -1   46.90   17.00
   2 -11  -1   24.80    7.30
  -2  11   1   24.00    6.00
  -2  11   1   55.99   15.20
   1 -11  -1  305.27   36.50
   1 -11  -1  292.87   23.90
  -1  11   1  320.57   22.30
   0 -11  -1  361.96   39.80
   0  11   1  403.46   28.20
   0  11   1  398.56   28.40
  -1 -11  -1  455.45   44.00
   1  11   1  416.06   26.20
   1  11   1  371.66   29.80
  -2 -11  -1  391.46   40.70
   2  11   1  292.77   28.00
   2  11   1  320.77   19.70
   2  11   1  348.47   20.20
  -3 -11  -1   17.10   12.10
   3  11   1   21.50   10.10
  -4 -11  -1    9.80    8.50
   4  11   1   -1.80    6.30
  -5 -11  -1   41.60   16.90
   5  11   1   61.69   17.90
  -6 -11  -1  130.09   31.70
  -6 -11  -1  143.59   31.90
   6  11   1   81.39   25.50
  -7 -11  -1  168.58   36.60
  -7 -11  -1  124.69   30.20
  -8 -11  -1  202.08   42.20
  -8 -11  -1  191.98   31.50
  -9 -11  -1   88.39   26.20
  -9 -11  -1   72.89   28.20
   7 -12  -1   45.30   19.90
  -7  12   1   57.49   21.50
   6 -12  -1   21.80   14.90
  -6  12   1    0.20    6.70
   5 -12  -1  126.49   30.80
  -5  12   1   78.79   21.90
   4 -12  -1  185.38   31.50
  -4  12   1  203.88   28.30
   3 -12  -1  224.48   34.20
  -3  12   1  282.87   30.60
   2 -12  -1  300.67   20.70
  -2  12   1  339.47   31.70
   1 -12  -1   93.49   25.90
  -1  12   1   77.39   16.50
  -1  12   1   67.39   10.50
   0 -12  -1   83.39   25.00
   0  12   1   46.90   11.30
   0  12   1   52.19   12.60
  -1 -12  -1   -1.80    5.60
   1  12   1   -1.40    4.20
   1  12   1    8.10    5.80
   2  12   1   17.20    6.40
   2  12   1   29.50   11.90
  -3 -12  -1   73.99   22.90
   3  12   1  182.18   23.70
  -4 -12  -1  237.18   34.80
  -4 -12  -1  287.07   35.90
   4  12   1  238.78   29.00
  -5 -12  -1  390.06   44.60
  -5 -12  -1  346.07   41.80
  -6 -12  -1  144.89   33.50
  -6 -12  -1  198.48   39.80
  -7 -12  -1   21.10   16.70
  -7 -12  -1   37.50   18.40
  -8 -12  -1   -7.30    8.00
  -8 -12  -1   -1.00    7.80
   6 -13  -1  113.19   31.20
  -6  13   1  204.48   32.60
   5 -13  -1  276.17   40.30
  -5  13   1  253.97   34.40
   4 -13  -1  196.68   39.90
  -4  13   1  112.69   25.10
   3 -13  -1   36.20   18.70
  -3  13   1   57.99   18.40
   2 -13  -1    0.10    6.90
  -2  13   1   -1.80    5.20
   1 -13  -1   39.70   17.00
   1 -13  -1   49.90   11.70
  -1  13   1   55.99   14.90
   0 -13  -1  219.88   23.50
   0 -13  -1  223.18   34.90
   0  13   1  223.68   22.70
  -1 -13  -1  303.87   31.20
  -1 -13  -1  477.75   49.90
   1  13   1  330.97   24.20
  -2 -13  -1  441.16   40.00
  -2 -13  -1  422.96   47.60
   2  13   1  379.06   23.40
  -3 -13  -1  352.06   38.50
  -3 -13  -1  367.76   44.70
  -4 -13  -1  138.19   30.20
  -4 -13  -1  189.88   38.50
  -5 -13  -1   19.30   14.50
  -5 -13  -1   22.80   16.30
  -6 -13  -1   -0.20    9.00
  -6 -13  -1   30.50   17.00
  -7 -13  -1   60.99   26.30
  -7 -13  -1   65.89   24.50
   4 -14  -1   -0.30    9.70
  -4  14   1   -0.10    8.30
   3 -14  -1  163.28   39.40
  -3  14   1  159.88   30.30
   2 -14  -1  113.99   31.20
  -2  14   1  138.39   22.30
   1 -14  -1  233.58   37.40
  -1  14   1  194.98   23.70
   0 -14  -1  318.97   30.60
   0 -14  -1  258.17   39.30
   0  14   1  238.18   24.10
  -1 -14  -1  252.67   39.00
  -1 -14  -1  172.18   24.40
  -2 -14  -1   39.40   19.40
  -2 -14  -1   42.20   16.80
  -3 -14  -1   -4.70    6.40
  -3 -14  -1   14.50   12.00
  -4 -14  -1   14.60   13.20
  -4 -14  -1   -3.60    7.30
  -5 -14  -1   40.50   19.40
  -5 -14  -1   77.19   26.40
  -6 -14  -1  196.98   55.29
  -6 -14  -1  186.08   38.30
   2 -15  -1  117.29   33.70
  -2  15   1   85.49   20.90
  -1  15   1   31.40   16.80
   0 -15  -1    8.20   20.20
  -1 -15  -1   -5.60    9.70
  -2 -15  -1  104.59   24.80
  -3 -15  -1   59.59   25.00
  -3 -15  -1   57.39   21.70
  -3 -15   2   51.59   22.20
  -3 -15   2  113.39   31.20
  -2 -15   2   47.50   25.70
  -1 -15   2  135.09   53.99
  -1  15  -2   -1.10    7.60
   1 -15   2    2.90   11.40
  -2  15  -2   18.20   12.80
   2 -15   2   14.30   14.50
  -5 -14   2  255.47   38.30
  -5 -14   2  123.89   32.10
  -4 -14   2  112.89   30.80
  -4 -14   2  115.39   27.50
  -3 -14   2   82.89   27.10
  -3 -14   2   66.49   20.40
  -2 -14   2   68.09   19.40
  -2 -14   2   28.30   15.20
  -1 -14   2    0.50    8.30
  -1 -14   2    2.90    7.30
   0  14  -2    4.40    7.70
   0 -14   2   20.30   14.80
  -1  14  -2   88.79   19.70
   1 -14   2   82.39   25.10
  -2  14  -2  175.98   24.90
   2 -14   2  202.08   42.60
  -3  14  -2  171.78   26.60
   3 -14   2  212.68   43.20
  -4  14  -2  261.57   34.40
   4 -14   2  192.78   43.10
  -5  14  -2    1.10   11.10
  -7 -13   2  234.78   48.60
  -7 -13   2  170.38   36.10
  -6 -13   2  128.89   31.20
  -6 -13   2   95.69   29.00
  -5 -13   2   38.80   19.20
  -5 -13   2  100.49   28.60
  -4 -13   2    4.60    9.60
  -4 -13   2    6.40    9.60
  -3 -13   2   13.20   11.30
  -3 -13   2   42.90   19.90
   2  13  -2   90.09   14.10
  -2 -13   2   79.59   26.70
  -2 -13   2   90.99   22.40
   1  13  -2  198.38   20.80
  -1 -13   2  240.18   34.20
  -1 -13   2  302.37   40.20
   0  13  -2  138.09   18.80
   0 -13   2  154.98   18.30
   0 -13   2  113.99   30.80
  -1  13  -2  185.78   23.00
   1 -13   2  165.58   35.20
  -2  13  -2  135.39   25.20
   2 -13   2  164.68   35.90
  -3  13  -2   -2.70    6.00
   3 -13   2   -2.20    7.20
  -4  13  -2   -4.50    5.60
   4 -13   2   16.30   15.50
  -5  13  -2  187.98   29.80
   5 -13   2  165.98   39.30
  -6  13  -2   55.09   22.30
   6 -13   2   81.19   28.70
  -8 -12   2   44.80   17.90
  -8 -12   2   32.30   20.90
  -7 -12   2   25.80   14.70
  -7 -12   2    7.10   12.90
  -6 -12   2   23.00   13.60
  -6 -12   2   18.40   15.80
  -5 -12   2  142.59   32.00
  -5 -12   2  202.28   32.00
  -4 -12   2  501.95   49.90
  -4 -12   2  521.35   48.00
   3  12  -2  376.96   20.60
  -3 -12   2  336.47   40.80
  -3 -12   2  370.36   37.90
   2  12  -2  422.66   27.20
  -2 -12   2  416.06   37.30
   1  12  -2  239.88   21.90
  -1 -12   2  247.48   26.10
  -1 -12   2  305.87   49.30
   0  12  -2   49.20   13.30
   0 -12   2   42.40   11.70
   0 -12   2   36.80   21.40
  -1  12  -2   83.29   18.60
   1 -12   2   56.39   11.90
  -2  12  -2  168.68   23.00
   2 -12   2  139.49   31.70
  -3  12  -2  243.68   29.10
   3 -12   2  277.77   38.10
  -4  12  -2  152.18   29.40
   4 -12   2  279.47   38.30
  -5  12  -2  259.07   33.80
   5 -12   2  300.07   41.20
  -6  12  -2  150.18   32.30
   6 -12   2  102.69   28.10
  -7  12  -2  121.19   28.50
   7 -12   2   48.90   22.80
  -9 -11   2   27.20   19.00
  -9 -11   2    4.20   10.20
  -8 -11   2   41.80   17.90
  -8 -11   2   67.29   25.60
  -7 -11   2  172.68   29.40
  -7 -11   2  151.68   35.10
  -6 -11   2  400.76   65.19
  -5 -11   2  308.27   38.60
  -5 -11   2  264.27   34.80
   4  11  -2  535.65   19.90
  -4 -11   2  669.03   54.29
  -4 -11   2  607.84   50.79
   3  11  -2  295.77   18.60
   3  11  -2  281.27   18.30
  -3 -11   2  295.67   32.70
  -3 -11   2  266.57   33.90
   2  11  -2   83.99   12.40
   2  11  -2   75.19   11.30
  -2 -11   2   56.99   19.00
  -2 -11   2  129.99   27.90
   1  11  -2  121.49   14.90
  -1 -11   2  116.99   18.00
  -1 -11   2   94.49   24.60
   0  11  -2  266.17   23.60
   0 -11   2  262.47   33.80
   0 -11   2  247.18   25.80
   0 -11   2  267.87   23.40
  -1  11  -2  371.86   30.70
   1 -11   2  375.36   23.70
   1 -11   2  398.36   24.40
   1 -11   2  396.96   42.00
  -2  11  -2  383.16   33.30
   2 -11   2  411.56   43.30
  -3  11  -2  186.78   24.60
   3 -11   2  188.28   30.10
  -4  11  -2   93.89   22.60
   4 -11   2   87.49   24.60
  -5  11  -2   49.60   16.60
   5 -11   2   78.89   28.30
  -6  11  -2   54.49   21.10
   6 -11   2   85.89   28.00
  -7  11  -2   27.60   15.40
   7 -11   2   14.90   14.00
  -8  11  -2  113.49   29.90
   8 -11   2   73.89   24.40
 -10 -10   2  150.48   41.80
 -10 -10   2   78.29   22.50
  -9 -10   2  124.29   29.60
  -9 -10   2  248.88   50.29
  -8 -10   2  199.18   40.90
  -7 -10   2  325.27   37.60
  -7 -10   2  355.96   44.30
  -6 -10   2  115.29   25.70
  -6 -10   2  169.08   34.00
  -5 -10   2   -6.60    4.90
  -5 -10   2    2.50    7.60
   4  10  -2   30.80    4.70
   4  10  -2   25.10    5.20
  -4 -10   2   43.50   16.60
  -4 -10   2   33.30   14.00
   3  10  -2  140.99   12.50
   3  10  -2  118.99   12.10
  -3 -10   2  147.19   24.30
  -3 -10   2  136.69   21.70
   2  10  -2  493.95   27.90
   2  10  -2  462.15   27.30
  -2 -10   2  392.16   34.90
  -2 -10   2  523.65   44.80
   1  10  -2  335.97   24.20
  -1 -10   2  345.97   29.10
  -1 -10   2  381.06   38.30
   0  10  -2  146.59   16.80
   0 -10   2  134.49   16.20
   0 -10   2  121.39   14.80
   0 -10   2  153.58   30.30
  -1  10  -2  177.38   20.10
   1 -10   2  147.59   24.70
   1 -10   2  194.88   16.10
   1 -10   2  189.78   15.60
  -2  10  -2  367.36   31.00
   2 -10   2  397.46   40.20
  -3  10  -2   32.80   11.90
   3 -10   2    9.50   10.70
  -4  10  -2   50.09   16.40
   4 -10   2   45.20   17.30
  -5  10  -2  348.17   36.10
   5 -10   2  338.07   39.50
  -6  10  -2  244.78   37.00
   6 -10   2  245.08   34.70
  -7  10  -2  150.28   31.20
   7 -10   2  125.19   30.20
  -8  10  -2   66.69   23.20
   8 -10   2   59.29   23.30
  -9  10  -2   29.00   18.50
   9 -10   2   26.00   16.50
 -10  -9   2   99.79   32.00
 -10  -9   2  160.78   27.10
  -9  -9   2  121.89   26.60
  -9  -9   2  127.79   34.90
  -8  -9   2   71.29   26.80
  -8  -9   2  120.69   26.60
  -7  -9   2   -1.60    5.90
  -7  -9   2   -3.90    8.20
  -6  -9   2  297.67   32.90
  -6  -9   2  253.57   34.50
   5   9  -2  504.15   21.80
   5   9  -2  480.35   19.40
  -5  -9   2  540.05   47.00
  -5  -9   2  504.75   43.00
   4   9  -2  403.66   20.30
   4   9  -2  400.46   19.90
  -4  -9   2  415.46   39.10
  -4  -9   2  453.55   39.90
   3   9  -2  565.64   28.20
   3   9  -2  577.94   28.40
  -3  -9   2  616.84   45.40
  -3  -9   2  597.84   46.30
   2   9  -2  440.96   25.50
  -2  -9   2  419.76   34.00
  -2  -9   2  390.76   37.10
   1   9  -2  171.88   16.20
   1   9  -2  151.38   15.40
  -1  -9   2  141.19   22.30
  -1  -9   2  200.48   20.70
   0   9  -2   48.70   11.20
   0  -9   2   61.89   17.60
   0  -9   2   48.20   10.90
   0  -9   2   72.99   13.70
  -1   9  -2   10.70    6.90
   1  -9   2    4.80    5.30
   1  -9   2    8.70    4.50
   1  -9   2    2.40    5.60
  -2   9  -2  278.47   25.40
   2  -9   2  218.18   12.60
   2  -9   2  222.88   10.50
   2  -9   2  264.97   30.30
  -3   9  -2 1181.08   63.39
   3  -9   2 1175.68   71.79
  -4   9  -2  438.56   37.10
   4  -9   2  459.55   42.40
  -5   9  -2  256.57   29.80
   5  -9   2  236.38   31.20
  -6   9  -2   79.09   20.60
   6  -9   2  158.58   26.30
  -7   9  -2  160.68   36.30
   7  -9   2   86.39   23.70
  -8   9  -2   11.40   13.20
   8  -9   2   37.10   18.50
  -9   9  -2  102.49   29.60
   9  -9   2  104.39   28.10
  10  -9   2  140.49   31.10
 -11  -8   2    6.80    9.50
 -11  -8   2   -8.10    9.90
 -10  -8   2   10.90    9.30
 -10  -8   2    4.80   10.50
  -9  -8   2   60.89   26.20
  -9  -8   2   57.19   17.50
   8   8  -2  251.37   14.50
  -8  -8   2  252.97   29.50
   7   8  -2  276.87   14.90
  -7  -8   2  303.97   39.00
  -7  -8   2  293.97   31.30
  -7  -8   2  266.27   15.00
   6   8  -2  433.36   19.90
  -6  -8   2  538.15   41.60
  -6  -8   2  453.45   44.60
  -6  -8   2  404.36   20.00
   5   8  -2  244.28   13.70
  -5  -8   2  207.18   13.30
  -5  -8   2  297.67   33.60
  -5  -8   2  207.18   25.90
   4   8  -2  359.36   19.00
   4   8  -2  313.07   17.70
  -4  -8   2  339.17   32.20
  -4  -8   2  360.76   34.70
  -4  -8   2  337.07   18.50
   3   8  -2   19.00    8.80
   3   8  -2   26.90    6.40
   3   8  -2   31.30    7.60
  -3  -8   2   43.00   12.70
  -3  -8   2   31.80   13.40
   2   8  -2   62.39    8.80
   2   8  -2   66.59   14.00
   2   8  -2   67.39    9.30
  -2  -8   2   44.50   14.10
  -2  -8   2   83.09   17.50
   1   8  -2  479.15   27.70
   1   8  -2  528.35   30.70
   1   8  -2  470.15   27.90
  -1  -8   2  481.55   30.20
  -1  -8   2  658.03   63.39
   0   8  -2  767.52   40.40
   0   8  -2  823.92   38.10
   0   8  -2  827.72   41.00
   0  -8   2  821.32   60.89
   0  -8   2  806.32   38.60
   0  -8   2  804.82   40.80
  -1   8  -2  934.01   46.10
   1  -8   2  876.81   38.40
   1  -8   2  834.72   37.30
   1  -8   2  828.82   53.79
  -2   8  -2  286.67   24.80
   2  -8   2  272.97   14.20
   2  -8   2  270.77   12.30
   2  -8   2  274.97   29.10
   3  -8   2  293.07   31.40
  -4   8  -2   26.90   11.10
   4  -8   2   46.10   15.50
  -5   8  -2   -5.20    4.30
   5  -8   2    8.10    8.20
  -6   8  -2  262.07   30.80
   6  -8   2  243.78   30.80
  -7   8  -2  122.19   26.10
   7  -8   2  158.98   25.90
  -8   8  -2  246.88   33.70
   8  -8   2  200.28   30.50
  -9   8  -2  188.08   37.20
   9  -8   2  141.79   30.30
 -10   8  -2   87.19   27.10
  10  -8   2   67.59   22.80
 -11   8  -2    5.00    9.90
  11  -8   2   -0.80    9.50
 -11  -7   2  116.29   35.70
 -11  -7   2  132.89   22.50
  10   7  -2  171.48   16.90
 -10  -7   2  191.48   43.80
 -10  -7   2  183.28   25.40
   9   7  -2  339.17   23.10
  -9  -7   2  377.36   35.10
  -9  -7   2  302.67   43.00
   8   7  -2  379.66   23.10
  -8  -7   2  393.66   35.50
  -8  -7   2  391.76   45.10
   7   7  -2   73.59    9.10
  -7  -7   2   81.19   23.40
  -7  -7   2   66.39    8.80
  -7  -7   2   89.39   20.40
   6   7  -2   41.00    8.30
  -6  -7   2   33.50    6.70
  -6  -7   2   29.40   12.00
  -6  -7   2   28.70   13.70
   5   7  -2  179.88   12.80
  -5  -7   2  207.88   23.60
  -5  -7   2  187.88   12.90
  -5  -7   2  210.88   27.40
   4   7  -2  257.27   15.50
  -4  -7   2  273.37   15.80
  -4  -7   2  235.68   25.20
  -4  -7   2  237.28   27.40
   3   7  -2  705.83   41.90
   3   7  -2  738.33   35.80
  -3  -7   2  802.32   48.70
  -3  -7   2  737.73   32.30
  -3  -7   2  722.63   45.90
   2   7  -2  793.02   35.40
   2   7  -2  880.61   43.70
   2   7  -2  779.02   35.90
  -2  -7   2  806.62   49.00
   1   7  -2  715.83   35.80
   1   7  -2  696.73   33.10
   1   7  -2  648.04   33.00
  -1  -7   2  670.43   43.70
  -1  -7   2  673.33   35.50
   0   7  -2  825.52   39.10
   0   7  -2  745.43   38.40
   0   7  -2  772.12   35.80
   0  -7   2  821.62   37.20
   0  -7   2  838.02   49.70
  -1   7  -2    7.00    5.50
  -1   7  -2   18.00    6.80
   1  -7   2    2.30    4.90
   1  -7   2   11.30    4.40
   1  -7   2   15.90    4.80
  -2   7  -2  117.39   14.90
   2  -7   2   63.09   15.10
   2  -7   2   89.39    5.60
   2  -7   2   88.39    5.60
  -3   7  -2  342.07   28.50
   3  -7   2  414.36   34.70
  -4   7  -2  739.63   46.10
   4  -7   2  645.74   53.79
  -5   7  -2  738.73   49.60
   5  -7   2  740.13   51.49
  -6   7  -2  605.44   46.90
   6  -7   2  645.64   48.40
  -7   7  -2   84.69   22.50
   7  -7   2  118.19   26.60
  -8   7  -2   47.30   17.30
   8  -7   2   34.80   14.60
  -9   7  -2   26.00   15.70
   9  -7   2   24.00   13.70
 -10   7  -2   22.80   13.90
  10  -7   2   39.70   17.30
 -11   7  -2  142.99   34.60
  11  -7   2  171.78   29.10
 -12  -6   2   98.19   33.30
  11   6  -2  146.89   18.90
 -11  -6   2  148.49   22.80
 -11  -6   2  128.29   37.20
  10   6  -2  145.19   17.80
 -10  -6   2  269.07   41.40
 -10  -6   2  211.68   25.80
   9   6  -2   43.50   10.70
  -9  -6   2   67.79   16.90
   8   6  -2   40.40    9.90
  -8  -6   2   37.90   10.10
  -8  -6   2   33.20   11.70
  -8  -6   2   50.59   20.50
   7   6  -2   29.60    7.80
  -7  -6   2   57.49   19.40
  -7  -6   2   24.10   10.50
  -7  -6   2   22.00    6.90
   6   6  -2  295.97   19.00
  -6  -6   2  262.57   25.80
  -6  -6   2  297.97   33.60
  -6  -6   2  274.87   18.00
   5   6  -2  679.13   30.50
  -5  -6   2  631.64   29.50
  -5  -6   2  649.74   48.10
  -5  -6   2  668.43   42.00
   4   6  -2 1154.88   57.99
   4   6  -2 1098.09   43.40
  -4  -6   2 1093.69   43.20
  -4  -6   2 1107.39   62.49
  -4  -6   2 1222.38   58.99
   3   6  -2  471.25   31.80
   3   6  -2  544.45   24.50
  -3  -6   2  513.15   35.10
  -3  -6   2  498.55   23.90
   2   6  -2  228.18   16.60
   2   6  -2  248.98   19.80
  -2  -6   2  197.98   20.90
  -2  -6   2  241.78   19.60
  -2  -6   2  204.38   14.20
   1   6  -2   16.60    5.20
   1   6  -2   27.80    6.50
   1   6  -2   24.60    7.20
  -1  -6   2   27.10    7.40
  -1  -6   2   30.90    9.90
   0   6  -2  151.78   13.60
   0   6  -2  126.99   12.50
   0  -6   2  167.78   18.60
   0  -6   2  113.59   10.90
  -1   6  -2  247.88   19.30
  -1   6  -2  228.68   13.10
  -1   6  -2  242.08   19.00
   1  -6   2  240.08   13.80
   1  -6   2  241.68   23.30
  -2   6  -2  640.84   36.40
   2  -6   2  646.34   41.10
  -3   6  -2 1370.16   63.79
   3  -6   2 1350.56   67.79
  -4   6  -2  747.83   45.30
   4  -6   2  707.83   46.20
  -5   6  -2  183.28   22.50
   5  -6   2  151.18   21.20
   5  -6   2  230.38   25.20
  -6   6  -2   90.49   20.30
  -6   6  -2  141.79    8.80
   6  -6   2  182.58   23.80
   6  -6   2  151.28   22.20
  -7   6  -2   31.50    6.60
  -7   6  -2   34.70    6.50
  -7   6  -2    6.20    7.50
   7  -6   2   36.80   15.00
   7  -6   2   33.30   14.20
  -8   6  -2  116.59   25.20
  -8   6  -2  116.49   11.70
  -8   6  -2   88.69   11.50
   8  -6   2  134.49   26.90
   8  -6   2  126.09   26.30
  -9   6  -2  214.88   19.50
  -9   6  -2  212.58   31.50
   9  -6   2  222.88   29.50
 -10   6  -2  199.18   31.70
 -10   6  -2  146.99   18.10
  10  -6   2  239.78   30.70
 -11   6  -2  218.48   35.00
  11  -6   2  226.58   31.40
 -12   6  -2   62.69   22.40
  12   5  -2    9.80    9.70
 -12  -5   2    4.00   12.20
  11   5  -2    2.20    5.90
 -11  -5   2   25.40   17.50
 -11  -5   2    8.40    7.80
  10   5  -2   21.50    9.60
 -10  -5   2   31.10   17.60
 -10  -5   2   26.50   10.80
   9   5  -2   76.59   16.00
  -9  -5   2   70.39   24.20
  -9  -5   2   73.69   17.00
   8   5  -2  626.54   36.60
  -8  -5   2  715.03   44.00
  -8  -5   2  578.64   53.59
   7   5  -2  589.14   32.20
  -7  -5   2  602.24   38.70
  -7  -5   2  485.15   29.90
  -7  -5   2  544.95   48.20
   6   5  -2  267.37   19.50
  -6  -5   2  312.77   33.40
  -6  -5   2  351.06   27.60
  -6  -5   2  318.27   20.70
   5   5  -2  514.65   25.70
  -5  -5   2  482.95   24.90
  -5  -5   2  451.85   31.90
  -5  -5   2  482.15   39.30
   4   5  -2   56.79   12.30
   4   5  -2   62.79    7.50
  -4  -5   2   55.79   12.50
  -4  -5   2   49.80    6.60
  -4  -5   2   65.59   16.40
   3   5  -2   39.20    5.90
   3   5  -2   32.10    9.60
   3   5  -2   33.40    9.10
  -3  -5   2   34.40    5.30
  -3  -5   2   38.50   10.70
  -3  -5   2   26.70    8.70
  -3  -5   2   27.50    9.00
   2   5  -2 1617.64   68.59
   2   5  -2 1574.84   65.59
   2   5  -2 1703.53   59.29
  -2  -5   2 1587.54   66.29
  -2  -5   2 1785.52   71.49
  -2  -5   2 1631.14   58.69
   1   5  -2  689.13   38.30
   1   5  -2  768.82   34.60
   1   5  -2  696.83   31.40
  -1  -5   2  733.73   31.90
  -1  -5   2  732.33   40.00
  -1  -5   2  770.82   34.80
   0   5  -2 1724.33   73.89
   0   5  -2 1886.51   65.39
   0   5  -2 1758.72   68.19
   0   5  -2 1921.71   68.19
   0  -5   2 1799.02   65.19
   0  -5   2 1963.20   77.59
  -1   5  -2  948.11   41.90
  -1   5  -2  888.51   33.00
  -1   5  -2  940.11   42.10
  -1   5  -2  854.21   44.80
   1  -5   2  956.70   47.80
   1  -5   2  899.41   33.50
  -2   5  -2  806.62   39.20
  -2   5  -2  693.63   36.90
  -2   5  -2  702.43   40.00
   2  -5   2  728.33   41.60
  -3   5  -2  212.18   20.00
   3  -5   2  224.48   21.90
  -4   5  -2   -1.40    2.70
   4  -5   2    2.60    4.70
   4  -5   2    4.50    4.80
  -5   5  -2    5.70    2.90
  -5   5  -2    9.30    3.00
   5  -5   2   -0.80    4.60
   5  -5   2   10.70    7.60
  -6   5  -2  242.78   15.10
  -6   5  -2  215.68   16.10
   6  -5   2  220.78   24.80
   6  -5   2  203.48   24.80
  -7   5  -2  285.27   21.30
  -7   5  -2  258.07   18.50
   7  -5   2  315.37   31.80
   7  -5   2  274.17   30.20
  -8   5  -2  263.97   22.70
  -8   5  -2  248.68   20.00
   8  -5   2  251.57   30.90
   8  -5   2  284.57   30.50
  -9   5  -2   57.89   18.30
  -9   5  -2   59.79   14.60
   9  -5   2   31.90   13.80
   9  -5   2  100.09   23.20
 -10   5  -2   -2.00    4.30
 -10   5  -2    0.30    7.70
  10  -5   2   15.00   11.20
 -11   5  -2   12.30    9.30
 -11   5  -2   27.90   15.90
  11  -5   2    4.10    8.20
 -12   5  -2   -1.90    6.80
  12  -5   2   10.70   19.30
  12   4  -2   90.59   21.10
 -12  -4   2   45.10   20.70
  11   4  -2  227.18   26.20
 -11  -4   2  181.28   39.60
 -11  -4   2  220.48   24.60
  10   4  -2  327.07   29.50
 -10  -4   2  267.37   26.60
 -10  -4   2  358.66   45.20
   9   4  -2  600.94   39.10
  -9  -4   2  671.43   59.19
  -9  -4   2  574.04   38.90
   8   4  -2  235.18   21.60
  -8  -4   2  188.78   20.60
  -8  -4   2  279.17   35.00
   7   4  -2    6.00    5.00
  -7  -4   2    0.00    4.40
  -7  -4   2   11.10   10.10
   6   4  -2   24.00    7.30
  -6  -4   2   26.30    7.90
  -6  -4   2   17.70    8.00
  -6  -4   2   37.60   10.30
  -6  -4   2   23.60   11.10
   5   4  -2   11.00    5.80
   5   4  -2   13.70    5.00
  -5  -4   2   17.40    6.80
  -5  -4   2   11.70    7.40
  -5  -4   2   13.80    5.50
   4   4  -2  879.01   41.60
  -4  -4   2  902.41   50.39
  -4  -4   2  848.42   42.20
  -4  -4   2  807.12   35.30
   3   4  -2 2849.81  102.39
   3   4  -2 2777.12  104.49
   3   4  -2 2910.11   94.59
  -3  -4   2 2838.82  103.69
  -3  -4   2 2822.92  105.09
  -3  -4   2 2765.22   93.99
  -3  -4   2 2972.10  111.09
   2   4  -2 2341.07   85.39
   2   4  -2 2265.37   84.09
   2   4  -2 2307.77   77.39
  -2  -4   2 2220.38   84.19
  -2  -4   2 2299.87   85.69
  -2  -4   2 2286.77   76.69
   1   4  -2 2152.48   80.09
   1   4  -2 2052.59   71.89
  -1  -4   2 2057.09   72.09
  -1  -4   2 2281.57   82.09
  -1  -4   2 2071.59   75.29
   0   4  -2 1666.13   59.99
   0   4  -2 1681.23   57.79
   0   4  -2 1603.14   65.49
   0  -4   2 1632.54   57.59
   0  -4   2 1647.44   60.39
   0  -4   2 1680.33   66.79
  -1   4  -2  947.21   44.20
  -1   4  -2  941.01   40.70
  -1   4  -2  897.91   39.90
   1  -4   2  945.61   33.30
   1  -4   2  928.71   32.50
   1  -4   2 1002.00   45.50
  -2   4  -2  492.15   28.10
  -2   4  -2  470.15   32.70
  -2   4  -2  495.85   28.10
   2  -4   2  498.45   30.60
  -3   4  -2 1333.87   61.59
  -3   4  -2 1396.36   60.89
  -3   4  -2 1393.26   60.39
   3  -4   2 1466.95   62.59
   3  -4   2 1495.45   63.79
  -4   4  -2 1210.28   43.70
  -4   4  -2 1228.58   42.10
  -4   4  -2 1128.99   55.79
   4  -4   2 1156.28   57.49
   4  -4   2 1297.27   59.69
  -5   4  -2  501.65   25.80
  -5   4  -2  472.35   23.00
   5  -4   2  546.35   36.40
   5  -4   2  447.56   33.00
  -6   4  -2  388.16   24.90
  -6   4  -2  381.46   22.30
   6  -4   2  380.36   31.40
   6  -4   2  421.16   34.40
  -7   4  -2  212.18   19.70
  -7   4  -2  185.48   16.50
   7  -4   2  152.28   20.70
   7  -4   2  144.79   21.40
  -8   4  -2    2.30    5.10
   8  -4   2   -0.10    5.30
   8  -4   2   -2.10    4.30
  -9   4  -2  118.29   18.50
   9  -4   2  135.39   20.90
   9  -4   2  139.49   27.80
 -10   4  -2  325.47   69.49
 -10   4  -2  262.87   28.90
  10  -4   2  181.48   25.70
  10  -4   2  315.67   68.99
 -11   4  -2  131.89   30.00
 -11   4  -2  153.78   24.50
  11  -4   2  113.29   24.50
 -12   4  -2  229.58   35.80
 -12   4  -2  262.97   31.50
 -12   4  -2  256.87   33.30
  12   3  -2  154.98   24.60
 -12  -3   2  186.28   44.30
  11   3  -2  128.99   24.60
 -11  -3   2  135.69   18.70
 -11  -3   2  117.09   33.20
  10   3  -2   35.20   12.80
 -10  -3   2   65.99   24.30
 -10  -3   2   57.39   14.60
   9   3  -2    4.20    6.10
  -9  -3   2    9.50    6.80
  -9  -3   2   10.50   11.70
   8   3  -2   63.79   14.30
  -8  -3   2   63.09   19.90
  -8  -3   2   74.89   14.60
   7   3  -2  172.58   17.70
  -7  -3   2  175.88   25.20
  -7  -3   2  142.79   16.00
  -7  -3   2  142.39   16.50
   6   3  -2  655.43   34.10
  -6  -3   2  574.64   31.50
  -6  -3   2  645.14   46.20
  -6  -3   2  571.84   33.10
  -6  -3   2  546.45   33.40
   5   3  -2  717.63   36.10
   5   3  -2  750.62   35.60
  -5  -3   2  737.63   47.30
  -5  -3   2  741.53   34.60
  -5  -3   2  734.33   37.00
   4   3  -2 1602.04   62.59
   4   3  -2 1564.04   59.99
  -4  -3   2 1598.24   63.19
  -4  -3   2 1585.84   73.29
  -4  -3   2 2102.69   97.39
  -4  -3   2 1549.74   59.29
   3   3  -2  461.15   22.00
   3   3  -2  455.15   24.70
  -3  -3   2  484.45   30.90
  -3  -3   2  503.55   26.10
  -3  -3   2  427.46   26.80
  -3  -3   2  466.45   22.30
   2   3  -2    8.80    3.20
   2   3  -2    6.50    3.40
   2   3  -2   11.70    4.90
  -2  -3   2    7.20    2.90
  -2  -3   2   18.50    6.30
  -2  -3   2    3.50    4.20
   1   3  -2  230.68   14.40
   1   3  -2  198.88   12.00
   1   3  -2  222.48   15.50
  -1  -3   2  224.18   15.80
  -1  -3   2  208.18   12.10
  -1  -3   2  222.98   15.90
  -1  -3   2  235.08   14.40
   0   3  -2  328.97   16.90
   0   3  -2  361.46   20.50
   0  -3   2  339.97   23.20
   0  -3   2  313.37   15.20
   0  -3   2  327.77   16.50
   0  -3   2  310.37   16.60
  -1   3  -2 2096.29   77.49
  -1   3  -2 2155.78   75.49
  -1   3  -2 2085.09   74.49
   1  -3   2 2138.89   78.19
   1  -3   2 2141.59   66.49
  -2   3  -2  259.97   17.70
  -2   3  -2  235.68   17.10
  -2   3  -2  233.08   17.70
   2  -3   2  235.78   18.30
  -3   3  -2 3219.18  101.29
  -3   3  -2 3057.59  112.99
  -3   3  -2 3251.57  113.19
  -3   3  -2 3199.88   99.99
   3  -3   2 3090.29  114.39
   3  -3   2 3289.37  114.89
  -4   3  -2  610.54   26.30
  -4   3  -2  639.94   35.60
  -4   3  -2  660.53   28.80
  -4   3  -2  609.04   34.90
   4  -3   2  591.74   35.30
   4  -3   2  619.14   35.80
  -5   3  -2  172.58   13.40
  -5   3  -2  184.08   15.50
  -5   3  -2  176.58   18.30
   5  -3   2  178.68   19.20
   5  -3   2  190.58   19.20
  -6   3  -2   98.29   13.10
  -6   3  -2  105.59   11.60
   6  -3   2  110.09   16.40
   6  -3   2   86.39   14.10
  -7   3  -2  195.58   20.50
  -7   3  -2  193.58   18.10
   7  -3   2  201.88   22.40
   7  -3   2  199.58   23.30
  -8   3  -2  530.55   38.10
   8  -3   2  503.25   41.10
   8  -3   2  529.95   38.90
  -9   3  -2  512.15   40.10
   9  -3   2  456.85   41.80
   9  -3   2  493.85   39.40
 -10   3  -2  118.29   25.30
  10  -3   2  159.08   26.10
  10  -3   2  173.68   23.90
 -11   3  -2  193.78   25.30
 -11   3  -2  154.38   31.40
 -11   3  -2  139.39   28.50
  11  -3   2  115.99   26.70
  11  -3   2  187.38   25.90
 -12   3  -2   27.00   12.90
 -12   3  -2   68.89   22.60
 -12   3  -2    9.20   12.30
  12   2  -2    6.70    8.10
 -12  -2   2   21.70   18.30
  11   2  -2   15.60   11.20
 -11  -2   2   10.90   11.70
 -11  -2   2   12.40    7.70
  10   2  -2   84.79   19.40
 -10  -2   2  103.39   27.90
 -10  -2   2   83.09   15.90
   9   2  -2  129.79   19.10
  -9  -2   2  112.89   27.70
  -9  -2   2  180.58   18.60
   8   2  -2  781.32   46.40
  -8  -2   2  806.12   42.50
  -8  -2   2  762.02   58.19
   7   2  -2 1340.27   62.09
  -7  -2   2 1433.36   77.29
  -7  -2   2 1282.67   57.09
  -7  -2   2 1266.37   58.29
   6   2  -2  132.59   15.10
  -6  -2   2  149.29   14.90
  -6  -2   2  127.39   14.00
  -6  -2   2  175.28   22.70
  -6  -2   2  169.48   15.20
   5   2  -2   61.69    9.40
  -5  -2   2   66.39    8.90
  -5  -2   2   63.49   10.20
  -5  -2   2   42.20    9.00
  -5  -2   2   62.19   14.50
   4   2  -2  369.36   20.60
   4   2  -2  353.96   21.00
  -4  -2   2  348.47   22.70
  -4  -2   2  350.76   20.40
  -4  -2   2  386.36   25.60
  -4  -2   2  377.26   28.70
   3   2  -2  509.65   23.80
   3   2  -2  519.65   24.00
  -3  -2   2  486.55   27.60
  -3  -2   2  480.15   23.60
  -3  -2   2  501.95   30.50
  -3  -2   2  481.15   23.00
   2   2  -2  168.18   10.70
   2   2  -2  170.08   11.40
  -2  -2   2  143.49   11.00
  -2  -2   2  190.88   13.80
  -2  -2   2  199.58   16.80
  -2  -2   2  170.48   11.10
   1   2  -2 1877.31   61.69
   1   2  -2 1820.62   63.89
  -1  -2   2 1768.92   61.09
  -1  -2   2 1933.01   64.39
  -1  -2   2 1869.71   64.29
  -1  -2   2 1829.92   66.09
   0   2  -2 4637.34  189.28
   0   2  -2 4876.41  179.38
   0  -2   2 4861.91  180.48
   0  -2   2 5018.30  192.68
  -1   2  -2 4337.87  179.68
   1  -2   2 4364.56  180.38
  -2   2  -2  251.07   10.40
  -2   2  -2  231.68   15.60
  -2   2  -2  222.08   15.80
  -2   2  -2  216.38    9.50
   2  -2   2  229.48   16.40
  -3   2  -2   94.79    8.10
  -3   2  -2   95.29    7.30
  -3   2  -2   92.59   10.80
  -3   2  -2   72.29    9.90
   3  -2   2   90.39   11.00
   3  -2   2  101.69   11.40
  -4   2  -2  482.25   28.60
  -4   2  -2  488.45   25.50
  -4   2  -2  473.35   23.20
  -4   2  -2  484.85   28.60
   4  -2   2  452.75   28.40
   4  -2   2  513.85   29.90
  -5   2  -2  752.22   40.40
  -5   2  -2  755.42   35.50
  -5   2  -2  785.22   38.90
   5  -2   2  781.82   41.50
   5  -2   2  758.52   41.70
  -6   2  -2  538.05   30.20
  -6   2  -2  513.05   33.00
   6  -2   2  508.35   33.80
   6  -2   2  472.45   34.00
  -7   2  -2  362.06   29.60
   7  -2   2  322.07   33.60
   7  -2   2  326.27   27.60
  -8   2  -2  397.16   33.80
   8  -2   2  384.16   34.10
   8  -2   2  383.96   32.10
  -9   2  -2  321.37   32.30
   9  -2   2  316.27   32.80
   9  -2   2  277.27   33.10
 -10   2  -2    4.20    7.10
 -10   2  -2    6.20    7.20
  10  -2   2   15.30   11.10
  10  -2   2   26.50   11.80
 -11   2  -2    1.10    6.30
 -11   2  -2   -1.80    5.70
 -11   2  -2   -0.80    6.40
  11  -2   2   -3.80    5.50
 -12   2  -2   65.19   21.40
 -12   2  -2   26.50   15.40
 -12   2  -2   38.10   15.10
 -13   2  -2  129.19   31.30
 -13   2  -2   57.59   22.20
  12   1  -2   47.00   17.30
 -12  -1   2   68.09   26.50
  11   1  -2  163.18   25.50
 -11  -1   2  221.58   42.90
 -11  -1   2  136.59   17.70
  10   1  -2  399.26   37.30
 -10  -1   2  457.95   31.40
 -10  -1   2  390.26   44.60
   9   1  -2  302.57   30.20
  -9  -1   2  308.67   36.80
  -9  -1   2  342.27   25.60
   8   1  -2  254.77   25.80
  -8  -1   2  316.87   34.40
  -8  -1   2  209.68   19.40
  -8  -1   2  238.28   21.10
   7   1  -2  208.08   21.00
  -7  -1   2  155.08   18.50
  -7  -1   2  212.08   48.50
  -7  -1   2  201.98   17.40
   6   1  -2   71.29   11.40
  -6  -1   2   54.49    9.00
  -6  -1   2   56.89   15.40
  -6  -1   2   66.49    9.20
   5   1  -2  402.56   25.60
  -5  -1   2  347.77   23.30
  -5  -1   2  406.36   31.40
  -5  -1   2  436.16   24.40
  -5  -1   2  388.66   22.70
   4   1  -2  885.21   40.00
  -4  -1   2  882.41   42.90
  -4  -1   2  918.01   39.60
  -4  -1   2  884.41   46.70
  -4  -1   2  937.61   36.90
  -4  -1   2  889.41   37.10
   3   1  -2 2195.98   79.59
  -3  -1   2 2185.08   84.29
  -3  -1   2 2230.38   74.39
  -3  -1   2 2188.68   76.49
  -3  -1   2 2238.68   80.69
  -3  -1   2 2176.08   73.39
   2   1  -2  795.02   31.30
   2   1  -2  763.62   35.40
   2   1  -2  804.52   29.20
  -2  -1   2  791.82   36.20
  -2  -1   2  796.52   33.80
  -2  -1   2  797.12   29.10
  -2  -1   2  805.92   31.20
   1   1  -2  254.97   15.00
   1   1  -2  271.27   13.00
   1   1  -2  258.37   11.70
  -1  -1   2  261.57   15.20
  -1  -1   2  264.27   11.90
  -1  -1   2  246.58   12.80
   0   1  -2  121.89    7.60
   0   1  -2  127.39    7.60
   0  -1   2  118.59    7.80
   0  -1   2  131.39    7.80
   0  -1   2  130.29    7.60
  -1   1  -2   43.90    3.50
  -1   1  -2   51.59    5.50
  -1   1  -2   38.70    5.30
   1  -1   2   43.80    5.70
   1  -1   2   44.30    3.30
   1  -1   2   47.20    5.30
  -2   1  -2  159.28    9.00
  -2   1  -2  169.88   12.30
  -2   1  -2  146.09   11.20
   2  -1   2  167.08   12.10
   2  -1   2  167.38   12.50
   2  -1   2  134.79    8.40
  -3   1  -2  203.58   14.90
  -3   1  -2  245.58   13.80
  -3   1  -2  233.08   16.30
   3  -1   2  219.58   15.70
   3  -1   2  198.98   12.80
  -4   1  -2 3167.78  111.69
  -4   1  -2 3200.98  110.99
  -4   1  -2 3194.68  107.49
   4  -1   2 3232.98  107.99
   4  -1   2 3029.40  111.29
   4  -1   2 3111.79  111.59
  -5   1  -2  974.10   52.49
  -5   1  -2  968.50   45.00
  -5   1  -2  975.00   47.00
  -5   1  -2 1053.19   49.20
   5  -1   2 1091.39   49.30
   5  -1   2 1117.29   50.49
  -6   1  -2  633.94   37.70
  -6   1  -2  697.33   40.90
  -6   1  -2  601.74   35.20
   6  -1   2  757.82   40.50
   6  -1   2  661.43   39.30
  -7   1  -2   58.19   13.90
   7  -1   2   31.50   10.90
   7  -1   2   49.70   12.30
  -8   1  -2   61.09   17.50
   8  -1   2   25.60   10.50
   8  -1   2   48.30   13.30
  -9   1  -2   62.79   19.60
  -9   1  -2   43.90   15.00
   9  -1   2   66.59   17.40
 -10   1  -2  397.36   40.30
 -10   1  -2  440.96   35.60
  10  -1   2  368.46   37.20
 -11   1  -2  197.58   30.70
 -11   1  -2  138.09   21.50
  11  -1   2  178.28   27.30
 -12   1  -2  216.48   27.60
 -12   1  -2  282.07   39.00
 -12   1  -2  319.77   37.80
 -13   1  -2    8.90   12.50
 -13   1  -2    8.90   11.20
 -13   1  -2   27.70   15.30
  12   0  -2  112.09   27.60
 -12   0   2   77.49   25.00
  11   0  -2   66.59   19.40
 -11   0   2   88.59   14.70
 -11   0   2  138.09   50.89
  10   0  -2   15.80   10.20
 -10   0   2   21.40    8.70
 -10   0   2   29.50   15.90
   9   0  -2   72.19   18.10
  -9   0   2   81.19   23.10
  -9   0   2   33.70    9.80
   8   0  -2  454.45   35.80
  -8   0   2  538.25   43.90
  -8   0   2  478.55   29.90
  -8   0   2  441.06   29.80
   7   0  -2  376.76   30.60
  -7   0   2  421.46   25.90
  -7   0   2  432.76   39.50
  -7   0   2  406.26   35.90
   6   0  -2  600.94   36.10
  -6   0   2  557.74   40.30
  -6   0   2  563.44   30.10
  -6   0   2  548.75   29.00
   5   0  -2 1049.30   49.70
  -5   0   2 1063.49   44.30
  -5   0   2 1106.59   49.20
  -5   0   2 1061.49   55.19
  -5   0   2 1081.99   44.10
  -5   0   2 1044.20   50.19
   4   0  -2  174.48   15.30
  -4   0   2  192.58   12.30
  -4   0   2  188.98   18.30
  -4   0   2  157.68   17.10
  -4   0   2  166.88   14.50
  -4   0   2  183.28   12.60
   3   0  -2  762.42   37.70
   3   0  -2  759.12   35.00
   3   0  -2  838.32   30.90
  -3   0   2  819.42   36.20
  -3   0   2  825.02   39.50
  -3   0   2  816.92   30.90
  -3   0   2  831.02   35.30
   2   0  -2  646.94   29.70
   2   0  -2  675.73   27.80
  -2   0   2  621.84   29.90
  -2   0   2  607.14   26.70
  -2   0   2  638.24   22.80
   1   0  -2 1195.68   41.60
   1   0  -2 1180.98   43.70
  -1   0   2 1198.98   41.40
  -1   0   2 1205.28   44.00
   0   0   2   -0.30    0.70
  -1   0  -2 5431.06  191.68
  -1   0  -2 5509.95  181.28
   1   0   2 5312.47  180.88
   1   0   2 5693.33  192.28
  -2   0  -2   20.90    4.60
  -2   0  -2   21.30    4.40
  -2   0  -2   18.30    4.80
   2   0   2   18.50    4.90
   2   0   2   14.40    3.90
   2   0   2   17.50    4.10
  -3   0  -2  861.61   36.20
  -3   0  -2  948.71   37.50
  -3   0  -2  863.71   38.20
   3   0   2  903.61   37.10
   3   0   2  890.41   36.80
   3   0   2  906.31   38.90
  -4   0  -2    7.20    3.90
  -4   0  -2   10.00    4.40
  -4   0  -2   11.70    5.40
   4   0   2    7.40    4.30
   4   0   2    9.50    4.80
   4   0   2   13.80    5.30
  -5   0  -2   -1.40    1.80
  -5   0  -2    2.80    3.40
  -5   0  -2    0.10    3.20
   5   0   2    1.40    3.10
   5   0   2   -3.80    1.50
   5   0   2   -0.90    2.60
  -6   0  -2  216.38   20.20
  -6   0  -2  214.88   22.30
   6   0   2  238.98   21.00
   6   0   2  253.07   21.50
  -7   0  -2 1047.10   52.39
  -7   0  -2 1093.19   59.59
   7   0   2  949.21   52.09
   7   0   2 1056.09   53.99
  -8   0  -2 1482.75   69.89
   8   0   2 1521.05   73.69
  -9   0  -2  298.77   27.70
  -9   0  -2  317.47   34.90
   9   0   2  317.57   30.40
 -10   0  -2  371.96   32.80
 -10   0  -2  393.96   41.40
  10   0   2  428.36   38.00
 -11   0  -2   37.80   17.50
 -11   0  -2   29.20   12.30
  11   0   2   79.29   21.20
 -12   0  -2   15.20   14.80
 -12   0  -2   18.30   10.70
 -12   0  -2    5.10    7.80
 -13   0  -2   64.29   25.50
 -13   0  -2   60.39   21.50
 -13   0  -2   55.69   17.30
  12  -1  -2   15.50   12.90
 -12   1   2    0.30    9.40
  11  -1  -2  145.89   30.40
 -11   1   2  189.38   37.70
 -11   1   2  119.49   16.70
  10  -1  -2  253.87   31.40
 -10   1   2  303.37   25.30
 -10   1   2  316.97   37.80
   9  -1  -2  376.86   35.60
  -9   1   2  333.67   37.10
  -9   1   2  384.06   27.70
   8  -1  -2  251.37   26.50
  -8   1   2  208.88   19.20
  -8   1   2  200.38   26.50
  -8   1   2  221.88   20.10
   7  -1  -2  326.17   33.30
   7  -1  -2  289.87   22.00
  -7   1   2  343.97   31.80
  -7   1   2  291.67   24.90
   6  -1  -2  216.58   21.20
   6  -1  -2  181.78   15.90
  -6   1   2  197.78   16.40
  -6   1   2  202.48   22.50
   5  -1  -2  461.65   29.80
  -5   1   2  410.76   27.10
  -5   1   2  499.45   32.70
  -5   1   2  440.56   24.20
   4  -1  -2 1281.27   48.20
   4  -1  -2 1203.18   54.59
   4  -1  -2 1259.37   54.29
  -4   1   2 1255.07   56.29
  -4   1   2 1238.88   47.70
  -4   1   2 1312.47   52.59
  -4   1   2 1183.38   52.49
   3  -1  -2 2793.32   99.99
   3  -1  -2 2798.22   99.09
   3  -1  -2 2883.11   93.19
  -3   1   2 2904.01   98.89
  -3   1   2 2808.32   92.79
  -3   1   2 2774.92  106.29
   2  -1  -2  815.92   35.50
   2  -1  -2  881.91   35.40
   2  -1  -2  832.62   30.80
  -2   1   2  868.61   36.20
  -2   1   2  830.12   34.70
   1  -1  -2 4023.60  166.68
   1  -1  -2 4117.99  160.98
  -1   1   2 4140.49  160.08
  -1   1   2 4097.39  166.98
   0  -1  -2 1847.02   61.79
   0   1   2 1857.71   60.29
  -1  -1  -2  473.45   20.30
  -1  -1  -2  432.86   19.80
  -1  -1  -2  449.76   16.00
   1   1   2  461.15   16.20
   1   1   2  469.85   20.10
   1   1   2  504.35   20.60
  -2  -1  -2 6611.54  253.37
  -2  -1  -2 6715.53  232.68
   2   1   2 6777.32  254.57
   2   1   2 6693.33  232.48
  -3  -1  -2 2306.27   82.19
  -3  -1  -2 2408.56   83.59
  -3  -1  -2 2331.77   77.59
  -3  -1  -2 2251.37   81.89
   3   1   2 2323.37   78.09
   3   1   2 2279.37   82.19
  -4  -1  -2 3363.26  118.99
  -4  -1  -2 3525.15  118.39
  -4  -1  -2 3341.47  118.69
  -4  -1  -2 3409.66  114.09
   4   1   2 3429.96  119.29
  -5  -1  -2 1457.65   61.79
  -5  -1  -2 1453.75   63.39
  -5  -1  -2 1511.55   58.99
   5   1   2 1474.65   63.49
   5   1   2 1549.94   60.49
  -6  -1  -2 1398.96   60.69
  -6  -1  -2 1304.37   56.99
  -6  -1  -2 1375.06   61.99
   6   1   2 1385.56   59.39
   6   1   2 1280.77   61.39
  -7  -1  -2  498.65   33.20
  -7  -1  -2  548.75   40.80
   7   1   2  484.55   32.80
  -8  -1  -2  472.95   40.50
  -8  -1  -2  496.35   34.20
   8   1   2  381.56   30.90
  -9  -1  -2   52.49   16.60
  -9  -1  -2   46.00   14.20
   9   1   2   44.00   13.60
 -10  -1  -2   -0.80    5.50
 -10  -1  -2   -3.00    5.20
  10   1   2    4.90    6.70
 -11  -1  -2  208.58   41.20
 -11  -1  -2  203.08   25.50
  11   1   2  191.48   26.10
 -12  -1  -2  183.68   38.00
 -12  -1  -2   99.09   21.40
 -13  -1  -2  223.88   31.90
 -13  -1  -2  294.97   32.30
 -13  -1  -2  185.28   40.50
  12  -2  -2  190.48   31.10
 -12   2   2  120.09   31.40
  11  -2  -2   86.29   24.10
 -11   2   2   98.59   18.80
 -11   2   2  133.09   30.90
  10  -2  -2  315.47   36.00
 -10   2   2  354.46   28.00
 -10   2   2  355.26   39.00
   9  -2  -2  199.48   26.70
  -9   2   2  199.08   27.30
  -9   2   2  173.38   18.70
   8  -2  -2   76.29   18.70
   8  -2  -2   69.79   14.00
   7  -2  -2   67.19   11.30
   7  -2  -2   62.69   15.90
  -7   2   2   81.39   11.70
  -7   2   2   96.69   20.00
   6  -2  -2   70.79   15.20
   6  -2  -2   78.59   10.70
  -6   2   2   74.89   16.00
  -6   2   2   84.89   11.00
   5  -2  -2  486.25   31.90
   5  -2  -2  503.65   27.40
  -5   2   2  471.45   26.40
  -5   2   2  439.16   27.40
  -5   2   2  502.85   32.50
   4  -2  -2  206.48   18.30
   4  -2  -2  195.18   16.90
   4  -2  -2  179.38   14.40
  -4   2   2  202.48   17.50
  -4   2   2  195.48   14.40
  -4   2   2  214.78   18.10
   3  -2  -2 1473.55   58.89
   3  -2  -2 1458.85   54.59
   3  -2  -2 1342.67   56.39
  -3   2   2 1489.05   54.49
  -3   2   2 1516.95   58.79
  -3   2   2 1438.76   57.99
   2  -2  -2   73.09    8.40
   2  -2  -2   77.39    7.90
   2  -2  -2   83.39    9.20
  -2   2   2   73.79    7.50
  -2   2   2   57.49    7.90
  -2   2   2   84.89    8.90
   1  -2  -2  772.12   30.00
   1  -2  -2  735.93   30.00
   1  -2  -2  727.63   29.50
  -1   2   2  668.63   28.80
  -1   2   2  709.83   29.00
  -1   2   2  662.13   28.90
   0  -2  -2 5464.35  210.98
   0  -2  -2 5644.74  204.08
   0   2   2 5868.81  212.08
   0   2   2 5413.56  202.28
  -1  -2  -2   23.80    2.00
  -1  -2  -2   30.50    6.30
  -1  -2  -2   23.80    5.60
   1   2   2   26.10    5.50
   1   2   2   20.90    5.00
  -2  -2  -2 9999.00  335.27
   2   2   2 9873.01  361.86
   2   2   2 9695.03  334.77
  -3  -2  -2  875.71   39.90
  -3  -2  -2  931.31   41.30
  -3  -2  -2  927.11   33.30
   3   2   2  947.71   41.80
   3   2   2  954.20   33.90
   3   2   2  923.91   40.40
  -4  -2  -2 2378.26   79.29
  -4  -2  -2 2392.76   86.99
  -4  -2  -2 2317.37   87.59
  -4  -2  -2 2201.88   87.29
   4   2   2 2302.27   87.99
   4   2   2 2393.06   80.09
  -5  -2  -2  973.20   40.00
  -5  -2  -2  920.71   46.20
  -5  -2  -2 1000.90   46.20
   5   2   2  919.31   47.10
   5   2   2  876.01   39.80
  -6  -2  -2   57.79   12.20
  -6  -2  -2   69.69   10.90
  -6  -2  -2   56.29   12.90
   6   2   2   58.09    9.30
   6   2   2   79.29   16.00
  -7  -2  -2   65.59   14.30
  -7  -2  -2  116.99   23.60
   7   2   2   75.19   14.10
   7   2   2  103.59   16.00
  -8  -2  -2  401.66   31.40
  -8  -2  -2  467.95   41.50
   8   2   2  418.66   30.40
  -9  -2  -2   83.29   21.10
  -9  -2  -2   83.99   22.80
   9   2   2   73.29   16.40
 -10  -2  -2  310.27   29.80
 -10  -2  -2  297.57   38.00
  10   2   2  251.47   27.10
 -11  -2  -2  265.47   29.10
 -11  -2  -2  272.17   29.20
  11   2   2  251.27   28.60
 -12  -2  -2   81.89   26.50
 -12  -2  -2   84.79   21.20
 -12  -2  -2  103.59   23.10
 -13  -2  -2   36.90   15.10
 -13  -2  -2   38.90   15.10
 -13  -2  -2   48.40   23.60
  12  -3  -2  146.59   33.90
 -12   3   2  114.59   29.80
  11  -3  -2   72.29   21.00
 -11   3   2   61.79   15.10
 -11   3   2   87.19   25.60
 -10   3   2    3.90    5.60
 -10   3   2   11.90   10.20
   9  -3  -2  111.79   24.10
   9  -3  -2  118.69   16.50
  -9   3   2   85.19   21.40
   8  -3  -2   57.49   17.20
   8  -3  -2   56.09   13.10
  -8   3   2   72.99   18.10
   7  -3  -2 1208.38   64.39
   7  -3  -2 1177.08   55.29
  -7   3   2 1060.79   60.29
  -7   3   2 1090.79   53.69
   6  -3  -2  761.32   46.60
   6  -3  -2  677.43   37.80
  -6   3   2  649.34   37.10
  -6   3   2  708.83   38.10
  -6   3   2  743.23   43.80
   5  -3  -2  547.15   36.40
   5  -3  -2  579.54   32.70
  -5   3   2  609.54   35.90
  -5   3   2  583.54   32.20
   4  -3  -2   60.79   12.90
   4  -3  -2   69.79    9.90
   4  -3  -2   44.30    9.50
  -4   3   2   71.69    9.50
  -4   3   2   58.19    9.60
   3  -3  -2   76.99    9.40
   3  -3  -2   53.79   10.80
   3  -3  -2   83.49   10.00
  -3   3   2   81.39   10.60
  -3   3   2   70.09    9.00
  -3   3   2   71.19    9.10
   2  -3  -2  125.69   12.20
   2  -3  -2  144.09   11.70
   2  -3  -2  137.89   12.50
  -2   3   2  115.69   11.50
  -2   3   2  122.89   10.80
  -2   3   2  149.09   12.30
   1  -3  -2 2305.67   77.49
   1  -3  -2 2259.47   80.19
   1  -3  -2 2264.37   77.99
  -1   3   2 2185.98   77.19
  -1   3   2 2208.58   79.29
  -1   3   2 2222.38   76.39
   0  -3  -2   43.30    5.40
   0  -3  -2   58.39    8.20
   0  -3  -2   44.60    6.30
   0   3   2   43.80    6.20
   0   3   2   43.10    5.10
   0   3   2   43.60    7.10
  -1  -3  -2 2306.87   71.99
  -1  -3  -2 2254.67   86.49
  -1  -3  -2 2252.37   80.09
   1   3   2 2377.16   80.49
   1   3   2 2288.27   81.49
   1   3   2 2283.47   71.69
  -2  -3  -2 3219.68  109.49
  -2  -3  -2 3138.19  108.49
   2   3   2 3100.69  108.39
   2   3   2 3140.49  108.89
  -3  -3  -2  522.35   18.50
  -3  -3  -2  548.95   30.00
  -3  -3  -2  516.85   28.90
   3   3   2  513.25   28.40
   3   3   2  506.15   18.70
   3   3   2  507.45   29.20
  -4  -3  -2  110.49   13.50
  -4  -3  -2  109.59    7.80
  -4  -3  -2  104.19   12.70
   4   3   2  106.49   13.20
   4   3   2   92.59   11.80
   4   3   2  102.89    8.00
  -5  -3  -2    7.40    5.40
  -5  -3  -2   15.50    4.50
  -5  -3  -2   19.80    7.40
   5   3   2   18.80    5.30
   5   3   2    6.90    5.20
  -6  -3  -2   46.20    8.90
  -6  -3  -2   64.39   14.30
   6   3   2   51.29   13.10
   6   3   2   56.59    8.60
  -7  -3  -2 1130.29   57.19
  -7  -3  -2 1120.89   49.00
   7   3   2 1120.29   50.49
   7   3   2 1097.09   60.29
  -8  -3  -2  706.43   44.50
  -8  -3  -2  786.62   56.69
   8   3   2  706.83   39.90
  -9  -3  -2  342.67   39.10
  -9  -3  -2  341.57   30.70
   9   3   2  283.67   25.60
 -10  -3  -2  125.09   30.00
 -10  -3  -2   89.79   19.50
  10   3   2  120.79   17.80
 -11  -3  -2    2.20    5.40
 -11  -3  -2   12.60   12.90
 -11  -3  -2    6.80    7.00
 -12  -3  -2   48.10   16.70
 -12  -3  -2   25.50   18.20
 -12  -3  -2   43.50   16.10
 -13  -3  -2   25.10   12.80
 -13  -3  -2   18.40   16.80
  12  -4  -2   11.00   12.10
 -12   4   2    2.00   13.00
  11  -4  -2  156.28   33.20
 -11   4   2  128.89   28.10
 -11   4   2  206.18   23.10
  10  -4  -2  243.88   33.30
  10  -4  -2  251.37   33.50
 -10   4   2  267.87   32.30
   9  -4  -2  355.46   38.30
   9  -4  -2  378.26   31.20
  -9   4   2  404.56   37.10
   8  -4  -2   46.00   15.70
   8  -4  -2   80.29   16.50
  -8   4   2   91.49   20.30
   7  -4  -2  479.95   39.10
   7  -4  -2  447.86   32.30
  -7   4   2  434.06   34.10
   6  -4  -2   61.19   13.80
   6  -4  -2   59.89   16.00
  -6   4   2   44.90   12.70
  -6   4   2   54.69   13.80
  -6   4   2   59.79    9.90
   5  -4  -2    9.10    5.00
   5  -4  -2    1.00    3.40
   5  -4  -2    4.30    5.00
  -5   4   2   -1.80    1.70
  -5   4   2   -2.20    2.00
  -5   4   2   -3.60    2.00
   4  -4  -2  338.87   26.40
   4  -4  -2  337.47   22.10
   4  -4  -2  362.06   25.10
  -4   4   2  304.47   22.80
  -4   4   2  347.77   22.90
   3  -4  -2  918.91   40.40
   3  -4  -2  977.90   45.50
   3  -4  -2  923.71   45.50
  -3   4   2  892.51   43.20
  -3   4   2  951.80   40.60
  -3   4   2  914.21   44.40
   2  -4  -2 1080.49   44.90
   2  -4  -2 1113.19   48.70
   2  -4  -2 1103.19   50.09
  -2   4   2 1087.49   47.90
  -2   4   2 1120.49   48.70
  -2   4   2 1207.68   45.20
   1  -4  -2 1079.19   48.60
   1  -4  -2 1093.59   44.00
   1  -4  -2 1080.89   45.10
  -1   4   2 1139.19   43.40
  -1   4   2 1095.99   48.00
  -1   4   2 1145.29   45.10
   0  -4  -2  458.85   23.70
   0  -4  -2  502.65   22.70
   0  -4  -2  455.25   26.90
   0   4   2  467.95   23.70
   0   4   2  474.85   26.80
   0   4   2  472.45   21.90
  -1  -4  -2    7.80    4.80
  -1  -4  -2   13.00    4.90
   1   4   2   20.50    3.20
   1   4   2   10.60    2.80
   1   4   2   11.70    4.90
   1   4   2   14.80    5.80
  -2  -4  -2  887.41   42.60
  -2  -4  -2  911.51   41.30
   2   4   2  843.22   41.80
   2   4   2  898.71   41.20
  -3  -4  -2   33.60    9.00
  -3  -4  -2   60.09    9.90
   3   4   2   48.10   10.80
   3   4   2   23.80    7.50
  -4  -4  -2  350.16   25.50
  -4  -4  -2  352.66   14.50
   4   4   2  345.07   25.00
   4   4   2  339.17   25.70
   4   4   2  364.76   14.60
  -5  -4  -2 1134.19   41.60
  -5  -4  -2 1109.59   54.99
   5   4   2 1156.98   57.99
   5   4   2 1179.78   42.60
  -6  -4  -2  607.74   39.00
  -6  -4  -2  612.24   28.40
   6   4   2  682.43   36.80
   6   4   2  653.13   42.30
  -7  -4  -2   81.29   17.00
  -7  -4  -2   48.40    7.70
   7   4   2   54.09    8.80
   7   4   2   57.79   15.70
  -8  -4  -2  159.28   24.10
  -8  -4  -2  159.38   15.00
  -8  -4  -2  201.18   28.90
   8   4   2  151.68   22.40
   8   4   2  142.29   15.30
  -9  -4  -2   28.60   15.70
  -9  -4  -2   21.30   10.80
   9   4   2   35.70   10.60
 -10  -4  -2    0.30    4.80
 -10  -4  -2   48.50   19.60
 -10  -4  -2    4.50    6.90
 -11  -4  -2  213.58   23.70
 -11  -4  -2  212.48   43.50
 -11  -4  -2  184.38   25.60
 -12  -4  -2  115.39   22.60
 -12  -4  -2   78.49   27.80
 -12  -4  -2  128.39   26.10
  12  -5  -2  128.89   31.50
  11  -5  -2  139.19   21.10
  11  -5  -2  110.69   27.80
 -11   5   2  128.69   27.40
  10  -5  -2   83.39   18.90
  10  -5  -2   77.79   22.50
 -10   5   2   85.69   22.20
   9  -5  -2    9.70    8.10
   9  -5  -2   -3.00    6.00
   8  -5  -2   62.59   18.90
   8  -5  -2   64.69   15.90
  -8   5   2   44.70   14.30
   7  -5  -2  152.68   19.80
   7  -5  -2  146.69   22.60
  -7   5   2  188.38   20.90
   6  -5  -2  612.74   43.30
   6  -5  -2  542.35   37.70
  -6   5   2  575.34   35.60
  -6   5   2  581.94   32.10
   5  -5  -2  873.71   41.50
   5  -5  -2  793.22   46.30
  -5   5   2  843.12   42.10
   4  -5  -2   40.00    8.70
   4  -5  -2   52.99   12.90
   4  -5  -2   24.10    9.00
  -4   5   2   63.19   13.40
  -4   5   2   49.80    9.80
   3  -5  -2  103.39   14.10
   3  -5  -2   97.09   10.70
   3  -5  -2  123.99   15.00
  -3   5   2  102.09   13.40
  -3   5   2  105.49   10.70
   2  -5  -2  111.29   14.70
   2  -5  -2  165.78   13.40
   2  -5  -2  152.98   15.40
  -2   5   2  173.38   16.70
  -2   5   2  162.88   15.30
  -2   5   2  155.98   12.10
   1  -5  -2  677.73   33.80
   1  -5  -2  690.83   32.30
   1  -5  -2  671.53   38.00
  -1   5   2  737.53   31.90
  -1   5   2  670.93   33.00
  -1   5   2  697.63   37.40
   0  -5  -2  609.24   30.10
   0  -5  -2  601.74   35.10
   0  -5  -2  602.94   28.70
   0   5   2  627.94   29.80
   0   5   2  583.64   27.50
   0   5   2  634.84   34.50
  -1  -5  -2 1179.38   53.59
  -1  -5  -2 1052.09   47.40
   1   5   2 1109.09   40.30
   1   5   2 1180.88   48.50
   1   5   2 1080.49   51.19
   1   5   2 1086.79   40.30
  -2  -5  -2 2053.59   80.99
  -2  -5  -2 1880.31   75.99
   2   5   2 1834.52   77.79
   2   5   2 1995.60   76.89
   2   5   2 1989.90   60.99
   2   5   2 1940.31   60.89
  -3  -5  -2 1028.70   49.90
  -3  -5  -2  895.21   46.50
   3   5   2  979.60   48.10
  -4  -5  -2  304.57   25.30
   4   5   2  291.67   24.60
  -5  -5  -2   61.29   14.80
  -5  -5  -2   51.59    5.10
  -5  -5  -2   54.29    4.40
   5   5   2   49.50   13.90
  -6  -5  -2  103.89    8.80
  -6  -5  -2   93.89   18.50
   6   5   2   98.89    8.30
   6   5   2   84.19   17.90
  -7  -5  -2  265.57   31.30
  -7  -5  -2  289.97   17.20
   7   5   2  250.67   17.10
   7   5   2  245.78   27.60
  -8  -5  -2   92.39   19.70
  -8  -5  -2  154.28   31.80
  -8  -5  -2   96.99   14.40
   8   5   2  132.39   21.20
   8   5   2   89.29   11.00
  -9  -5  -2  272.57   21.30
  -9  -5  -2  358.56   42.10
  -9  -5  -2  341.97   23.80
  -9  -5  -2  349.07   33.10
 -10  -5  -2  269.27   40.40
 -10  -5  -2  250.07   29.80
 -10  -5  -2  237.28   21.40
 -11  -5  -2  130.69   33.60
 -11  -5  -2  176.48   26.10
 -12  -5  -2    2.90   10.00
 -12  -5  -2    8.30   11.40
  11  -6  -2    1.30    8.60
  11  -6  -2   14.50   10.90
  10  -6  -2   70.69   18.20
  10  -6  -2   91.19   25.50
 -10   6   2   67.19   18.00
   9  -6  -2  188.48   24.70
   9  -6  -2  223.58   31.80
  -9   6   2  224.58   25.00
   8  -6  -2  143.09   28.20
   8  -6  -2  162.58   22.30
  -8   6   2  168.18   20.10
   7  -6  -2  269.57   27.70
   7  -6  -2  284.97   31.80
  -7   6   2  241.18   20.10
  -7   6   2  272.27   23.60
   6  -6  -2  539.65   39.00
   6  -6  -2  455.95   39.40
  -6   6   2  526.95   31.70
   5  -6  -2    4.60    4.20
   5  -6  -2    9.10    8.00
   5  -6  -2    4.40    6.70
  -5   6   2    8.70    4.70
   4  -6  -2    0.30    2.60
   4  -6  -2   -0.90    4.40
   4  -6  -2    9.80    6.80
  -4   6   2    1.40    2.80
   3  -6  -2  363.66   21.70
   3  -6  -2  344.77   27.50
   3  -6  -2  324.37   27.60
  -3   6   2  383.16   21.10
   2  -6  -2  947.31   42.30
   2  -6  -2  952.50   51.59
   2  -6  -2 1012.10   48.50
  -2   6   2  922.71   50.19
  -2   6   2  965.40   40.20
   1  -6  -2 1132.09   57.99
   1  -6  -2 1251.97   52.99
   1  -6  -2 1145.49   49.60
  -1   6   2 1174.28   51.29
  -1   6   2 1282.87   49.30
   0  -6  -2 1742.03   63.99
   0  -6  -2 1610.04   64.79
   0  -6  -2 1614.34   73.09
   0   6   2 1645.44   62.09
   0   6   2 1620.04   62.49
   0   6   2 1665.93   64.49
  -1  -6  -2  282.47   24.40
   1   6   2  291.47   16.00
   1   6   2  292.67   20.90
   1   6   2  278.07   15.70
  -2  -6  -2  642.54   39.70
  -2  -6  -2  574.74   34.70
   2   6   2  615.54   35.30
   2   6   2  641.34   24.20
   2   6   2  628.24   23.20
  -3  -6  -2   65.59   15.60
   3   6   2   28.00    9.10
  -4  -6  -2   -3.70    3.00
   4   6   2    6.60    5.70
  -5  -6  -2  274.57   26.50
   6   6   2  208.28   24.80
  -7  -6  -2  580.94   23.60
  -7  -6  -2  567.04   42.60
  -7  -6  -2  610.64   23.50
   7   6   2  606.64   45.50
  -8  -6  -2  221.08   27.20
  -8  -6  -2  279.17   36.40
  -8  -6  -2  224.98   14.30
   8   6   2  283.57   31.80
  -9  -6  -2  175.58   37.30
  -9  -6  -2  158.38   13.30
  -9  -6  -2  114.29   23.50
 -10  -6  -2   28.10    8.10
 -10  -6  -2   32.70   18.40
 -10  -6  -2   43.30   16.60
 -11  -6  -2   32.90   14.50
 -11  -6  -2   38.00   20.60
 -12  -6  -2  171.68   42.60
 -12  -6  -2  175.38   28.10
  11  -7  -2   77.39   21.00
  11  -7  -2   60.29   26.90
 -11   7   2  125.69   35.40
  10  -7  -2  114.49   24.00
  10  -7  -2  188.78   38.80
   9  -7  -2  259.97   29.90
   9  -7  -2  237.08   33.90
  -9   7   2  203.08   21.80
   8  -7  -2   74.89   20.60
  -8   7   2   66.49   13.80
   7  -7  -2   86.79   20.40
   7  -7  -2   24.10   12.50
  -7   7   2   23.20    9.30
  -7   7   2   29.30    9.00
   6  -7  -2   57.89   17.00
   6  -7  -2   39.40   14.40
  -6   7   2   74.29    9.50
  -6   7   2   55.69   10.60
   5  -7  -2  560.94   41.50
   5  -7  -2  527.85   40.80
  -5   7   2  529.75   28.00
   4  -7  -2 1416.56   57.09
   4  -7  -2 1453.95   73.49
   4  -7  -2 1494.95   72.79
   3  -7  -2 1063.59   46.30
   3  -7  -2 1161.28   57.99
   3  -7  -2 1114.99   60.39
  -3   7   2 1102.29   56.89
   2  -7  -2 2204.28   89.39
   2  -7  -2 2171.68   81.79
   2  -7  -2 2216.28   96.79
  -2   7   2 2185.08   78.79
   1  -7  -2  587.84   34.90
   1  -7  -2  641.44   33.50
   1  -7  -2  674.63   43.00
  -1   7   2  688.33   32.80
  -1   7   2  623.04   34.20
   0  -7  -2  138.19   18.50
   0  -7  -2  128.19   13.90
   0   7   2  131.59   12.70
   0   7   2  104.99   11.40
   0   7   2  120.69   13.00
  -1  -7  -2  292.97   22.60
  -1  -7  -2  272.07   26.30
   1   7   2  308.27   22.50
   1   7   2  266.77   16.60
  -2  -7  -2   94.29   15.60
   2   7   2  104.99    7.70
   2   7   2  110.29   14.60
   2   7   2  114.09    7.90
  -3  -7  -2  194.78   22.60
   3   7   2  205.78   20.80
  -4  -7  -2  668.93   44.50
   4   7   2  592.44   40.30
  -5  -7  -2  278.17   28.60
   5   7   2  255.47   26.80
  -6  -7  -2  538.05   41.50
   6   7   2  538.45   42.00
  -7  -7  -2  107.09   22.20
   7   7   2  100.79   21.90
  -8  -7  -2   39.70   15.30
  -8  -7  -2   38.60   17.90
   8   7   2   36.30   14.50
  -9  -7  -2   82.39   26.00
  -9  -7  -2   65.49   18.20
 -10  -7  -2  105.49   24.30
 -10  -7  -2  182.18   40.50
 -11  -7  -2   99.79   26.20
 -11  -7  -2  159.98   38.00
 -12  -7  -2  117.89   27.30
 -12  -7  -2  116.49   35.00
  10  -8  -2   -3.30    6.70
  10  -8  -2   11.90   11.20
 -10   8   2   17.00   14.60
   9  -8  -2   -7.40    5.50
   9  -8  -2   -0.80    6.40
   8  -8  -2  222.58   32.30
   8  -8  -2  125.19   26.70
  -8   8   2  167.48   14.70
   7  -8  -2  150.78   24.00
   7  -8  -2  157.88   31.80
  -7   8   2  171.28   14.20
   6  -8  -2  568.94   45.30
   6  -8  -2  505.05   43.80
  -6   8   2  495.55   24.50
   5  -8  -2 1033.80   62.99
   5  -8  -2 1100.89   64.89
  -5   8   2 1074.19   42.50
  -5   8   2 1016.10   40.90
   4  -8  -2  538.25   41.20
   4  -8  -2  634.34   46.00
   4  -8  -2  569.44   28.40
  -4   8   2  593.84   27.60
   3  -8  -2  420.86   36.40
   3  -8  -2  466.65   25.60
   3  -8  -2  427.06   39.40
   2  -8  -2  232.58   18.50
   2  -8  -2  195.98   21.30
  -2   8   2  234.48   16.70
   1  -8  -2   22.50   12.40
   1  -8  -2   33.30    8.80
  -1   8   2   51.79   10.10
  -1   8   2   46.30   11.70
   0  -8  -2  418.86   40.20
   0  -8  -2  325.17   24.60
   0   8   2  298.97   22.70
   0   8   2  394.26   24.20
   0   8   2  352.36   22.90
   1   8   2  675.53   38.10
   1   8   2  649.64   30.80
   1   8   2  645.94   30.90
  -2  -8  -2  909.51   55.89
   2   8   2  922.31   35.00
   2   8   2  877.01   34.80
   2   8   2  926.41   48.80
  -3  -8  -2  925.01   56.49
   3   8   2  918.51   51.29
  -4  -8  -2  197.08   25.30
   4   8   2  235.58   24.80
  -5  -8  -2   21.20   11.40
   5   8   2    1.60    6.20
  -6  -8  -2   40.30   14.50
   6   8   2   52.89   16.90
  -7  -8  -2  237.88   29.80
   7   8   2  295.87   32.90
  -8  -8  -2  307.37   35.20
  -8  -8  -2  449.36   48.20
   8   8   2  347.97   37.80
  -9  -8  -2  264.07   40.50
  -9  -8  -2  245.78   32.30
 -10  -8  -2  284.27   44.50
 -10  -8  -2  306.07   41.60
 -11  -8  -2   47.40   23.10
 -11  -8  -2  101.19   24.20
  10  -9  -2   88.39   24.70
 -10   9   2   75.19   26.00
   9  -9  -2  165.38   27.90
   9  -9  -2  111.49   29.50
  -9   9   2  214.18   41.00
   8  -9  -2  230.48   34.20
   8  -9  -2  230.08   32.00
  -8   9   2  338.37   40.50
   7  -9  -2  237.08   31.40
   7  -9  -2  186.58   29.50
   6  -9  -2   71.39   19.90
   6  -9  -2   75.29   20.00
   5  -9  -2    3.80    6.70
   5  -9  -2   14.10   10.30
  -5   9   2    0.40    1.80
   4  -9  -2    6.30    7.40
   4  -9  -2    3.90    3.10
   4  -9  -2    7.30    8.10
  -4   9   2   -2.80    4.00
  -4   9   2    3.10    2.60
   3  -9  -2  114.19   18.20
   3  -9  -2  114.89   11.80
   3  -9  -2   93.79   22.30
  -3   9   2  115.99   16.60
  -3   9   2  111.99   21.20
   2  -9  -2  433.86   27.30
   2  -9  -2  427.96   39.00
  -2   9   2  434.56   24.80
  -2   9   2  424.36   32.80
   1  -9  -2  314.27   24.00
   1  -9  -2  312.77   33.00
  -1   9   2  333.57   26.20
  -1   9   2  347.17   23.30
   0  -9  -2  151.28   17.60
   0  -9  -2  227.58   27.30
   0   9   2  202.78   18.80
   0   9   2  193.58   17.80
   0   9   2  193.88   17.40
  -1  -9  -2  286.07   30.80
   1   9   2  258.97   18.20
   1   9   2  252.27   22.40
   1   9   2  217.18   16.80
  -2  -9  -2  129.29   21.80
   2   9   2  115.49   16.50
   2   9   2  159.28   11.40
   2   9   2  161.68   11.40
  -3  -9  -2    8.80    8.40
   3   9   2    1.10    4.40
  -4  -9  -2  220.18   28.00
   4   9   2  219.28   25.20
  -5  -9  -2  518.55   44.40
   5   9   2  522.85   41.80
  -6  -9  -2  437.46   41.40
   6   9   2  433.36   39.70
  -7  -9  -2  190.28   28.30
   7   9   2  182.18   27.40
  -8  -9  -2  153.08   30.20
  -8  -9  -2  167.68   37.20
   8   9   2   92.19   25.80
  -9  -9  -2    1.90    8.80
  -9  -9  -2   13.80   14.50
 -10  -9  -2    8.70   15.10
 -10  -9  -2    0.20    8.00
 -11  -9  -2   26.40   15.60
 -11  -9  -2   69.49   26.70
   9 -10  -2   25.40   15.70
  -9  10   2   22.20   17.30
   8 -10  -2   21.60   14.70
  -8  10   2   65.29   23.70
   7 -10  -2    2.80    7.20
  -7  10   2   19.00   14.40
   6 -10  -2  115.79   26.00
   5 -10  -2  256.97   32.70
  -5  10   2  214.78   29.40
   4 -10  -2  283.67   33.90
  -4  10   2  361.96   34.90
  -4  10   2  235.08   10.20
   3 -10  -2  294.87   18.70
   3 -10  -2  260.27   32.40
  -3  10   2  314.07   30.50
   2 -10  -2  365.76   37.30
   2 -10  -2  267.17   21.70
  -2  10   2  329.27   21.00
  -2  10   2  338.67   29.50
   1 -10  -2  128.69   27.50
   1 -10  -2  141.49   16.60
  -1  10   2  139.49   17.50
  -1  10   2  147.59   15.10
   0 -10  -2    4.90    8.30
   0  10   2    0.00    3.30
   0  10   2    3.00    4.30
  -1 -10  -2  157.18   24.50
   1  10   2  116.19   12.60
   1  10   2  100.79   11.80
   1  10   2  123.19   16.40
  -2 -10  -2  498.15   44.50
   2  10   2  538.65   37.80
   2  10   2  480.35   23.80
  -3 -10  -2  445.16   42.10
   3  10   2  455.45   36.30
  -4 -10  -2  416.56   40.80
   4  10   2  361.06   33.90
  -5 -10  -2   66.39   21.10
   5  10   2  139.89   27.50
  -6 -10  -2    1.50    7.50
   6  10   2   24.10   13.00
  -7 -10  -2   10.90   21.20
  -7 -10  -2    6.30    8.40
   7  10   2    2.50    8.30
  -8 -10  -2   55.69   20.30
  -9 -10  -2  158.08   38.10
  -9 -10  -2   98.69   25.90
 -10 -10  -2  106.29   35.60
 -10 -10  -2   50.99   19.90
   8 -11  -2   26.30   14.50
  -8  11   2   16.20   13.80
   7 -11  -2  153.68   34.90
  -7  11   2  162.18   35.80
   6 -11  -2  251.77   36.20
  -6  11   2  209.78   31.70
   5 -11  -2  204.48   31.60
  -5  11   2  199.78   29.00
   4 -11  -2   74.89   22.30
  -4  11   2  140.19   27.50
   3 -11  -2   29.60    6.20
   3 -11  -2   53.29   21.00
  -3  11   2   29.30    5.50
  -3  11   2   43.70   15.10
   2 -11  -2   19.30    7.70
   2 -11  -2   10.90    9.40
  -2  11   2   17.70    6.20
  -2  11   2   11.90    8.90
   1 -11  -2   73.49   15.90
   1 -11  -2   76.69   22.50
  -1  11   2   72.59   11.30
  -1  11   2  116.79   22.90
   0 -11  -2  337.67   38.10
   0  11   2  351.16   26.60
   0  11   2  278.07   23.70
  -1 -11  -2  102.19   24.80
   1  11   2   93.69   15.30
   1  11   2   83.49   11.70
   1  11   2   79.39   11.20
  -2 -11  -2  351.46   39.10
   2  11   2  369.96   21.30
   2  11   2  319.67   18.80
   2  11   2  364.16   31.40
  -3 -11  -2  123.79   29.00
   3  11   2  100.69   21.10
  -4 -11  -2   85.39   23.70
   4  11   2   93.79   21.00
  -5 -11  -2   17.70   13.20
   5  11   2   13.50   10.10
  -6 -11  -2  144.29   31.80
   6  11   2  213.78   33.70
  -7 -11  -2  136.49   33.80
  -7 -11  -2  160.58   34.90
   7  11   2   84.99   23.00
  -8 -11  -2  193.48   31.90
  -8 -11  -2  103.19   30.30
  -9 -11  -2   95.69   33.30
  -9 -11  -2  136.69   32.40
   7 -12  -2   89.09   27.50
  -7  12   2  112.99   30.80
   6 -12  -2    1.80    8.20
  -6  12   2    1.50    8.10
   5 -12  -2   19.30   13.40
  -5  12   2   44.20   16.70
   4 -12  -2  145.89   33.60
  -4  12   2  159.48   25.00
   3 -12  -2  239.68   34.60
  -3  12   2  222.08   27.60
  -2  12   2  278.77   29.20
  -2  12   2  346.67   20.80
   1 -12  -2  150.48   31.80
  -1  12   2  201.28   18.60
  -1  12   2  190.68   21.60
   0 -12  -2  195.38   31.90
   0  12   2  276.07   24.20
   0  12   2  258.77   22.90
  -1 -12  -2   10.20   10.30
   1  12   2    6.60    6.60
   1  12   2   -0.90    3.20
   2  12   2   -1.30    5.20
   2  12   2    7.20    7.00
  -3 -12  -2   43.60   17.50
   3  12   2   29.20   12.90
  -4 -12  -2  187.48   37.50
   4  12   2  193.38   26.50
  -5 -12  -2  334.87   41.90
   5  12   2  366.56   38.00
  -6 -12  -2  317.67   41.00
  -6 -12  -2  262.67   38.60
   6  12   2  262.67   34.10
  -7 -12  -2   59.49   24.50
  -7 -12  -2   61.59   22.50
  -8 -12  -2   79.49   28.40
  -8 -12  -2   91.29   26.00
   6 -13  -2  121.69   31.90
  -6  13   2   69.39   23.80
   5 -13  -2  122.59   30.20
  -5  13   2  143.69   30.80
   4 -13  -2  355.26   44.80
  -4  13   2  290.47   34.90
   3 -13  -2  252.47   38.30
  -3  13   2  278.37   31.70
   2 -13  -2   31.50   16.90
  -2  13   2  120.79   22.80
   1 -13  -2   11.40   12.90
   1 -13  -2    0.70    5.10
  -1  13   2    9.80    8.30
   0 -13  -2   85.99   27.10
   0  13   2   64.89   14.10
  -1 -13  -2  288.37   39.70
   1  13   2  277.27   21.50
   1  13   2  324.57   28.80
  -2 -13  -2  197.48   39.10
   2  13   2  286.07   29.20
  -3 -13  -2  382.96   45.40
   3  13   2  337.57   34.10
  -4 -13  -2  180.78   30.00
  -4 -13  -2  206.18   40.80
   4  13   2  167.68   25.80
  -5 -13  -2   28.10   18.10
  -5 -13  -2   72.89   25.10
   5  13   2  105.09   26.30
  -6 -13  -2    7.10   12.50
  -6 -13  -2   12.30   12.30
  -7 -13  -2    4.10   10.20
  -7 -13  -2    4.10   11.00
   4 -14  -2   -4.70    7.40
  -4  14   2   11.20   13.00
   3 -14  -2    5.20   11.50
  -3  14   2    3.10    8.20
   2 -14  -2  125.99   32.10
  -2  14   2  142.29   26.20
   1 -14  -2  114.89   31.20
  -1  14   2  123.09   19.10
   0 -14  -2  202.58   26.50
   0 -14  -2  230.18   37.50
   0  14   2  227.78   22.50
  -1 -14  -2  132.39   25.60
  -1 -14  -2  259.87   40.00
  -2 -14  -2  118.89   31.50
  -2 -14  -2  102.89   24.10
  -3 -14  -2   17.40   13.10
  -3 -14  -2   13.80   13.40
  -4 -14  -2   12.90   12.60
  -4 -14  -2   -4.00    6.60
  -5 -14  -2   82.59   28.80
  -5 -14  -2   53.29   22.80
  -6 -14  -2  126.09   33.80
  -6 -14  -2  200.68   49.99
   2 -15  -2  285.87   45.10
  -2  15   2  256.37   35.70
   0 -15  -2    3.00   15.50
  -2 -15  -2   44.00   17.80
  -2 -15  -2   -0.80   14.20
  -3 -15  -2   70.19   27.10
  -3 -15  -2  111.49   27.70
  -2 -15   3  148.69   38.10
  -1 -15   3  149.29   40.80
   0 -15   3   30.10   18.70
  -1  15  -3   40.10   15.00
   1 -15   3   72.59   27.20
  -2  15  -3    1.60    9.10
   2 -15   3   -5.60    8.20
  -5 -14   3  108.59   29.70
  -5 -14   3  146.99   33.60
  -4 -14   3  190.98   39.60
  -4 -14   3  155.78   32.50
  -3 -14   3  172.98   28.00
  -3 -14   3  114.69   31.30
  -2 -14   3   80.59   27.60
  -2 -14   3   55.19   18.20
   1  14  -3   -4.30    6.90
  -1 -14   3   -6.90    5.90
   0  14  -3   14.30   10.00
   0 -14   3    6.50   11.60
  -1  14  -3   97.99   20.40
   1 -14   3   54.79   23.70
  -2  14  -3   68.49   19.10
   2 -14   3   54.99   24.10
  -3  14  -3   97.69   24.80
   3 -14   3  109.79   31.90
  -4  14  -3   76.79   24.10
   4 -14   3   25.20   16.40
  -5  14  -3   44.80   17.70
  -7 -13   3  173.48   42.20
  -7 -13   3  110.79   29.90
  -6 -13   3  251.27   40.30
  -6 -13   3  304.37   41.20
  -5 -13   3  124.19   31.30
  -5 -13   3   83.49   27.50
  -4 -13   3    9.00   12.00
  -4 -13   3   35.60   17.70
  -3 -13   3   -3.40    7.10
  -3 -13   3    2.20    8.10
   2  13  -3  105.29   15.70
  -2 -13   3   60.69   21.20
  -2 -13   3   92.79   21.50
  -1 -13   3  106.49   21.00
  -1 -13   3   57.59   21.00
   0  13  -3  430.16   33.00
   0 -13   3  415.86   29.70
   0 -13   3  377.36   45.70
  -1  13  -3  473.45   37.30
   1 -13   3  456.75   50.59
  -2  13  -3  135.19   21.60
   2 -13   3  162.18   35.70
  -3  13  -3   31.40   13.20
   3 -13   3   21.90   14.60
  -4  13  -3    6.30    9.10
   4 -13   3    4.00    9.60
  -5  13  -3   -4.40    5.90
   5 -13   3   -4.00    6.60
  -6  13  -3  291.17   38.10
   6 -13   3  276.57   42.90
  -8 -12   3  104.59   28.40
  -8 -12   3  121.59   35.20
  -7 -12   3    8.90    9.90
  -7 -12   3   21.90   17.00
  -6 -12   3   10.40   12.50
  -6 -12   3   -1.30    6.60
  -5 -12   3   70.09   22.90
  -5 -12   3   89.69   25.60
  -4 -12   3   42.00   18.30
  -4 -12   3   18.60   12.40
   3  12  -3  299.97   20.40
  -3 -12   3  342.67   36.30
  -3 -12   3  339.27   40.40
   2  12  -3  327.67   25.30
  -2 -12   3  369.06   35.10
  -2 -12   3  377.16   80.19
   1  12  -3  264.07   23.40
  -1 -12   3  262.97   27.10
   0  12  -3  166.88   20.00
   0 -12   3  133.79   16.90
  -1  12  -3    5.80    6.10
   1 -12   3   49.10   21.40
   1 -12   3   26.50    6.90
  -2  12  -3   11.70    9.40
   2 -12   3   19.10   12.60
  -3  12  -3   79.09   19.40
   3 -12   3   72.59   23.70
  -4  12  -3  254.87   31.10
   4 -12   3  170.98   36.40
  -5  12  -3  262.47   33.60
   5 -12   3  327.07   43.10
  -6  12  -3  193.58   31.10
   6 -12   3  244.58   37.90
  -7  12  -3   23.50   14.30
   7 -12   3   29.00   16.90
  -9 -11   3   10.00   11.40
  -9 -11   3    8.60   24.60
  -8 -11   3   23.60   14.30
  -8 -11   3   20.70   16.80
  -7 -11   3  173.68   38.90
  -7 -11   3  121.09   28.50
  -5 -11   3  394.36   42.30
  -5 -11   3  391.66   43.60
  -4 -11   3  203.58   29.40
  -4 -11   3  224.08   31.80
   3  11  -3  164.88   15.20
   3  11  -3  179.68   15.80
  -3 -11   3  220.18   30.60
  -3 -11   3  200.58   26.80
   2  11  -3   48.90   12.20
  -2 -11   3   36.40   15.60
  -2 -11   3   33.40   15.00
   1  11  -3   54.69   12.40
  -1 -11   3   37.50   16.00
  -1 -11   3   42.10   12.50
   0  11  -3  168.88   19.50
   0 -11   3  199.88   29.50
   0 -11   3  165.28   17.60
   0 -11   3  188.08   19.60
  -1  11  -3  149.09   19.80
   1 -11   3  166.98   27.50
   1 -11   3  141.59   13.20
  -2  11  -3  608.44   42.30
   2 -11   3  481.55   48.10
  -3  11  -3  333.67   32.60
   3 -11   3  324.77   39.30
  -4  11  -3  263.87   30.70
   4 -11   3  248.08   35.10
  -5  11  -3    9.00    9.80
   5 -11   3   20.00   14.80
  -6  11  -3   -3.80    6.10
   6 -11   3    5.00    9.90
  -7  11  -3  146.49   31.10
   7 -11   3  150.48   35.20
  -8  11  -3  187.28   39.90
   8 -11   3  135.89   34.40
 -10 -10   3    9.90   16.10
 -10 -10   3   17.30   12.00
  -9 -10   3  104.79   25.60
  -9 -10   3   95.79   34.40
  -8 -10   3  204.48   41.50
  -8 -10   3  324.87   66.09
  -7 -10   3  390.46   47.50
  -7 -10   3  424.76   42.30
  -6 -10   3  174.48   27.20
  -6 -10   3  248.68   35.40
   5  10  -3  164.68   10.50
   5  10  -3  179.58   10.60
  -5 -10   3  183.78   27.20
  -5 -10   3  220.28   31.40
   4  10  -3   16.90    5.00
   4  10  -3   10.70    4.90
  -4 -10   3    4.50    7.20
  -4 -10   3   10.70    9.60
   3  10  -3    3.80    6.10
   3  10  -3    2.30    4.50
  -3 -10   3   -2.20    4.30
  -3 -10   3    5.40    6.90
   2  10  -3  477.35   28.90
   2  10  -3  436.96   28.10
  -2 -10   3  466.15   42.80
  -2 -10   3  545.15   40.30
   1  10  -3  242.28   20.80
  -1 -10   3  251.77   24.40
  -1 -10   3  236.08   30.80
   0  10  -3  506.95   32.70
   0 -10   3  477.05   43.50
   0 -10   3  463.25   30.90
   0 -10   3  456.85   29.30
  -1  10  -3  660.73   42.10
   1 -10   3  649.04   32.20
   1 -10   3  723.13   54.29
  -2  10  -3  142.69   19.70
   2 -10   3  213.38   29.60
  -3  10  -3   23.60   10.70
   3 -10   3   14.40   10.20
  -4  10  -3   85.69   20.60
   4 -10   3   89.49   25.90
  -5  10  -3  158.48   24.70
   5 -10   3  113.99   28.90
   6 -10   3  184.28   30.20
  -7  10  -3  208.78   31.60
   7 -10   3  258.07   36.30
  -8  10  -3  207.98   32.80
   8 -10   3  178.78   37.80
  -9  10  -3  179.08   37.60
   9 -10   3  130.69   32.10
 -10  -9   3  230.18   31.70
 -10  -9   3  328.67   49.99
  -9  -9   3  314.57   46.10
  -9  -9   3  205.78   29.50
  -8  -9   3  178.08   38.40
  -8  -9   3  216.98   29.30
   7   9  -3   46.30    4.80
  -7  -9   3   48.80   16.90
  -7  -9   3  119.59   31.10
   6   9  -3   70.69    6.90
  -6  -9   3   50.49    6.70
  -6  -9   3   67.59   19.10
  -6  -9   3   69.59   22.40
   5   9  -3  190.48   13.50
  -5  -9   3  165.98   24.70
  -5  -9   3  180.98   34.60
   4   9  -3  525.45   27.10
   4   9  -3  558.24   26.90
  -4  -9   3  544.15   45.80
  -4  -9   3  543.95   44.20
   3   9  -3  408.36   24.30
   3   9  -3  468.25   25.70
  -3  -9   3  379.76   36.50
  -3  -9   3  353.76   48.60
   2   9  -3 1127.89   50.19
   2   9  -3 1078.29   48.90
  -2  -9   3 1094.89   66.29
  -2  -9   3 1210.58   62.99
   1   9  -3  406.76   27.00
  -1  -9   3  462.85   33.10
  -1  -9   3  448.16   39.70
   0   9  -3   46.40   11.00
   0  -9   3   36.40    9.90
   0  -9   3   41.30   14.90
   0  -9   3   21.30    7.90
  -1   9  -3   55.29   12.70
   1  -9   3   60.59   11.40
   1  -9   3   91.49   22.40
   1  -9   3   49.70    7.80
   2  -9   3  152.58   23.70
  -3   9  -3   49.70   14.50
   3  -9   3   76.39   20.20
  -4   9  -3  253.57   27.90
   4  -9   3  247.98   31.30
  -5   9  -3  335.67   33.80
   5  -9   3  337.27   37.60
  -6   9  -3  259.77   31.90
   6  -9   3  289.77   35.60
  -7   9  -3  156.28   32.20
   7  -9   3  115.59   27.30
  -8   9  -3    1.60    8.00
  -9   9  -3   30.60   16.40
   9  -9   3    7.10   11.30
  10  -9   3  140.49   32.80
 -11  -8   3  156.18   32.40
 -11  -8   3   45.30   24.50
 -10  -8   3   28.70   12.80
 -10  -8   3    4.40   11.80
   9   8  -3    9.80    6.30
  -9  -8   3   15.50   11.10
  -9  -8   3   17.80   16.90
   8   8  -3   30.90    7.10
  -8  -8   3   38.00   15.50
  -8  -8   3   -3.70    7.40
   7   8  -3  236.18   15.90
  -7  -8   3  235.08   27.80
  -7  -8   3  200.48   15.30
  -7  -8   3  270.37   37.00
   6   8  -3  461.75   24.10
  -6  -8   3  476.85   39.70
  -6  -8   3  470.45   24.30
  -6  -8   3  581.34   50.29
   5   8  -3  843.62   36.30
  -5  -8   3  807.02   36.10
  -5  -8   3  870.41   61.29
  -5  -8   3  941.51   56.69
   4   8  -3  425.26   23.40
  -4  -8   3  430.86   37.20
  -4  -8   3  484.35   24.70
  -4  -8   3  462.85   39.90
   3   8  -3  124.89   13.00
  -3  -8   3  146.99   13.30
  -3  -8   3  174.38   22.70
  -3  -8   3  122.39   23.00
   2   8  -3  112.59   12.20
  -2  -8   3   69.19   16.80
  -2  -8   3   65.09   14.80
   1   8  -3  116.89   13.60
   1   8  -3  158.58   15.10
  -1  -8   3  169.28   18.40
  -1  -8   3  160.48   16.00
  -1  -8   3  124.59   20.90
   0   8  -3  864.91   42.70
   0  -8   3  796.52   38.80
   0  -8   3  812.22   41.50
   0  -8   3  854.11   55.09
  -1   8  -3  201.98   19.50
   1  -8   3  186.08   13.40
   1  -8   3  178.28   14.20
   1  -8   3  206.18   25.00
  -2   8  -3  908.91   49.10
   2  -8   3  853.41   55.89
  -3   8  -3  632.34   46.40
   3  -8   3  681.93   49.30
  -4   8  -3  527.45   38.80
   4  -8   3  423.36   39.50
  -5   8  -3   -3.20    3.70
   5  -8   3   15.00   10.10
  -6   8  -3   18.50   12.00
   6  -8   3   49.70   17.30
  -7   8  -3  151.58   30.20
   7  -8   3  141.99   29.60
  -8   8  -3  249.88   33.60
   8  -8   3  223.08   31.70
  -9   8  -3  195.48   31.90
   9  -8   3  189.48   39.50
 -10   8  -3  179.18   35.60
  10  -8   3   66.79   21.40
 -11   8  -3   19.80   15.20
  11  -8   3   23.30   15.70
 -11  -7   3   19.60   19.70
 -11  -7   3   44.00   14.50
  10   7  -3  153.18   17.10
 -10  -7   3  164.28   24.00
 -10  -7   3  132.39   37.80
   9   7  -3  130.99   15.00
  -9  -7   3  155.98   22.40
  -9  -7   3  147.79   37.00
   8   7  -3  161.08   15.70
  -8  -7   3  197.38   24.40
  -8  -7   3  202.08   33.40
   7   7  -3  222.38   17.50
  -7  -7   3  215.28   17.20
  -7  -7   3  297.37   28.90
  -7  -7   3  243.98   33.80
   6   7  -3    2.00    3.10
  -6  -7   3   17.00   10.50
  -6  -7   3    9.30    8.00
  -6  -7   3    1.00    2.70
   5   7  -3    2.60    3.10
  -5  -7   3   -0.30    2.10
  -5  -7   3   -4.60    3.10
  -5  -7   3    4.10    6.20
   4   7  -3   54.79    7.90
  -4  -7   3   45.00   14.70
  -4  -7   3   66.19    8.20
  -4  -7   3   43.20   12.90
   3   7  -3  246.48   16.90
  -3  -7   3  247.48   16.90
  -3  -7   3  248.88   26.10
  -3  -7   3  245.38   25.40
   2   7  -3 1154.08   47.30
  -2  -7   3 1127.29   47.30
  -2  -7   3 1095.79   57.19
  -2  -7   3 1111.69   60.09
   1   7  -3  768.22   35.70
  -1  -7   3  720.63   45.50
  -1  -7   3  671.03   36.10
  -1  -7   3  697.63   39.50
   0   7  -3  686.13   36.00
   0   7  -3  707.93   37.00
   0  -7   3  703.43   35.90
   0  -7   3  716.63   33.90
   0  -7   3  729.53   46.50
  -1   7  -3  408.86   27.50
   1  -7   3  413.26   21.90
   1  -7   3  428.46   21.00
   1  -7   3  428.76   34.40
  -2   7  -3   52.09   12.20
   2  -7   3   63.09   15.40
  -3   7  -3   69.29   15.60
   3  -7   3   43.40   14.10
  -4   7  -3  171.58   21.20
   4  -7   3  146.29   21.50
  -5   7  -3  753.52   49.30
   5  -7   3  703.23   50.89
  -6   7  -3  439.36   38.40
   6  -7   3  410.06   38.50
  -7   7  -3  135.99   26.60
   7  -7   3  129.69   26.30
  -8   7  -3  171.38   33.20
   8  -7   3  162.38   26.40
  -9   7  -3   12.20   10.10
   9  -7   3   13.00   12.30
 -10   7  -3   -2.70    7.30
  10  -7   3   -2.70    8.20
 -11   7  -3   57.09   23.70
  11  -7   3   18.90   14.40
  11   6  -3  102.79   16.80
 -11  -6   3  129.99   20.50
 -11  -6   3   84.69   31.20
 -10  -6   3   79.59   28.20
 -10  -6   3  101.49   21.20
   9   6  -3  173.38   18.70
  -9  -6   3  198.28   41.10
  -9  -6   3  162.28   21.90
   8   6  -3    6.40    5.00
  -8  -6   3   15.80    8.90
  -8  -6   3   14.20   10.50
   7   6  -3   -0.80    3.00
  -7  -6   3   -4.60    3.50
  -7  -6   3   -0.60    3.30
  -7  -6   3    0.70    6.70
   6   6  -3  516.75   28.60
  -6  -6   3  541.05   46.40
  -6  -6   3  547.55   37.50
  -6  -6   3  484.35   37.10
   5   6  -3  379.86   22.10
  -5  -6   3  386.26   36.40
  -5  -6   3  372.36   21.50
  -5  -6   3  320.27   27.80
   4   6  -3 1878.31   68.39
  -4  -6   3 1844.92   67.79
  -4  -6   3 1981.40   90.09
  -4  -6   3 1772.02   80.89
   3   6  -3 1396.36   53.39
  -3  -6   3 1424.06   66.09
  -3  -6   3 1328.77   52.49
  -3  -6   3 1403.26   68.69
   2   6  -3  285.07   17.90
  -2  -6   3  247.88   22.80
  -2  -6   3  267.37   17.20
  -2  -6   3  257.47   20.80
  -2  -6   3  262.57   24.10
   1   6  -3   60.29    8.20
  -1  -6   3   56.49   12.80
  -1  -6   3   55.89    8.70
  -1  -6   3   56.59    8.20
  -1  -6   3   56.09   11.40
   0   6  -3   15.60    5.30
   0  -6   3   12.40    6.50
   0  -6   3   11.00    4.20
  -1   6  -3  361.56   24.30
  -1   6  -3  366.96   24.00
   1  -6   3  330.47   16.80
   1  -6   3  343.07   18.10
   1  -6   3  312.17   27.40
  -2   6  -3 1516.85   65.39
   2  -6   3 1462.45   70.89
  -3   6  -3 1596.94   70.29
   3  -6   3 1501.15   74.19
  -4   6  -3  896.41   50.19
   4  -6   3  854.91   52.59
  -5   6  -3  307.87   29.10
   5  -6   3  293.27   30.00
  -6   6  -3  146.19   21.70
   6  -6   3  104.59   22.70
  -7   6  -3   18.70    4.10
  -7   6  -3   31.70   13.70
  -7   6  -3   27.50    4.90
   7  -6   3    1.20    5.70
  -8   6  -3   52.39   18.00
  -8   6  -3   79.29    8.90
  -8   6  -3   83.49   17.00
   8  -6   3   65.69   18.70
  -9   6  -3  101.39   26.20
  -9   6  -3  120.89   13.50
   9  -6   3  185.28   27.30
 -10   6  -3  137.09   20.00
 -10   6  -3  111.89   27.50
  10  -6   3  133.49   28.20
 -11   6  -3  115.09   30.40
  11  -6   3  101.89   30.50
 -12   6  -3  130.29   33.30
  12   5  -3  102.09   22.00
  11   5  -3    7.30    7.50
 -11  -5   3   10.30   12.50
 -11  -5   3   11.30    8.20
  10   5  -3   34.80   11.70
 -10  -5   3    4.40   11.30
 -10  -5   3   21.90    9.90
   9   5  -3   23.60    9.10
  -9  -5   3   58.09   18.40
  -9  -5   3   50.19   22.30
   8   5  -3  471.55   31.90
  -8  -5   3  485.25   35.10
  -8  -5   3  529.65   50.89
   7   5  -3  283.57   22.30
  -7  -5   3  368.36   38.90
  -7  -5   3  306.77   26.50
   6   5  -3  353.96   22.90
  -6  -5   3  295.07   25.50
  -6  -5   3  311.07   21.60
  -6  -5   3  292.47   32.80
   5   5  -3  514.05   27.60
  -5  -5   3  459.95   26.00
  -5  -5   3  586.04   35.10
  -5  -5   3  493.55   40.80
   4   5  -3  443.86   28.60
   4   5  -3  439.26   23.10
  -4  -5   3  388.56   33.20
  -4  -5   3  414.96   28.70
  -4  -5   3  395.86   22.10
   3   5  -3   -1.10    2.40
   3   5  -3   -0.40    2.70
  -3  -5   3   -1.40    3.40
  -3  -5   3    8.70    3.60
  -3  -5   3    6.60    4.50
   2   5  -3  409.86   26.80
  -2  -5   3  374.56   26.90
  -2  -5   3  357.66   26.70
  -2  -5   3  386.76   25.10
  -2  -5   3  381.56   20.50
   1   5  -3  511.55   25.30
   1   5  -3  538.45   32.00
  -1  -5   3  563.54   28.00
  -1  -5   3  507.75   29.40
  -1  -5   3  502.65   25.50
  -1  -5   3  440.26   30.40
   0   5  -3 3519.75  128.69
   0   5  -3 3662.03  121.99
   0  -5   3 3508.45  121.89
   0  -5   3 3713.03  131.59
   0  -5   3 3639.94  121.29
   0  -5   3 3505.55  117.99
  -1   5  -3 1733.13   73.89
  -1   5  -3 1746.03   68.59
   1  -5   3 1777.72   58.99
   1  -5   3 1784.62   75.49
   1  -5   3 1767.42   60.39
  -2   5  -3 1065.29   58.59
  -2   5  -3 1072.89   49.90
  -2   5  -3 1095.29   50.59
   2  -5   3 1193.68   56.79
  -3   5  -3  952.20   47.70
   3  -5   3  900.11   49.90
  -4   5  -3   -5.40    2.00
   4  -5   3   -1.20    3.70
  -5   5  -3   11.20    2.60
  -5   5  -3    8.00    6.40
  -5   5  -3   11.30    2.50
   5  -5   3   17.30    9.00
  -6   5  -3   73.49   18.50
  -6   5  -3   70.39    8.30
  -6   5  -3   82.89    7.90
   6  -5   3   95.89   20.60
   6  -5   3  114.09   22.70
  -7   5  -3  175.38   14.20
  -7   5  -3  212.88   26.40
  -7   5  -3  218.18   17.20
   7  -5   3  199.38   25.10
   7  -5   3  160.68   23.90
  -8   5  -3  463.85   30.30
  -8   5  -3  480.65   42.40
   8  -5   3  463.35   40.40
  -9   5  -3  222.78   31.20
  -9   5  -3  272.47   24.50
   9  -5   3  287.17   32.50
 -10   5  -3   53.89   20.10
 -10   5  -3   90.39   18.70
  10  -5   3   80.89   21.80
 -11   5  -3   38.90   17.80
 -11   5  -3   75.79   19.70
  11  -5   3   87.69   23.40
 -12   5  -3    7.40   11.20
  12  -5   3   -0.90    8.90
  12   4  -3   46.30   15.90
 -12  -4   3   64.79   25.80
  11   4  -3  202.28   25.30
 -11  -4   3  220.88   45.00
 -11  -4   3  144.29   19.50
  10   4  -3  271.37   27.60
 -10  -4   3  290.37   26.30
 -10  -4   3  232.88   37.40
   9   4  -3  473.25   34.70
  -9  -4   3  422.46   31.90
  -9  -4   3  438.36   47.70
   8   4  -3  692.03   41.60
  -8  -4   3  704.63   58.69
  -8  -4   3  737.13   42.10
   7   4  -3  137.79   16.10
  -7  -4   3  125.49   26.50
  -7  -4   3  133.09   16.10
   6   4  -3  130.79   14.10
   6   4  -3  101.89   13.10
  -6  -4   3  110.39   14.50
  -6  -4   3  105.09   13.20
  -6  -4   3  152.28   22.90
  -6  -4   3  113.29   14.40
   5   4  -3  125.49   13.80
   5   4  -3  155.68   13.90
  -5  -4   3  114.69   18.90
  -5  -4   3  136.19   15.00
  -5  -4   3  127.09   13.20
   4   4  -3 1149.08   46.50
  -4  -4   3 1179.68   61.49
  -4  -4   3 1108.89   45.70
  -4  -4   3 1105.89   50.79
   3   4  -3 1936.31   74.89
  -3  -4   3 1962.90   76.19
  -3  -4   3 1979.70   69.49
  -3  -4   3 2023.70   83.99
  -3  -4   3 1909.71   77.89
   2   4  -3 1742.23   69.09
   2   4  -3 1738.53   63.79
  -2  -4   3 1845.82   70.99
  -2  -4   3 1776.82   73.19
  -2  -4   3 1772.92   63.29
  -2  -4   3 1835.22   69.69
   1   4  -3 1392.56   51.09
   1   4  -3 1325.87   56.39
  -1  -4   3 1413.36   56.29
  -1  -4   3 1392.56   57.69
  -1  -4   3 1298.57   50.39
  -1  -4   3 1343.77   52.69
   0   4  -3 1658.63   67.39
   0   4  -3 1713.03   62.59
   0  -4   3 1701.43   68.99
   0  -4   3 1653.93   62.39
   0  -4   3 1738.43   62.09
   0  -4   3 1737.63   59.99
  -1   4  -3  523.25   27.10
  -1   4  -3  443.06   25.00
  -1   4  -3  477.95   28.50
   1  -4   3  420.76   27.70
   1  -4   3  478.95   19.40
   1  -4   3  468.35   18.40
  -2   4  -3  219.08   20.60
  -2   4  -3  266.27   19.70
  -2   4  -3  284.77   21.70
   2  -4   3  284.97   22.40
  -3   4  -3   74.29   11.10
  -3   4  -3   79.99   12.10
  -3   4  -3   75.89   11.50
   3  -4   3   81.29   12.60
  -4   4  -3 1305.67   42.90
  -4   4  -3 1238.98   59.49
  -4   4  -3 1246.18   43.60
   4  -4   3 1303.87   61.69
  -5   4  -3 1851.81   79.09
  -5   4  -3 1731.13   62.89
  -5   4  -3 1719.33   60.49
   5  -4   3 1641.14   77.39
   5  -4   3 1716.23   78.29
  -6   4  -3 1050.29   46.10
  -6   4  -3 1004.60   42.70
   6  -4   3 1040.10   59.09
   6  -4   3 1042.70   57.79
  -7   4  -3  504.45   30.20
  -7   4  -3  449.36   29.70
   7  -4   3  436.46   36.30
   7  -4   3  500.65   39.70
  -8   4  -3  245.18   20.70
  -8   4  -3  197.48   20.90
  -8   4  -3  222.28   27.30
   8  -4   3  206.58   25.60
   8  -4   3  257.97   29.40
  -9   4  -3   22.40   12.10
  -9   4  -3   20.60   10.20
   9  -4   3    5.30    7.70
   9  -4   3   18.10   10.10
  10  -4   3  216.28   28.40
 -11   4  -3   81.09   20.60
 -11   4  -3   91.69   25.90
  11  -4   3   75.79   21.10
 -12   4  -3  140.99   28.30
 -12   4  -3  131.69   31.60
  12  -4   3  144.29   29.60
  12   3  -3  166.88   35.30
 -12  -3   3  185.68   41.70
  11   3  -3  338.87   33.80
 -11  -3   3  280.77   25.40
 -11  -3   3  238.78   39.60
  10   3  -3  108.69   22.60
 -10  -3   3   68.19   14.80
   9   3  -3  230.88   24.80
  -9  -3   3  245.28   22.20
  -9  -3   3  215.48   33.20
   8   3  -3    3.30    5.60
  -8  -3   3    7.40    9.20
  -8  -3   3   12.10    6.40
   7   3  -3  259.17   22.70
  -7  -3   3  262.37   21.30
  -7  -3   3  224.78   29.60
  -7  -3   3  268.87   22.00
   6   3  -3  586.84   33.20
  -6  -3   3  556.24   31.20
  -6  -3   3  558.64   44.40
  -6  -3   3  493.85   30.30
   5   3  -3  705.03   36.30
   5   3  -3  769.52   36.50
  -5  -3   3  683.63   35.30
  -5  -3   3  807.22   37.30
  -5  -3   3  825.82   50.09
   4   3  -3  359.16   21.50
   4   3  -3  361.86   21.30
  -4  -3   3  333.27   28.30
  -4  -3   3  346.47   21.70
  -4  -3   3  346.27   20.80
   3   3  -3 1451.35   56.69
  -3  -3   3 1541.05   58.19
  -3  -3   3 1477.85   55.09
  -3  -3   3 1511.65   66.69
  -3  -3   3 1408.56   61.09
   2   3  -3  138.39   12.00
   2   3  -3  134.39   10.90
  -2  -3   3  147.09   13.30
  -2  -3   3  164.48   15.90
  -2  -3   3  141.59   10.60
  -2  -3   3  142.29   14.50
   1   3  -3   55.19    6.80
   1   3  -3   55.09    8.00
  -1  -3   3   65.89    8.70
  -1  -3   3   61.19    6.70
  -1  -3   3   62.89    7.70
  -1  -3   3   58.49    8.60
   0   3  -3   27.60    5.50
   0   3  -3   29.40    7.20
   0  -3   3   29.00    4.50
   0  -3   3   35.80    9.30
   0  -3   3   28.80    5.70
   0  -3   3   38.70    5.90
  -1   3  -3    2.50    2.70
  -1   3  -3   11.90    4.90
   1  -3   3    3.10    3.30
   1  -3   3    8.50    4.30
   1  -3   3    9.60    2.50
   1  -3   3   13.20    2.40
  -2   3  -3  558.74   29.00
  -2   3  -3  565.44   28.90
  -2   3  -3  511.65   29.40
   2  -3   3  566.04   30.80
  -3   3  -3 3062.69  110.99
  -3   3  -3 3032.80   96.99
  -3   3  -3 3561.54  137.59
  -3   3  -3 3085.09   97.89
  -3   3  -3 3134.29  111.89
   3  -3   3 2997.70  112.99
  -4   3  -3 2057.99   82.99
  -4   3  -3 2087.79   71.79
  -4   3  -3 2070.19   87.59
  -4   3  -3 2001.80   69.19
  -4   3  -3 2021.80   81.99
   4  -3   3 2111.59   83.69
   4  -3   3 2046.80   83.69
  -5   3  -3  105.59    9.90
  -5   3  -3   74.69   10.80
   5  -3   3   93.69   14.20
   5  -3   3   91.59   14.20
  -6   3  -3   56.69    8.50
  -6   3  -3   49.80   10.90
   6  -3   3   45.70   12.20
   6  -3   3   52.39   14.30
  -7   3  -3   52.39   12.20
  -7   3  -3   45.90   10.60
   7  -3   3   55.79   14.70
   7  -3   3   52.79   14.70
  -8   3  -3  219.78   23.40
   8  -3   3  253.17   28.50
  -9   3  -3  348.27   35.60
  -9   3  -3  339.57   31.90
   9  -3   3  311.37   31.80
   9  -3   3  365.56   36.40
 -10   3  -3  254.87   29.30
 -10   3  -3  217.78   30.20
  10  -3   3  204.58   26.60
  10  -3   3  254.87   32.10
 -11   3  -3  219.08   31.90
 -11   3  -3  206.78   28.70
  11  -3   3  180.38   26.20
 -12   3  -3  115.89   27.70
 -12   3  -3  126.39   28.80
 -12   3  -3   85.29   20.30
  12   2  -3    8.50   10.30
 -12  -2   3   18.10   15.20
  11   2  -3   -4.00    4.50
 -11  -2   3   -0.30    4.30
 -11  -2   3    1.40    7.70
  10   2  -3    6.40    7.40
 -10  -2   3   -3.30    3.30
 -10  -2   3    7.20   10.80
   9   2  -3  174.28   22.30
  -9  -2   3  160.38   17.20
  -9  -2   3  203.58   31.10
  -8  -2   3  170.38   17.60
  -8  -2   3  187.18   17.40
  -8  -2   3  196.28   29.00
   7   2  -3  226.08   21.90
  -7  -2   3  211.38   17.70
  -7  -2   3  247.08   29.90
   6   2  -3   46.60   11.20
  -6  -2   3   73.39    9.60
  -6  -2   3   78.99   10.40
  -6  -2   3   73.59   19.30
   5   2  -3 1030.50   46.40
  -5  -2   3 1054.79   57.59
  -5  -2   3  974.60   43.10
  -5  -2   3 1009.70   42.40
  -5  -2   3  952.40   44.40
   4   2  -3   13.10    4.40
   4   2  -3   11.20    5.40
  -4  -2   3    1.30    5.20
  -4  -2   3    5.10    4.10
  -4  -2   3    3.10    3.00
  -4  -2   3    8.20    5.70
   3   2  -3  102.99    9.00
   3   2  -3  105.39   10.20
  -3  -2   3  105.29   13.50
  -3  -2   3  128.29   10.00
  -3  -2   3  110.59   12.20
  -3  -2   3   83.19    9.30
   2   2  -3  134.69   10.50
   2   2  -3  136.99   10.10
  -2  -2   3  133.09   10.10
  -2  -2   3  154.18   11.20
  -2  -2   3  119.59   13.20
  -2  -2   3  121.29   11.50
   1   2  -3 3424.96  115.69
  -1  -2   3 3503.75  116.79
   0   2  -3  894.31   36.60
   0   2  -3  941.91   34.90
   0   2  -3  900.71   34.90
   0  -2   3  937.71   35.10
   0  -2   3  905.51   36.70
   0  -2   3  887.81   34.70
  -1   2  -3   55.29    7.00
  -1   2  -3   49.80    4.30
  -1   2  -3   53.99    7.50
   1  -2   3   49.00    7.40
   1  -2   3   54.79    4.50
   1  -2   3   56.29    7.00
  -2   2  -3  338.37   21.10
  -2   2  -3  334.27   13.80
  -2   2  -3  340.27   20.10
  -2   2  -3  356.06   20.50
   2  -2   3  356.46   22.00
   2  -2   3  367.26   13.80
  -3   2  -3   18.90    3.80
  -3   2  -3   23.50    7.10
  -3   2  -3    1.70    3.60
  -3   2  -3   15.00    6.00
   3  -2   3   16.20    6.00
   3  -2   3   17.40    3.80
   3  -2   3   14.90    5.80
  -4   2  -3  737.03   37.30
  -4   2  -3  706.53   30.70
   4  -2   3  708.53   37.90
   4  -2   3  705.73   30.50
   4  -2   3  723.53   38.60
  -5   2  -3  312.47   21.40
  -5   2  -3  297.17   23.80
  -5   2  -3  288.17   18.80
   5  -2   3  316.17   24.60
   5  -2   3  255.77   22.70
  -6   2  -3   81.29   12.40
  -6   2  -3   68.79   10.20
   6  -2   3   83.19   14.00
   6  -2   3   98.69   19.10
  -7   2  -3  849.02   47.40
   7  -2   3  751.52   50.99
   7  -2   3  805.62   47.60
  -8   2  -3  338.67   31.20
   8  -2   3  402.06   34.80
   8  -2   3  382.46   32.70
   9  -2   3  111.99   24.30
   9  -2   3  139.19   20.40
 -10   2  -3   15.20   10.30
 -10   2  -3   20.70   11.20
  10  -2   3   15.90   10.30
  10  -2   3   16.00   11.00
 -11   2  -3   35.10   15.90
 -11   2  -3   24.10   15.30
 -12   2  -3   52.59   17.50
 -12   2  -3   23.40   13.50
 -12   2  -3   15.50   12.80
 -13   2  -3  123.39   29.90
 -13   2  -3  142.69   28.40
 -13   2  -3  156.98   35.70
  12   1  -3   72.69   22.30
 -12  -1   3   55.09   24.00
  11   1  -3  199.18   28.00
 -11  -1   3  220.98   20.60
 -11  -1   3  145.49   35.80
  10   1  -3  235.58   28.60
 -10  -1   3  182.38   36.20
 -10  -1   3  239.28   20.90
   9   1  -3  291.57   29.60
  -9  -1   3  281.37   22.40
  -9  -1   3  376.16   40.70
  -9  -1   3  283.27   23.50
   8   1  -3  193.48   22.70
  -8  -1   3  170.68   17.10
  -8  -1   3  214.58   18.00
  -8  -1   3  230.38   30.00
   7   1  -3  214.68   21.70
  -7  -1   3  198.18   16.20
  -7  -1   3  178.08   24.90
  -7  -1   3  184.98   16.50
   6   1  -3  127.09   15.40
  -6  -1   3  152.68   20.90
  -6  -1   3  103.59   10.90
  -6  -1   3  135.29   12.80
   5   1  -3   12.10    5.80
  -5  -1   3    7.10    4.70
  -5  -1   3   15.00    4.60
  -5  -1   3   10.40    7.30
  -5  -1   3    6.90    3.80
   4   1  -3 2315.27   83.69
  -4  -1   3 2259.57   76.29
  -4  -1   3 2228.18   86.29
  -4  -1   3 2202.78   81.79
  -4  -1   3 2241.38   76.99
  -4  -1   3 2292.57   92.79
   3   1  -3 3244.08  117.59
   3   1  -3 3394.56  111.59
  -3  -1   3 3162.68  109.79
  -3  -1   3 3223.58  113.99
  -3  -1   3 3355.96  119.79
  -3  -1   3 3351.26  105.69
   2   1  -3  763.42   36.20
   2   1  -3  776.82   27.80
   2   1  -3  764.02   31.90
  -2  -1   3  744.53   31.50
  -2  -1   3  803.72   28.10
   1   1  -3  665.23   30.30
   1   1  -3  682.63   27.60
   1   1  -3  678.53   25.30
  -1  -1   3  729.63   31.30
  -1  -1   3  730.93   28.20
  -1  -1   3  683.13   25.50
   0   1  -3 1948.11   65.69
   0   1  -3 1979.80   66.49
   0  -1   3 1997.70   66.89
   0  -1   3 1979.40   65.59
  -1   1  -3  257.57   14.40
  -1   1  -3  200.68   10.60
  -1   1  -3  210.28   12.30
   1  -1   3  194.18   12.90
   1  -1   3  212.98   10.70
   1  -1   3  219.58   12.50
  -2   1  -3 1606.24   56.39
  -2   1  -3 1526.15   52.19
  -2   1  -3 1560.34   56.79
  -2   1  -3 1562.84   57.99
   2  -1   3 1505.05   57.99
   2  -1   3 1506.35   51.99
  -3   1  -3 1467.25   56.19
  -3   1  -3 1434.06   57.59
  -3   1  -3 1482.65   56.39
  -3   1  -3 1464.35   52.19
   3  -1   3 1391.76   56.19
   3  -1   3 1485.65   58.29
   3  -1   3 1407.66   51.79
  -4   1  -3  357.26   22.70
  -4   1  -3  334.77   19.80
  -4   1  -3  380.06   24.30
   4  -1   3  322.77   23.60
   4  -1   3  359.36   24.10
   4  -1   3  362.36   23.50
  -5   1  -3 1986.20   81.69
  -5   1  -3 2040.40   77.39
  -5   1  -3 2061.29   80.59
   5  -1   3 2075.99   81.79
   5  -1   3 2084.49   82.59
   5  -1   3 2064.39   77.19
  -6   1  -3  284.87   24.20
  -6   1  -3  327.57   23.20
   6  -1   3  305.97   24.70
   6  -1   3  236.28   22.60
  -7   1  -3  180.78   20.90
   7  -1   3  125.39   17.40
   7  -1   3  156.28   19.10
  -8   1  -3   86.29   19.00
   8  -1   3   76.29   17.60
   8  -1   3   71.79   16.10
  -9   1  -3   10.20    7.40
  -9   1  -3   46.90   17.30
   9  -1   3   22.60   10.90
   9  -1   3    9.90    8.30
 -10   1  -3  225.68   26.00
 -10   1  -3  166.98   26.00
 -10   1  -3  199.98   26.40
  10  -1   3  196.58   26.90
 -11   1  -3  203.88   30.40
 -11   1  -3  264.97   29.20
 -11   1  -3  186.68   27.70
 -12   1  -3  151.38   31.30
 -12   1  -3  198.88   26.90
 -13   1  -3  211.68   32.70
 -13   1  -3  141.19   32.10
 -13   1  -3  260.47   39.00
  12   0  -3  104.29   26.20
 -12   0   3   70.99   24.90
 -11   0   3  205.28   19.50
 -11   0   3  202.78   34.00
  10   0  -3  147.29   28.10
 -10   0   3  110.69   14.50
 -10   0   3  110.39   29.30
   9   0  -3   37.90   14.60
  -9   0   3   25.50   14.10
  -9   0   3   24.00    8.40
  -9   0   3    2.00    4.40
   8   0  -3   59.89   16.40
  -8   0   3   88.49   12.30
  -8   0   3  130.49   26.30
  -8   0   3   80.29   11.10
   7   0  -3  447.26   32.70
  -7   0   3  328.47   33.10
  -7   0   3  322.37   21.70
  -7   0   3  365.86   23.50
   6   0  -3 1410.86   65.19
  -6   0   3 1427.56   54.99
  -6   0   3 1331.27   55.29
  -6   0   3 1525.55   73.29
   5   0  -3  374.26   26.20
  -5   0   3  383.26   20.00
  -5   0   3  405.26   30.90
  -5   0   3  369.06   20.20
   4   0  -3 2339.87   93.99
   4   0  -3 2527.15   90.69
  -4   0   3 2451.85   81.39
  -4   0   3 2459.55   80.69
  -4   0   3 2325.17   88.39
  -4   0   3 2559.94   96.79
  -4   0   3 2392.26   90.49
   3   0  -3   55.19   10.90
   3   0  -3   56.99    8.30
  -3   0   3   58.69    5.00
  -3   0   3   59.19    8.20
  -3   0   3   67.49   10.50
  -3   0   3   56.99    5.10
   2   0  -3   87.09   10.30
   2   0  -3  112.19    9.80
  -2   0   3   92.79    4.50
  -2   0   3   95.99    9.20
  -2   0   3  119.59   12.10
  -2   0   3   96.29    4.50
   1   0  -3   93.09    9.10
   1   0  -3  102.19    8.10
  -1   0   3   87.39    9.30
  -1   0   3   95.39    8.20
   0   0  -3   56.09    4.70
   0   0  -3   58.19    5.60
   0   0  -3   52.49    6.10
   0   0   3   43.60    5.90
   0   0   3   53.39    4.70
  -1   0  -3  455.45   20.80
  -1   0  -3  462.75   19.00
  -1   0  -3  502.15   20.30
   1   0   3  478.75   21.10
   1   0   3  443.86   18.90
   1   0   3  444.06   19.70
  -2   0  -3 2949.60   98.19
   2   0   3 2849.22   97.89
  -3   0  -3  170.38   12.50
  -3   0  -3  179.68   12.80
  -3   0  -3  198.58   15.20
  -3   0  -3  170.18   12.60
   3   0   3  172.88   14.60
   3   0   3  162.08   12.50
   3   0   3  159.58   12.60
  -4   0  -3 1001.20   45.50
  -4   0  -3  945.01   42.30
  -4   0  -3 1019.80   42.50
   4   0   3 1034.10   43.20
   4   0   3  916.61   42.40
   4   0   3 1011.20   46.00
  -5   0  -3   44.70   11.10
  -5   0  -3   23.60    7.10
  -5   0  -3   30.20    8.10
   5   0   3   32.30    8.60
   5   0   3   21.20    8.00
   5   0   3   20.40    6.90
  -6   0  -3    0.10    3.10
   6   0   3    2.70    5.30
   6   0   3    3.60    4.50
   6   0   3   -3.00    2.60
  -7   0  -3  563.54   39.30
   7   0   3  493.35   33.90
   7   0   3  458.65   33.60
  -8   0  -3  282.87   26.50
  -8   0  -3  292.87   31.50
   8   0   3  365.26   30.40
  -9   0  -3  140.49   19.70
  -9   0  -3  121.39   25.40
   9   0   3  198.48   23.80
 -10   0  -3  344.57   37.80
 -10   0  -3  259.57   29.00
 -10   0  -3  235.28   26.70
  10   0   3  231.18   27.90
 -11   0  -3  111.59   25.10
 -11   0  -3  171.98   23.70
 -11   0  -3   69.49   22.20
 -12   0  -3   17.40   12.00
 -12   0  -3   17.40   10.10
 -12   0  -3   36.10   18.70
 -13   0  -3   -5.80    6.30
 -13   0  -3   -4.00    7.90
  12  -1  -3   -1.40    7.30
 -12   1   3   -1.10    8.60
  11  -1  -3    5.60    8.70
 -11   1   3    9.00   12.30
 -11   1   3    6.50    5.90
  10  -1  -3  121.39   26.40
 -10   1   3  137.49   16.10
 -10   1   3  184.78   36.10
   9  -1  -3  496.95   41.30
  -9   1   3  598.84   49.40
  -9   1   3  454.15   30.10
  -9   1   3  453.65   29.60
   8  -1  -3  644.24   46.00
  -8   1   3  691.93   37.10
  -8   1   3  672.53   35.90
  -8   1   3  781.52   54.39
   7  -1  -3  918.71   53.59
  -7   1   3  965.90   44.30
  -7   1   3  964.50   43.50
  -7   1   3  988.60   59.39
   6  -1  -3  343.47   27.80
   6  -1  -3  323.77   20.70
  -6   1   3  348.77   21.30
  -6   1   3  355.76   30.80
   5  -1  -3   49.60   11.80
   5  -1  -3   51.79    7.20
  -5   1   3   30.60   10.10
  -5   1   3   56.89   12.00
  -5   1   3   43.10    6.60
   4  -1  -3  239.98   19.30
   4  -1  -3  232.48   13.90
  -4   1   3  281.27   22.40
  -4   1   3  227.28   13.90
  -4   1   3  234.88   18.60
   3  -1  -3 1095.69   46.90
   3  -1  -3 1123.59   39.70
   3  -1  -3 1136.29   49.00
  -3   1   3 1097.79   49.30
  -3   1   3 1105.09   39.40
  -3   1   3 1072.09   46.00
   2  -1  -3  327.67   20.60
   2  -1  -3  372.86   15.10
  -2   1   3  321.87   19.00
  -2   1   3  391.76   22.40
  -2   1   3  366.46   14.90
   1  -1  -3 1966.30   63.79
   1  -1  -3 1971.90   70.59
   1  -1  -3 1982.90   67.99
  -1   1   3 2039.60   71.09
  -1   1   3 2013.80   63.69
  -1   1   3 2012.30   67.79
   0  -1  -3  530.15   20.20
   0  -1  -3  505.85   22.70
   0  -1  -3  497.95   20.10
   0   1   3  477.55   22.30
   0   1   3  483.35   20.00
   0   1   3  484.95   19.80
  -1  -1  -3 1403.76   45.80
  -1  -1  -3 1430.46   50.39
  -1  -1  -3 1345.47   49.40
   1   1   3 1358.76   49.40
   1   1   3 1436.76   45.90
   1   1   3 1390.06   49.99
  -2  -1  -3 1090.99   38.20
  -2  -1  -3 1052.69   43.20
  -2  -1  -3 1065.39   42.20
  -2  -1  -3 1070.19   42.60
  -2  -1  -3 1086.59   37.70
   2   1   3 1117.59   42.60
  -3  -1  -3  878.91   34.80
  -3  -1  -3  885.11   35.00
  -3  -1  -3  923.31   39.70
  -3  -1  -3  958.10   41.20
  -3  -1  -3  907.51   39.10
   3   1   3  872.81   38.90
  -4  -1  -3 2705.43   92.39
  -4  -1  -3 2723.13   97.69
  -4  -1  -3 2701.53   98.69
  -4  -1  -3 2629.34   97.09
   4   1   3 2709.03   97.39
  -5  -1  -3 1403.96   61.29
  -5  -1  -3 1334.37   61.49
  -5  -1  -3 1545.05   62.59
  -5  -1  -3 1381.76   56.59
   5   1   3 1493.85   62.49
   5   1   3 1436.26   57.89
  -6  -1  -3 1787.02   72.79
  -6  -1  -3 1847.72   77.79
   6   1   3 1892.11   78.99
   6   1   3 1937.91   75.49
  -7  -1  -3 1655.93   72.59
   7   1   3 1581.84   73.09
   7   1   3 1539.55   69.09
  -8  -1  -3  244.38   24.50
  -8  -1  -3  289.27   31.10
   8   1   3  237.68   23.70
  -9  -1  -3   -2.50    3.20
  -9  -1  -3    1.10    6.50
   9   1   3    1.50    6.10
 -10  -1  -3    4.30    6.40
 -10  -1  -3   -1.50    4.70
 -10  -1  -3    0.10    7.50
  10   1   3   14.60    9.10
 -11  -1  -3  134.79   26.30
 -11  -1  -3  134.39   31.30
 -11  -1  -3  139.59   22.60
 -12  -1  -3  255.37   30.00
 -12  -1  -3  201.68   28.90
 -12  -1  -3  147.89   33.70
 -13  -1  -3  200.78   29.40
 -13  -1  -3  177.28   38.40
  12  -2  -3  117.09   30.30
 -12   2   3   99.99   28.50
  11  -2  -3  118.39   28.60
 -11   2   3  221.58   20.60
 -11   2   3  154.68   33.20
  10  -2  -3  346.57   37.30
 -10   2   3  276.27   36.00
 -10   2   3  320.97   25.30
   9  -2  -3  327.37   34.50
  -9   2   3  342.87   25.60
  -9   2   3  387.36   38.90
   8  -2  -3    4.40    6.50
   8  -2  -3    8.10    5.70
  -8   2   3   -1.30    2.70
  -8   2   3   18.20   10.40
   7  -2  -3   15.30    6.60
   7  -2  -3   28.00   11.10
  -7   2   3   15.30    7.70
   6  -2  -3   33.30   10.70
   6  -2  -3   56.59    8.90
  -6   2   3   55.19   10.70
  -6   2   3   32.00   11.00
   5  -2  -3   17.20    5.50
   5  -2  -3   32.20   10.50
   5  -2  -3    6.00    5.20
  -5   2   3   13.30    7.40
   4  -2  -3  578.84   33.90
   4  -2  -3  644.64   29.10
   4  -2  -3  560.24   33.10
  -4   2   3  564.04   27.50
  -4   2   3  606.54   33.60
  -4   2   3  633.44   35.70
   3  -2  -3  813.82   38.30
   3  -2  -3  787.12   38.00
   3  -2  -3  794.52   33.00
  -3   2   3  773.52   38.50
  -3   2   3  740.93   31.90
   2  -2  -3 1026.50   38.40
   2  -2  -3  957.80   41.80
   2  -2  -3 1053.49   42.60
  -2   2   3  985.00   42.40
  -2   2   3  969.50   37.70
  -2   2   3  966.50   41.10
   1  -2  -3  853.11   36.60
   1  -2  -3  887.41   35.10
   1  -2  -3  874.71   34.10
  -1   2   3  866.01   36.40
  -1   2   3  895.31   33.70
  -1   2   3  820.52   34.20
   0  -2  -3 1827.92   63.79
   0  -2  -3 1777.22   64.49
   0  -2  -3 1820.52   60.99
   0   2   3 1925.31   63.79
   0   2   3 1822.92   64.49
   0   2   3 1808.42   60.79
  -1  -2  -3  578.34   20.80
  -1  -2  -3  599.64   27.20
  -1  -2  -3  597.54   27.10
   1   2   3  590.14   27.10
   1   2   3  585.74   26.60
   1   2   3  601.44   21.10
  -2  -2  -3  200.48    9.00
  -2  -2  -3  191.58    8.60
  -2  -2  -3  216.98   15.10
   2   2   3  206.88   14.60
  -3  -2  -3 4991.00  164.08
  -3  -2  -3 5032.90  165.38
   3   2   3 4829.22  162.98
  -4  -2  -3 1381.06   58.59
  -4  -2  -3 1366.06   49.30
  -4  -2  -3 1379.96   57.49
  -4  -2  -3 1280.47   56.99
   4   2   3 1310.97   49.60
   4   2   3 1343.97   57.69
  -5  -2  -3 1873.61   78.49
  -5  -2  -3 1878.41   68.99
  -5  -2  -3 1951.50   77.79
   5   2   3 1915.61   78.69
   5   2   3 1912.11   70.39
  -6  -2  -3  238.98   22.10
   6   2   3  278.17   20.00
   6   2   3  316.07   25.70
  -7  -2  -3  122.09   16.50
  -7  -2  -3  119.19   13.60
   7   2   3   99.09   16.00
   7   2   3  129.59   14.70
  -8  -2  -3    6.30    6.70
  -8  -2  -3   25.60   12.80
   8   2   3   11.10    7.60
   8   2   3   18.60    7.90
  -9  -2  -3  348.57   37.60
  -9  -2  -3  264.77   27.30
   9   2   3  261.37   25.50
 -10  -2  -3  252.37   34.60
 -10  -2  -3  211.08   24.50
 -10  -2  -3  249.78   27.90
 -11  -2  -3  397.96   66.09
 -11  -2  -3  385.56   36.20
 -11  -2  -3  372.36   34.70
 -12  -2  -3  239.38   39.20
 -12  -2  -3  251.67   30.20
 -12  -2  -3  197.28   26.70
 -13  -2  -3  107.59   33.60
 -13  -2  -3  127.19   26.30
 -13  -2  -3  137.19   27.50
  12  -3  -3   89.19   26.60
 -12   3   3   46.60   20.00
  11  -3  -3   54.49   21.50
 -11   3   3   56.09   22.00
 -11   3   3   52.89   13.30
  10  -3  -3    7.40    9.80
 -10   3   3   -1.90    4.00
 -10   3   3   -1.50    6.30
   9  -3  -3    9.20    8.00
   9  -3  -3    7.70    5.90
  -9   3   3    1.70    7.30
   8  -3  -3  417.26   29.50
   8  -3  -3  452.45   39.00
   7  -3  -3  144.19   15.60
   7  -3  -3  121.49   23.20
  -7   3   3  109.19   18.20
  -7   3   3   74.19   11.60
   6  -3  -3 1121.39   51.89
   6  -3  -3 1069.69   74.39
  -6   3   3 1256.47   62.09
   5  -3  -3  374.06   27.10
   5  -3  -3  361.36   24.00
   5  -3  -3  354.16   28.40
  -5   3   3  424.16   24.60
  -5   3   3  377.86   28.60
   4  -3  -3  595.64   33.80
   4  -3  -3  653.23   32.40
   4  -3  -3  593.64   35.80
  -4   3   3  613.54   34.90
  -4   3   3  635.04   31.30
   3  -3  -3   72.09    9.90
   3  -3  -3   77.19   11.00
  -3   3   3   83.79    9.50
  -3   3   3   73.69   10.20
  -3   3   3   89.09   11.20
   2  -3  -3  328.07   20.80
   2  -3  -3  335.57   20.40
   2  -3  -3  339.47   21.40
  -2   3   3  356.86   21.30
  -2   3   3  360.06   21.30
  -2   3   3  339.77   19.70
   1  -3  -3  863.11   37.50
   1  -3  -3  841.52   39.10
   1  -3  -3  880.31   37.60
  -1   3   3  895.41   37.30
  -1   3   3  859.11   36.90
  -1   3   3  861.61   35.90
   0  -3  -3 4025.10  127.59
   0  -3  -3 3946.71  131.59
   0   3   3 4014.50  127.19
   0   3   3 4001.80  132.39
  -1  -3  -3  984.50   42.80
  -1  -3  -3 1010.90   34.10
  -1  -3  -3 1041.00   42.30
   1   3   3 1012.70   42.50
   1   3   3  982.20   33.80
   1   3   3 1016.10   42.40
  -2  -3  -3  780.62   37.20
  -2  -3  -3  840.02   38.60
   2   3   3  826.32   37.90
   2   3   3  857.31   38.40
  -3  -3  -3  126.29    6.00
  -3  -3  -3  113.39   13.00
  -3  -3  -3  122.29    6.00
   3   3   3  141.39   14.00
   3   3   3  121.39   13.10
  -4  -3  -3   28.60    8.90
  -4  -3  -3   11.50    3.20
  -4  -3  -3   19.80    7.50
  -4  -3  -3   19.90    4.20
   4   3   3   27.50    8.60
   4   3   3   13.60    5.90
  -5  -3  -3   28.90    8.90
  -5  -3  -3   27.40    8.60
  -5  -3  -3   35.80    6.40
   5   3   3   30.50    6.20
   5   3   3   18.70    7.60
  -6  -3  -3   77.19    9.10
  -6  -3  -3   94.69   14.20
   6   3   3   80.79   16.30
   6   3   3   93.09   10.50
  -7  -3  -3  444.16   33.20
  -7  -3  -3  421.86   25.70
   7   3   3  451.15   27.50
   7   3   3  452.35   35.30
  -8  -3  -3  495.55   37.90
   8   3   3  482.25   31.40
   8   3   3  511.95   39.80
  -9  -3  -3  327.67   38.00
  -9  -3  -3  342.57   31.40
  -9  -3  -3  336.17   27.10
   9   3   3  318.47   26.50
 -10  -3  -3  133.39   31.30
 -10  -3  -3  161.38   23.10
 -10  -3  -3  159.58   20.10
 -11  -3  -3  116.69   24.30
 -11  -3  -3  117.89   22.00
 -11  -3  -3   90.99   26.60
 -12  -3  -3    9.40    8.60
 -12  -3  -3   16.70   12.80
 -12  -3  -3   -2.50    5.00
 -13  -3  -3   -0.10    7.40
 -13  -3  -3   16.90   16.90
  12  -4  -3   16.10   15.30
 -12   4   3   14.90   14.20
  11  -4  -3   40.50   18.00
 -11   4   3   21.80   11.00
 -11   4   3   19.00   12.90
  10  -4  -3  184.68   30.10
  10  -4  -3  188.88   21.10
 -10   4   3  151.28   25.60
   9  -4  -3  337.77   28.40
   9  -4  -3  398.26   40.00
  -9   4   3  324.67   34.00
   8  -4  -3  453.65   32.30
   8  -4  -3  406.36   39.30
  -8   4   3  589.44   42.70
   7  -4  -3  460.55   31.80
   7  -4  -3  493.15   39.60
  -7   4   3  471.15   36.50
   6  -4  -3  951.80   47.80
   6  -4  -3  993.80   55.99
  -6   4   3  938.61   51.09
  -6   4   3  837.12   45.00
   5  -4  -3  117.69   16.70
   5  -4  -3  133.49   15.30
   5  -4  -3  157.68   16.30
  -5   4   3  133.79   16.00
  -5   4   3  149.09   15.30
   4  -4  -3  138.69   14.70
   4  -4  -3  145.29   17.10
   4  -4  -3  148.79   15.20
  -4   4   3  155.48   15.80
  -4   4   3  138.99   14.50
   3  -4  -3 1949.51   73.49
   3  -4  -3 1902.21   74.89
   3  -4  -3 1809.32   76.19
  -3   4   3 1939.81   73.19
  -3   4   3 1871.21   75.49
  -3   4   3 1912.71   73.79
   2  -4  -3  970.80   42.70
   2  -4  -3  945.71   43.90
   2  -4  -3  963.00   44.80
  -2   4   3 1012.10   42.20
  -2   4   3  959.50   43.60
   1  -4  -3 3831.72  131.59
   1  -4  -3 4033.30  131.69
   1  -4  -3 3892.31  135.39
  -1   4   3 3966.20  134.29
  -1   4   3 3911.51  130.59
  -1   4   3 3952.90  130.89
   0  -4  -3  290.77   15.90
   0  -4  -3  237.08   17.00
   0  -4  -3  309.47   20.90
   0   4   3  261.77   19.10
   0   4   3  246.18   14.70
  -1  -4  -3  298.27   13.70
  -1  -4  -3  292.57   20.90
  -1  -4  -3  294.37   19.50
   1   4   3  274.77   13.10
   1   4   3  309.87   20.80
   1   4   3  268.67   18.70
  -2  -4  -3  554.34   31.90
  -2  -4  -3  546.95   30.60
   2   4   3  544.85   30.50
   2   4   3  674.73   47.40
  -3  -4  -3  632.24   34.90
  -3  -4  -3  603.74   33.80
   3   4   3  559.74   32.80
   3   4   3  587.74   33.60
  -4  -4  -3 1250.87   39.40
  -4  -4  -3 1228.28   57.19
  -4  -4  -3 1228.68   39.40
   4   4   3 1273.57   58.49
   4   4   3 1187.18   56.09
  -5  -4  -3  736.43   27.40
  -5  -4  -3  720.63   41.40
  -5  -4  -3  689.33   27.50
   5   4   3  615.64   39.90
  -6  -4  -3  912.91   37.20
  -6  -4  -3  964.00   39.80
  -6  -4  -3  935.11   51.19
   6   4   3  949.01   53.59
  -7  -4  -3  754.92   33.50
  -7  -4  -3  688.13   44.40
  -7  -4  -3  671.73   33.60
   7   4   3  685.43   46.60
  -8  -4  -3  174.58   22.30
  -8  -4  -3  206.68   16.70
  -8  -4  -3  185.98   17.20
   8   4   3  237.48   27.40
  -9  -4  -3   69.29   17.40
  -9  -4  -3   62.29   13.20
  -9  -4  -3   58.49   20.30
 -10  -4  -3   19.40   14.20
 -10  -4  -3    3.20    7.00
 -10  -4  -3   13.90    7.70
 -11  -4  -3  235.08   24.10
 -11  -4  -3  286.57   31.70
 -11  -4  -3  164.98   36.80
 -12  -4  -3  230.58   25.00
 -12  -4  -3  199.18   28.90
 -12  -4  -3  242.08   47.40
  11  -5  -3   86.09   26.60
 -11   5   3  134.39   29.40
  10  -5  -3  206.08   31.80
  10  -5  -3  191.18   22.90
 -10   5   3  234.48   30.10
   9  -5  -3   22.90    9.60
  -9   5   3   25.10   12.20
   8  -5  -3    5.70    8.70
   8  -5  -3    3.00    5.90
  -8   5   3    9.90    8.20
   7  -5  -3   80.39   16.70
   7  -5  -3   82.79   19.90
  -7   5   3  104.59   21.10
   6  -5  -3   89.39   14.50
   6  -5  -3  108.89   21.60
  -6   5   3  102.09   12.90
  -6   5   3  103.19   15.10
   5  -5  -3 1042.80   52.99
   5  -5  -3  977.80   52.59
   5  -5  -3 1092.89   58.69
  -5   5   3  957.10   49.00
   4  -5  -3  521.95   34.80
   4  -5  -3  495.45   32.30
   4  -5  -3  427.46   27.40
  -4   5   3  463.85   28.30
  -4   5   3  456.55   30.20
   3  -5  -3   81.59   12.50
   3  -5  -3   72.99   14.20
   3  -5  -3   92.89   11.10
  -3   5   3   87.69   10.60
  -3   5   3   87.09   12.00
   2  -5  -3  639.44   34.60
   2  -5  -3  579.74   31.30
   2  -5  -3  609.94   35.90
  -2   5   3  606.64   34.60
  -2   5   3  622.34   33.40
  -2   5   3  671.13   34.00
   1  -5  -3   72.29    9.70
   1  -5  -3   93.59   10.90
   1  -5  -3   72.19   11.50
  -1   5   3   93.69   10.20
  -1   5   3   81.89   11.70
  -1   5   3   86.89   10.10
   0  -5  -3   24.40    7.10
   0  -5  -3   17.30    6.70
   0   5   3   15.50    6.80
   0   5   3   22.40    6.50
   0   5   3   19.90    5.40
  -1  -5  -3 1462.15   60.79
  -1  -5  -3 1470.55   64.99
  -1  -5  -3 1545.15   52.99
   1   5   3 1547.55   61.29
   1   5   3 1466.65   51.69
   1   5   3 1468.95   63.59
  -2  -5  -3  222.68   20.10
  -2  -5  -3  162.48   16.40
   2   5   3  238.78   19.20
   2   5   3  212.98    7.80
   2   5   3  221.18   19.70
   2   5   3  199.28    7.70
  -3  -5  -3  349.77   27.00
   3   5   3  391.66   27.20
  -4  -5  -3  304.37   25.70
   4   5   3  278.87   24.30
  -5  -5  -3  314.07   27.00
   5   5   3  287.37   26.40
  -6  -5  -3  142.59    9.20
  -6  -5  -3  157.38    9.70
  -6  -5  -3  137.19   18.70
   6   5   3  162.38   21.20
  -7  -5  -3   69.29    7.90
  -7  -5  -3   55.79   15.20
  -7  -5  -3   72.49    8.90
   7   5   3   63.59   17.30
  -8  -5  -3   90.29   10.50
  -8  -5  -3  120.09   19.30
  -8  -5  -3  108.19   10.80
   8   5   3  136.79   26.40
  -9  -5  -3  304.97   20.90
  -9  -5  -3  304.77   21.70
  -9  -5  -3  319.27   39.70
  -9  -5  -3  322.27   32.40
   9   5   3  313.17   34.60
 -10  -5  -3  267.87   31.20
 -10  -5  -3  329.27   43.20
 -10  -5  -3  262.57   21.90
 -11  -5  -3  193.68   40.60
 -11  -5  -3  155.98   25.40
 -11  -5  -3  163.18   18.20
 -12  -5  -3   48.70   24.10
 -12  -5  -3   20.00   12.10
  11  -6  -3   18.40   15.40
  10  -6  -3   10.00    8.50
  10  -6  -3    8.00    9.80
 -10   6   3   33.80   14.20
   9  -6  -3  100.29   25.10
   9  -6  -3  112.59   19.00
   8  -6  -3  212.68   29.80
   8  -6  -3  240.28   30.60
  -8   6   3  218.88   24.00
   7  -6  -3  312.07   33.60
   7  -6  -3  269.17   27.50
  -7   6   3  288.07   25.60
   6  -6  -3  710.73   50.29
   6  -6  -3  794.22   48.20
  -6   6   3  786.82   42.80
  -6   6   3  745.23   38.40
   5  -6  -3  382.86   32.70
   5  -6  -3  359.56   30.10
   5  -6  -3  303.47   23.70
  -5   6   3  324.07   23.90
   4  -6  -3    6.90    6.20
   4  -6  -3    2.90    3.40
   4  -6  -3    4.70    6.20
  -4   6   3   12.50    5.60
   3  -6  -3   25.30    7.60
   3  -6  -3   14.00    7.50
   3  -6  -3   44.80   11.90
  -3   6   3   32.00    7.80
   2  -6  -3  333.27   27.40
   2  -6  -3  325.97   22.70
   2  -6  -3  363.86   26.00
  -2   6   3  369.86   22.00
   1  -6  -3  524.45   34.40
   1  -6  -3  515.55   29.40
   1  -6  -3  514.95   28.90
  -1   6   3  479.15   27.00
  -1   6   3  457.35   27.20
   0  -6  -3 1156.68   56.49
   0  -6  -3 1164.28   47.10
   0  -6  -3 1068.29   49.30
   0   6   3 1096.69   45.40
   0   6   3 1122.19   48.80
  -1  -6  -3  983.50   50.99
  -1  -6  -3  935.01   45.70
   1   6   3  968.80   37.20
   1   6   3  925.31   37.20
   1   6   3  957.60   45.40
  -2  -6  -3  497.55   34.50
  -2  -6  -3  442.56   30.00
   2   6   3  547.55   32.30
   2   6   3  512.05   18.70
   2   6   3  485.75   19.60
  -3  -6  -3    8.00    5.40
   3   6   3   22.30    8.50
  -4  -6  -3   -4.00    3.30
   4   6   3   -3.60    2.80
  -5  -6  -3  201.18   23.00
  -6  -6  -3  814.62   51.79
   6   6   3  909.81   54.99
  -7  -6  -3  897.51   55.29
   7   6   3  786.52   54.09
  -8  -6  -3  220.18   27.00
  -8  -6  -3  175.98   11.00
  -8  -6  -3  200.48   11.60
   8   6   3  200.48   27.10
  -9  -6  -3   68.79   19.40
  -9  -6  -3   75.69    9.70
  -9  -6  -3   71.99   23.40
   9   6   3   84.69   21.50
 -10  -6  -3    7.00   13.90
 -10  -6  -3    4.20    3.90
 -10  -6  -3    8.10    9.80
 -11  -6  -3   -3.20   10.60
 -11  -6  -3   -3.10    6.40
 -12  -6  -3   39.80   22.90
 -12  -6  -3   54.49   20.40
  11  -7  -3   18.50   16.00
  10  -7  -3  160.28   34.90
  10  -7  -3  179.48   24.90
   9  -7  -3  121.29   24.20
   9  -7  -3   71.09   23.50
  -9   7   3  101.99   17.10
   8  -7  -3  151.58   32.00
   8  -7  -3  125.79   20.80
  -8   7   3  101.79   15.80
   7  -7  -3   -0.30    5.80
   7  -7  -3    1.70    7.40
  -7   7   3   15.60    7.60
  -7   7   3    2.40    4.60
   6  -7  -3   76.59   22.30
   6  -7  -3   56.19   17.00
  -6   7   3   70.89   10.30
  -6   7   3   75.69   12.00
   5  -7  -3   15.80    9.50
   5  -7  -3   40.30   13.60
   5  -7  -3   30.10    8.90
  -5   7   3   18.80    6.30
   4  -7  -3  145.49   20.30
   4  -7  -3  137.19   19.30
   4  -7  -3  118.29   13.30
  -4   7   3  156.88   14.30
   3  -7  -3  365.86   31.30
   3  -7  -3  346.07   29.10
   3  -7  -3  375.26   24.50
  -3   7   3  359.06   22.50
   2  -7  -3 1226.28   58.39
   2  -7  -3 1199.78   53.89
   2  -7  -3 1315.27   65.19
  -2   7   3 1180.38   51.09
   1  -7  -3 1010.60   48.40
   1  -7  -3 1168.08   58.69
   1  -7  -3  976.10   47.00
  -1   7   3  960.70   46.20
  -1   7   3 1002.70   45.40
   0  -7  -3  664.53   43.60
   0  -7  -3  707.33   35.00
   0  -7  -3  641.64   36.50
   0   7   3  692.43   33.40
   0   7   3  681.43   34.00
   0   7   3  737.53   37.20
  -1  -7  -3   82.09   12.20
  -1  -7  -3   94.79   15.60
   1   7   3   70.39    8.00
   1   7   3   71.89   11.30
   1   7   3   81.79    9.90
  -2  -7  -3   17.20    8.50
   2   7   3   10.90    2.70
   2   7   3    8.70    6.20
   2   7   3    9.90    2.90
  -3  -7  -3  245.18   25.40
   3   7   3  223.98   22.30
   4   7   3  976.30   54.39
  -5  -7  -3  417.76   35.30
   5   7   3  411.66   34.40
  -6  -7  -3  658.53   46.80
   6   7   3  611.84   45.70
  -7  -7  -3   61.19   17.30
   7   7   3   43.90   14.60
  -8  -7  -3   13.30   10.30
   8   7   3   -1.30    6.30
  -9  -7  -3    0.10    7.00
  -9  -7  -3    6.20    9.20
   9   7   3    0.60    7.10
 -10  -7  -3   44.50   18.20
 -10  -7  -3   58.59   25.90
 -11  -7  -3  168.38   42.10
 -11  -7  -3  142.99   30.60
 -12  -7  -3  115.39   27.60
 -12  -7  -3  173.08   40.50
  10  -8  -3    3.60    8.60
  10  -8  -3   11.10   12.90
   9  -8  -3   -0.80    6.80
   9  -8  -3    5.60    8.10
   8  -8  -3   63.19   19.50
   8  -8  -3   35.10   17.40
  -8   8   3   42.20   11.10
   7  -8  -3  322.27   36.50
   7  -8  -3  378.66   36.50
  -7   8   3  321.17   23.00
   6  -8  -3  383.16   36.50
   6  -8  -3  359.66   36.60
  -6   8   3  359.26   23.40
  -6   8   3  349.77   21.90
   5  -8  -3  527.15   29.60
   5  -8  -3  577.44   44.20
   5  -8  -3  611.64   45.40
  -5   8   3  522.15   28.90
   4  -8  -3  667.13   34.90
   4  -8  -3  721.63   47.60
   4  -8  -3  733.23   50.19
  -4   8   3  692.83   33.90
   3  -8  -3  139.19   21.30
   3  -8  -3  189.78   17.10
  -3   8   3  193.48   15.70
   2  -8  -3   31.00   10.50
   2  -8  -3   29.60    9.00
  -2   8   3   34.80    8.30
   1  -8  -3    4.10    4.60
   1  -8  -3    1.40    4.20
   1  -8  -3    7.00    7.60
  -1   8   3    5.70    4.50
   0  -8  -3  214.48   20.40
   0  -8  -3  256.47   31.80
   0   8   3  261.07   19.50
   0   8   3  236.68   20.10
   0   8   3  246.78   18.60
  -1  -8  -3  753.12   57.39
   1   8   3  738.93   40.90
   1   8   3  688.13   32.30
   1   8   3  723.73   33.10
  -2  -8  -3 1370.06   70.49
   2   8   3 1275.57   45.80
   2   8   3 1262.07   61.99
   2   8   3 1290.47   45.90
  -3  -8  -3  757.92   51.29
   3   8   3  831.42   48.10
  -4  -8  -3  478.15   39.50
   4   8   3  459.35   36.00
  -5  -8  -3   88.79   20.40
   5   8   3   96.59   20.20
  -6  -8  -3    1.10    7.20
   6   8   3   14.70   10.00
  -7  -8  -3   10.90   10.10
   7   8   3   -0.50    4.80
  -8  -8  -3  112.39   24.90
   8   8   3   90.39   22.40
  -9  -8  -3  209.38   41.20
  -9  -8  -3  231.18   31.70
 -10  -8  -3  249.88   33.70
 -10  -8  -3  204.58   42.10
 -11  -8  -3  106.59   26.90
 -11  -8  -3   69.19   28.60
  10  -9  -3   54.29   22.00
  10  -9  -3   46.40   17.70
 -10   9   3   81.09   28.90
   9  -9  -3  220.18   31.10
   9  -9  -3  224.18   35.50
   8  -9  -3  381.66   44.10
   8  -9  -3  490.15   45.00
   7  -9  -3  701.93   53.99
   7  -9  -3  663.73   55.89
   6  -9  -3  272.97   32.90
   6  -9  -3  401.16   39.90
   5  -9  -3   63.79    8.90
   5  -9  -3   66.69   18.60
   5  -9  -3   92.79   21.60
   4  -9  -3    6.80    4.80
   4  -9  -3   22.00   11.80
   4  -9  -3   17.90   10.10
  -4   9   3   20.70    5.90
   3  -9  -3  115.29   18.60
   3  -9  -3  115.09   13.50
   3  -9  -3  138.89   22.20
  -3   9   3  132.99   13.00
   2  -9  -3  567.44   38.30
   2  -9  -3  586.34   45.60
  -2   9   3  504.65   29.50
  -2   9   3  498.65   36.20
   1  -9  -3  657.83   39.10
   1  -9  -3  699.03   50.09
  -1   9   3  698.53   37.70
  -1   9   3  766.42   42.10
   0  -9  -3  877.81   57.79
   0   9   3  874.81   43.60
   0   9   3  940.71   47.00
   0   9   3  921.81   43.80
  -1  -9  -3 1026.50   62.69
   1   9   3  978.20   42.40
   1   9   3  984.90   42.50
   1   9   3  911.91   49.99
  -2  -9  -3  397.96   36.80
   2   9   3  325.97   28.20
   2   9   3  356.16   17.80
   2   9   3  362.76   18.20
  -3  -9  -3   27.50   12.20
   3   9   3   20.80    9.70
  -4  -9  -3    4.80    7.00
   4   9   3   -4.50    3.30
  -5  -9  -3   60.99   18.30
   5   9   3  128.99   25.50
  -6  -9  -3  175.88   26.90
   6   9   3  184.48   25.80
  -7  -9  -3  385.36   40.40
   7   9   3  407.76   40.40
  -8  -9  -3  256.27   33.50
   8   9   3  252.97   33.70
  -9  -9  -3  116.69   27.40
  -9  -9  -3  125.59   33.80
 -10  -9  -3   -5.10    7.00
 -10  -9  -3    5.90    8.80
 -11  -9  -3   20.10   14.20
 -11  -9  -3    5.70   15.20
   9 -10  -3   55.29   19.80
   8 -10  -3   46.90   19.30
  -8  10   3   61.89   23.70
   7 -10  -3   24.90   13.90
   7 -10  -3   17.20   13.00
  -7  10   3   37.10   18.30
   6 -10  -3   24.20   15.20
   6 -10  -3   30.40   15.70
  -6  10   3   41.60   27.60
   5 -10  -3  113.29   24.40
   5 -10  -3  144.99   29.20
  -5  10   3  109.59    7.40
  -5  10   3  129.29   28.30
   4 -10  -3  363.56   35.70
   4 -10  -3  326.67   19.90
   4 -10  -3  302.37   35.60
  -4  10   3  366.96   35.60
   3 -10  -3  365.66   37.90
   3 -10  -3  380.46   24.90
  -3  10   3  380.06   22.80
  -3  10   3  418.76   36.20
   2 -10  -3  568.64   47.80
   2 -10  -3  525.25   33.70
  -2  10   3  548.55   39.20
  -2  10   3  597.34   32.00
   1 -10  -3  234.98   26.90
   1 -10  -3  275.47   32.50
  -1  10   3  247.98   21.00
  -1  10   3  238.48   22.90
   0 -10  -3   -0.90    6.40
   0  10   3    4.60    5.80
   0  10   3   13.00    7.10
  -1 -10  -3   48.00   16.90
   1  10   3   57.39   13.60
   1  10   3   55.29    9.00
   1  10   3   48.00    9.90
  -2 -10  -3   43.20   16.30
   2  10   3   55.89   17.90
   2  10   3   56.99    6.70
   2  10   3   49.90    6.60
  -3 -10  -3   33.90   14.70
   3  10   3   62.99   16.60
  -4 -10  -3  489.55   44.50
   4  10   3  416.96   37.20
  -5 -10  -3  307.27   35.50
   5  10   3  298.87   32.40
  -6 -10  -3  180.48   28.50
   6  10   3  240.38   30.50
  -7 -10  -3    0.80    7.60
   7  10   3   38.30   16.60
  -8 -10  -3   22.20   15.20
  -8 -10  -3   28.60   17.40
   8  10   3   34.20   15.90
  -9 -10  -3  119.69   28.40
  -9 -10  -3   84.99   30.20
 -10 -10  -3  143.79   38.30
 -10 -10  -3  113.89   28.70
   8 -11  -3   15.70   13.10
  -8  11   3    7.60   10.60
   7 -11  -3  143.99   31.00
  -7  11   3   74.99   23.60
   6 -11  -3  241.68   65.19
  -6  11   3  256.77   35.20
   5 -11  -3  282.97   36.20
  -5  11   3  263.27   33.50
   4 -11  -3  130.89   29.30
  -4  11   3  126.49    8.00
  -4  11   3  191.98   26.60
   3 -11  -3   23.10   12.90
   3 -11  -3   28.10    8.10
  -3  11   3   40.60   14.30
  -3  11   3   37.60    8.00
   2 -11  -3    4.90    7.90
   2 -11  -3   -0.80    4.80
  -2  11   3    7.10    4.90
  -2  11   3    6.00    6.00
   1 -11  -3   73.89   22.00
  -1  11   3   49.80   14.70
  -1  11   3   81.49   12.40
   0 -11  -3  411.06   42.00
   0  11   3  430.16   30.90
   0  11   3  428.56   29.20
  -1 -11  -3  454.35   44.00
   1  11   3  355.16   23.70
   1  11   3  400.06   36.70
   1  11   3  410.76   25.20
  -2 -11  -3  307.17   37.00
   2  11   3  307.17   29.50
   2  11   3  343.47   21.10
   2  11   3  342.77   18.00
  -3 -11  -3  502.35   47.60
   3  11   3  454.25   38.10
  -4 -11  -3  204.68   30.40
   4  11   3  114.19   23.60
  -5 -11  -3   11.40   10.80
   5  11   3    7.90    8.30
  -6 -11  -3   81.19   24.10
   6  11   3  164.38   46.40
  -7 -11  -3   59.19   22.00
   7  11   3   38.60   16.30
  -8 -11  -3   81.89   28.10
  -8 -11  -3   75.49   24.40
  -9 -11  -3  323.87   41.90
  -9 -11  -3  290.57   46.40
   7 -12  -3  101.29   28.40
  -7  12   3  112.19   29.50
   6 -12  -3   58.89   22.60
  -6  12   3   17.10   14.60
   5 -12  -3   -1.80    7.80
  -5  12   3   -3.20    6.80
   4 -12  -3   11.60   10.80
  -4  12   3    5.80    8.60
   3 -12  -3  129.39   30.70
  -3  12   3  151.18   23.00
  -2  12   3  310.07   22.00
  -2  12   3  365.96   32.60
   1 -12  -3  321.87   40.60
  -1  12   3  324.17   28.50
  -1  12   3  292.57   24.10
   0 -12  -3  310.07   39.40
   0  12   3  382.86   27.90
   0  12   3  317.87   27.20
  -1 -12  -3  227.58   34.10
   1  12   3  277.67   20.50
   1  12   3  241.88   25.40
   2  12   3    6.80    4.60
   2  12   3   17.50    9.30
  -3 -12  -3   58.09   20.30
   3  12   3   65.39   18.00
  -4 -12  -3   43.10   18.40
   4  12   3   73.39   19.30
  -5 -12  -3  242.48   35.80
   5  12   3  170.08   26.50
  -6 -12  -3  220.88   34.50
   6  12   3  164.28   27.50
  -7 -12  -3   78.49   26.80
  -7 -12  -3   48.70   23.40
   7  12   3   84.59   24.90
  -8 -12  -3   50.39   23.70
  -8 -12  -3   72.79   25.10
   6 -13  -3   90.49   27.10
  -6  13   3   89.49   25.10
   5 -13  -3  209.28   34.80
  -5  13   3  100.39   26.00
   4 -13  -3  233.48   36.80
  -4  13   3  258.97   33.00
   3 -13  -3  201.18   40.40
  -3  13   3  253.27   30.30
   2 -13  -3  113.59   30.60
  -2  13   3  111.59   22.50
   1 -13  -3    7.00   11.30
  -1  13   3    1.40    5.00
  -1  13   3    5.00    6.80
   0 -13  -3   14.30   12.20
   0  13   3   15.90    8.50
   0  13   3    9.30    7.30
  -1 -13  -3   75.09   25.50
   1  13   3   76.69   11.50
   1  13   3   77.69   18.20
  -2 -13  -3  328.47   41.90
   2  13   3  355.56   33.20
  -3 -13  -3  195.88   33.40
   3  13   3  260.47   30.10
  -4 -13  -3  249.38   37.50
   4  13   3  197.48   28.10
  -5 -13  -3  162.18   36.20
   5  13   3   89.69   23.00
  -6 -13  -3   75.49   27.90
  -6 -13  -3   38.80   19.40
   6  13   3   11.30   11.60
  -7 -13  -3    5.30   11.20
  -7 -13  -3   10.60   12.60
   4 -14  -3   12.80   13.90
  -4  14   3   36.70   17.00
   3 -14  -3   -7.40    7.10
  -3  14   3   -3.00    5.70
   2 -14  -3   55.49   24.40
  -2  14   3   57.19   16.30
   1 -14  -3   94.79   30.20
  -1  14   3   45.80   14.30
   0 -14  -3  162.28   36.10
   0  14   3  186.08   20.20
   0  14   3  193.48   21.50
  -1 -14  -3  227.78   44.90
   1  14   3  222.48   25.30
  -2 -14  -3  130.59   33.80
   2  14   3  112.29   24.10
  -3 -14  -3   60.89   23.30
   3  14   3   74.79   20.10
  -4 -14  -3    0.20    9.40
  -4 -14  -3    4.20   10.30
   4  14   3    0.30    7.90
  -5 -14  -3    1.70   10.00
  -5 -14  -3    9.30   13.50
  -6 -14  -3  105.19   29.90
  -6 -14  -3   60.49   24.90
   2 -15  -3   99.49   32.10
  -2  15   3   85.89   27.80
  -2 -15  -3   -3.80   11.60
  -2 -15  -3   19.60   12.70
  -3 -15  -3   71.69   22.70
  -3 -15  -3   88.49   29.90
  -2 -15   4   76.39   26.50
  -1 -15   4   86.39   29.90
   0 -15   4  251.57   42.00
   1 -15   4   64.19   26.40
  -2  15  -4   13.70   12.60
  -5 -14   4   66.59   24.40
  -5 -14   4   62.99   24.90
  -4 -14   4  119.89   32.30
  -4 -14   4  110.39   27.90
  -3 -14   4   73.09   24.30
  -3 -14   4  111.29   25.20
  -2 -14   4   76.29   24.40
  -2 -14   4   95.29   22.40
   1  14  -4  165.98   21.40
  -1 -14   4  132.39   32.40
   0  14  -4   15.30    9.80
   0 -14   4    9.80   12.90
  -1  14  -4   14.50   11.30
   1 -14   4   15.60   14.20
   2 -14   4   72.49   25.60
  -3  14  -4   85.79   21.10
   3 -14   4   49.90   22.40
  -4  14  -4  145.69   30.20
   4 -14   4   70.69   31.20
  -6 -13   4  268.47   38.90
  -6 -13   4  196.08   39.70
  -5 -13   4  143.79   34.60
  -5 -13   4  116.19   31.80
  -4 -13   4  148.39   35.20
  -4 -13   4  153.58   31.40
  -3 -13   4   51.99   18.50
  -3 -13   4   39.10   19.00
   2  13  -4   -3.50    7.00
  -2 -13   4   14.50   10.40
  -2 -13   4    9.50   11.50
   1  13  -4  142.69   19.00
  -1 -13   4   77.49   24.00
  -1 -13   4   97.59   19.50
   0  13  -4  218.58   23.70
   0 -13   4  210.98   34.20
   0 -13   4  143.29   17.10
  -1  13  -4  207.68   25.20
   1 -13   4  256.07   38.30
  -2  13  -4  249.97   28.70
   2 -13   4  218.88   36.30
  -3  13  -4   87.59   32.50
   3 -13   4   96.89   29.40
  -4  13  -4    4.50   10.00
   4 -13   4   -6.00    6.50
  -5  13  -4    7.20   10.60
   5 -13   4   -2.00    7.70
  -6  13  -4   31.40   16.30
   6 -13   4   61.29   23.60
  -8 -12   4  162.48   33.70
  -8 -12   4   99.69   31.40
  -7 -12   4   67.09   22.20
  -7 -12   4  107.99   32.30
  -6 -12   4   39.10   18.60
  -6 -12   4   18.10   14.70
  -5 -12   4   -1.00    6.90
  -5 -12   4    4.90   11.50
   4  12  -4   51.09    7.30
  -4 -12   4    5.50    8.50
  -4 -12   4   85.19   25.30
   3  12  -4  200.68   17.80
  -3 -12   4  177.18   27.50
  -3 -12   4  193.78   38.20
   2  12  -4  529.85   34.30
  -2 -12   4  654.73   46.90
  -2 -12   4  469.55   55.49
   1  12  -4  138.39   18.90
  -1 -12   4  134.49   19.70
  -1 -12   4  128.99   36.20
   0  12  -4  143.69   19.20
   0 -12   4  179.28   19.00
   0 -12   4  223.18   44.40
  -1  12  -4   62.19   16.60
   1 -12   4   65.99   22.90
   1 -12   4   45.00    6.50
  -2  12  -4    3.20    6.90
   2 -12   4   -0.60    6.50
  -3  12  -4   15.80   10.80
   3 -12   4   38.70   18.70
  -4  12  -4  196.18   37.90
   4 -12   4  232.08   35.70
  -5  12  -4   57.09   19.60
   5 -12   4  104.59   29.90
  -6  12  -4  390.26   42.80
   6 -12   4  402.06   48.60
  -7  12  -4  200.28   39.50
   7 -12   4  134.59   36.60
  -9 -11   4   14.60   23.50
  -9 -11   4   -0.60    7.90
  -8 -11   4   11.20   15.20
  -8 -11   4   -3.00    7.40
  -7 -11   4   91.99   30.30
  -6 -11   4  225.08   36.30
   5  11  -4  518.75   22.20
  -5 -11   4  487.75   46.90
  -5 -11   4  492.35   49.40
   4  11  -4  309.77   19.70
  -4 -11   4  368.16   39.80
  -4 -11   4  328.17   37.70
   3  11  -4  193.48   17.80
  -3 -11   4  189.58   29.10
  -3 -11   4  295.17   32.50
   2  11  -4   -0.80    6.10
  -2 -11   4   23.60   12.80
  -2 -11   4    8.30    8.70
   1  11  -4    4.70    5.50
  -1 -11   4    0.10    7.00
  -1 -11   4    3.20    5.30
   0  11  -4   79.99   19.50
   0 -11   4   89.49   23.20
   0 -11   4   95.39   13.80
   0 -11   4   43.20   10.90
  -1  11  -4  175.48   21.10
   1 -11   4   80.29   22.90
   1 -11   4  135.29   12.40
   1 -11   4  156.08   12.80
  -2  11  -4  366.96   33.40
   2 -11   4  470.45   46.80
  -3  11  -4  393.86   35.90
   3 -11   4  357.16   41.90
  -4  11  -4  386.26   37.40
   4 -11   4  397.16   62.29
  -5  11  -4  144.49   35.80
   5 -11   4   57.29   20.90
  -6  11  -4   66.89   21.90
   6 -11   4   95.19   28.40
  -7  11  -4   52.69   21.90
   7 -11   4   22.80   15.50
  -8  11  -4   39.10   18.40
   8 -11   4   54.99   21.50
  -9 -10   4   55.19   20.10
  -9 -10   4  149.88   38.20
  -8 -10   4  142.99   29.90
  -8 -10   4  144.49   36.80
  -7 -10   4  274.87   34.00
  -7 -10   4  297.57   42.00
   6  10  -4  318.57   16.20
  -6 -10   4  371.66   43.30
  -6 -10   4  323.07   36.50
   5  10  -4  138.39   11.70
   5  10  -4  130.79   12.00
  -5 -10   4  174.68   26.40
  -5 -10   4  177.38   34.90
   4  10  -4   12.70    5.10
  -4 -10   4    0.40    7.10
  -4 -10   4    7.10    8.20
   3  10  -4    4.70    5.10
   3  10  -4    3.40    5.50
  -3 -10   4   18.40   10.90
  -3 -10   4   13.90    9.30
   2  10  -4  202.98   19.00
  -2 -10   4  168.18   26.10
  -2 -10   4  197.18   24.40
   1  10  -4  765.22   41.80
  -1 -10   4  773.32   57.09
  -1 -10   4  748.13   46.10
   0  10  -4 1021.10   52.99
   0 -10   4 1124.69   52.79
   0 -10   4 1149.89   70.99
   0 -10   4  971.30   48.00
  -1  10  -4  694.03   42.90
   1 -10   4  633.64   51.49
   1 -10   4  654.53   35.90
   1 -10   4  569.84   29.10
  -2  10  -4  275.27   27.00
   2 -10   4  238.88   31.80
  -3  10  -4   84.19   18.00
   3 -10   4  153.08   32.50
  -4  10  -4   21.00   10.00
   4 -10   4    9.50   10.70
  -5  10  -4   71.69   20.30
   5 -10   4   26.80   14.40
   6 -10   4  171.88   35.90
  -7  10  -4  242.68   33.40
   7 -10   4  183.98   38.00
  -8  10  -4  133.29   30.80
   8 -10   4  103.79   29.80
  -9  10  -4  189.68   38.50
   9 -10   4  253.17   38.80
 -10  -9   4  188.18   46.60
  -9  -9   4   30.20   19.90
  -9  -9   4   80.39   22.60
  -8  -9   4  204.18   28.10
  -8  -9   4  192.48   40.30
   7   9  -4  185.38   13.60
  -7  -9   4  177.08   36.60
  -7  -9   4  154.78   24.60
   6   9  -4   23.40    6.20
  -6  -9   4   41.30   15.10
  -6  -9   4   19.60   12.30
  -6  -9   4   16.70    7.30
   5   9  -4   55.89    8.30
  -5  -9   4   39.50   16.40
  -5  -9   4   43.50    9.00
  -5  -9   4   21.40   11.40
   4   9  -4  243.48   17.70
  -4  -9   4  269.27   30.30
  -4  -9   4  198.58   27.50
   3   9  -4  421.86   26.70
   3   9  -4  453.55   27.30
  -3  -9   4  419.86   38.30
   2   9  -4  832.42   42.90
   2   9  -4  889.11   43.30
  -2  -9   4  977.80   60.69
  -2  -9   4  881.11   52.89
   1   9  -4  505.45   31.40
  -1  -9   4  530.25   36.10
  -1  -9   4  590.14   46.30
   0   9  -4  355.96   26.50
   0  -9   4  312.47   31.90
   0  -9   4  369.96   26.10
   0  -9   4  292.27   32.10
  -1   9  -4   75.39   15.10
   1  -9   4   79.19    9.00
   1  -9   4   78.29   19.30
   1  -9   4   81.69    9.70
  -2   9  -4   46.20   13.30
   2  -9   4   30.80   13.30
  -3   9  -4  142.79   19.90
   3  -9   4   96.09   23.70
  -4   9  -4  590.94   44.50
   4  -9   4  654.63   51.79
  -5   9  -4  619.04   47.40
   5  -9   4  648.54   53.59
  -6   9  -4   89.19   22.70
   6  -9   4  198.08   29.80
  -7   9  -4  104.49   24.00
   7  -9   4  125.99   29.80
  -8   9  -4   39.70   18.80
   8  -9   4   25.40   14.70
  -9   9  -4    7.10   11.40
   9  -9   4   -4.30    6.90
  10  -9   4    8.70   11.20
 -11  -8   4  104.99   34.50
 -10  -8   4   53.19   23.90
 -10  -8   4   28.90   14.00
   9   8  -4    3.20    4.30
  -9  -8   4   -0.40    5.90
  -9  -8   4   -4.80    6.60
   8   8  -4   13.70    6.10
  -8  -8   4   29.70   18.30
  -8  -8   4   34.10   14.10
   7   8  -4  194.88   15.80
  -7  -8   4  145.29   32.20
  -7  -8   4  162.08   23.50
   6   8  -4  333.17   21.40
  -6  -8   4  338.67   33.10
  -6  -8   4  414.76   43.00
   5   8  -4  612.74   31.20
  -5  -8   4  644.74   46.10
  -5  -8   4  597.24   49.90
  -5  -8   4  614.94   32.30
   4   8  -4  588.84   30.00
  -4  -8   4  604.64   43.90
  -4  -8   4  538.95   44.30
  -4  -8   4  562.44   30.80
   3   8  -4  150.68   15.00
  -3  -8   4  148.39   21.20
  -3  -8   4  121.99   19.60
  -3  -8   4  162.48   16.70
   2   8  -4   35.80    9.50
  -2  -8   4   40.80   12.70
  -2  -8   4   54.49   10.80
  -2  -8   4   29.90   11.60
   1   8  -4   68.59   13.40
   1   8  -4   50.49   10.80
  -1  -8   4   57.19   16.60
  -1  -8   4   45.30   10.70
  -1  -8   4   63.99   14.30
   0   8  -4  559.84   33.10
   0  -8   4  539.45   29.60
   0  -8   4  584.94   33.20
   0  -8   4  539.35   41.80
  -1   8  -4  534.65   34.80
   1  -8   4  694.23   46.90
   1  -8   4  567.64   26.90
   1  -8   4  587.04   28.50
  -2   8  -4  765.22   45.00
   2  -8   4  833.82   54.89
  -3   8  -4  787.62   47.50
   3  -8   4  740.73   52.79
  -4   8  -4  688.43   46.80
   4  -8   4  766.72   54.29
  -5   8  -4   15.60    9.20
   5  -8   4    2.10    6.10
  -6   8  -4   14.80   10.80
   6  -8   4   -4.90    4.20
  -7   8  -4   40.50   16.60
   7  -8   4   43.90   17.30
  -8   8  -4  183.28   28.80
   8  -8   4  145.39   30.70
  -9   8  -4  265.77   36.40
   9  -8   4  254.07   40.70
 -10   8  -4  142.29   31.50
  10  -8   4  121.39   30.10
 -11   8  -4   78.39   27.90
  11  -8   4  122.79   31.10
 -11  -7   4   39.20   23.60
  10   7  -4    5.20    6.50
 -10  -7   4   -4.20    8.80
 -10  -7   4    5.20    7.40
   9   7  -4  265.37   22.50
  -9  -7   4  259.67   28.40
  -9  -7   4  238.88   39.20
   8   7  -4  241.58   20.40
  -8  -7   4  333.77   42.50
  -8  -7   4  241.18   27.00
   7   7  -4  236.08   19.00
  -7  -7   4  190.78   17.20
  -7  -7   4  206.28   32.10
  -7  -7   4  230.08   25.60
   6   7  -4  193.08   16.60
  -6  -7   4  173.28   15.70
  -6  -7   4  313.27   35.70
  -6  -7   4  245.28   30.20
   5   7  -4  150.78   14.10
  -5  -7   4  143.09   19.80
  -5  -7   4  213.78   28.20
   4   7  -4   63.49    9.10
  -4  -7   4   83.29   17.20
  -4  -7   4   61.99    8.80
  -4  -7   4   54.19   19.30
   3   7  -4  164.08   14.90
  -3  -7   4  164.68   21.40
  -3  -7   4  154.78   13.80
  -3  -7   4  155.88   20.20
   2   7  -4  132.19   13.60
  -2  -7   4  165.88   19.40
  -2  -7   4  163.98   20.40
   1   7  -4  842.72   40.10
  -1  -7   4  876.01   41.50
  -1  -7   4  872.81   45.30
  -1  -7   4  862.11   51.19
  -1  -7   4  790.82   40.70
   0   7  -4  835.22   41.60
   0   7  -4  803.12   42.20
   0  -7   4  836.32   38.00
   0  -7   4  869.01   41.40
   0  -7   4  895.11   52.19
  -1   7  -4  390.26   26.80
   1  -7   4  351.16   18.40
   1  -7   4  353.56   19.80
   1  -7   4  366.86   31.70
  -2   7  -4  103.39   14.70
   2  -7   4   94.69   20.20
  -3   7  -4   -0.70    4.50
  -4   7  -4   -5.40    2.40
   4  -7   4    3.10    6.00
  -5   7  -4  292.37   29.80
   5  -7   4  359.66   35.10
  -6   7  -4  190.98   25.50
   6  -7   4  204.98   27.40
  -7   7  -4  571.04   46.80
   7  -7   4  507.55   45.70
  -8   7  -4  218.08   31.00
   8  -7   4  213.48   30.60
  -9   7  -4  161.78   32.80
   9  -7   4  150.68   30.70
 -10   7  -4    2.80    7.80
  10  -7   4   -0.40    6.90
 -11   7  -4   26.30   16.40
  11  -7   4   22.40   13.30
  11   6  -4  144.79   20.40
 -11  -6   4  223.18   46.20
  10   6  -4  174.88   20.70
 -10  -6   4  214.38   44.60
 -10  -6   4  213.28   24.60
   9   6  -4  105.59   15.60
  -9  -6   4  121.29   18.30
  -9  -6   4   64.59   24.90
   8   6  -4   64.39   13.80
  -8  -6   4   51.79   20.80
   7   6  -4   18.30    7.70
  -7  -6   4   53.99   19.30
  -7  -6   4   35.80   11.80
   6   6  -4  208.58   17.40
  -6  -6   4  181.98   20.90
  -6  -6   4  176.88   27.00
  -6  -6   4  165.18   15.50
   5   6  -4   47.20    9.50
  -5  -6   4   62.19   11.40
  -5  -6   4   70.29   20.20
  -5  -6   4   59.59   14.10
   4   6  -4  362.16   22.30
  -4  -6   4  414.56   30.70
  -4  -6   4  354.56   21.80
  -4  -6   4  410.46   35.10
   3   6  -4  547.45   28.10
  -3  -6   4  501.65   26.80
  -3  -6   4  509.35   35.00
  -3  -6   4  530.55   38.00
   2   6  -4   65.29    9.60
  -2  -6   4   64.69   12.80
  -2  -6   4   80.09   13.50
  -2  -6   4   74.09    9.20
  -2  -6   4   69.29   14.50
   1   6  -4  191.38   15.20
  -1  -6   4  150.18   14.30
  -1  -6   4  171.08   16.90
  -1  -6   4  169.28   14.70
  -1  -6   4  178.68   19.70
   0   6  -4  212.98   17.30
   0  -6   4  212.38   15.00
   0  -6   4  219.88   17.80
   0  -6   4  221.88   22.30
   0  -6   4  217.38   17.20
  -1   6  -4  176.18   16.80
  -1   6  -4  147.09   15.20
   1  -6   4  139.29   10.00
   1  -6   4  195.98   12.60
   1  -6   4  162.38   19.30
  -2   6  -4  796.82   42.60
   2  -6   4  807.22   48.40
  -3   6  -4 1019.20   52.49
   3  -6   4 1022.70   57.29
  -4   6  -4  641.14   40.90
   4  -6   4  575.94   42.30
  -5   6  -4  547.75   40.10
   5  -6   4  573.84   43.60
  -6   6  -4    4.70    7.80
   6  -6   4    3.60    6.10
  -7   6  -4   13.40   10.50
   7  -6   4    7.00    7.30
  -8   6  -4   -9.00    4.00
  -8   6  -4    1.90    2.50
  -8   6  -4    6.50    3.00
   8  -6   4   -2.70    4.90
  -9   6  -4  115.09   28.10
   9  -6   4  128.19   27.60
 -10   6  -4  178.68   35.10
  10  -6   4  172.38   34.00
 -11   6  -4  105.39   28.80
  11  -6   4  202.68   31.30
 -12   6  -4   28.30   16.20
  12  -6   4   86.49   24.30
  12   5  -4  145.39   23.20
 -12  -5   4  137.09   41.90
  11   5  -4   52.99   15.90
 -11  -5   4   46.90   23.30
 -11  -5   4   72.39   20.80
  10   5  -4    7.70    7.60
 -10  -5   4    6.90    9.80
   9   5  -4    2.00    4.60
  -9  -5   4   10.90   12.20
  -9  -5   4    0.40    4.40
   8   5  -4  193.68   20.40
  -8  -5   4  231.68   34.30
  -8  -5   4  219.98   22.40
   7   5  -4  622.44   36.20
  -7  -5   4  624.44   53.19
  -7  -5   4  586.84   37.80
   6   5  -4 1007.60   46.30
  -6  -5   4  851.11   43.20
  -6  -5   4  935.51   49.10
  -6  -5   4 1037.70   65.59
   5   5  -4  550.94   30.00
  -5  -5   4  524.45   33.50
  -5  -5   4  545.75   29.40
   4   5  -4  997.70   48.20
   4   5  -4 1035.10   43.60
  -4  -5   4  972.90   49.30
  -4  -5   4  923.21   41.90
  -4  -5   4 1031.60   58.39
   3   5  -4  338.47   20.30
   3   5  -4  314.57   23.60
  -3  -5   4  359.46   29.10
  -3  -5   4  342.37   25.40
  -3  -5   4  282.67   18.60
   2   5  -4    0.70    3.40
   2   5  -4   -0.60    2.40
  -2  -5   4    1.30    3.20
  -2  -5   4   -1.60    3.30
  -2  -5   4   -1.00    1.50
  -2  -5   4   -1.50    2.80
   1   5  -4  776.92   42.80
   1   5  -4  895.61   38.90
  -1  -5   4  919.51   40.20
  -1  -5   4  948.91   46.50
  -1  -5   4  878.81   42.80
  -1  -5   4  841.52   38.20
   0   5  -4 2124.89   75.39
   0   5  -4 1978.60   80.69
   0  -5   4 1899.61   74.09
   0  -5   4 1949.51   73.59
   0  -5   4 1936.81   81.69
   0  -5   4 2067.79   71.19
  -1   5  -4  856.61   41.50
  -1   5  -4  877.31   40.90
  -1   5  -4  851.01   44.80
   1  -5   4  844.22   45.70
   1  -5   4  853.91   33.40
   1  -5   4  852.01   31.90
   1  -5   4  834.82   40.40
  -2   5  -4  928.01   45.80
  -2   5  -4  921.61   45.40
   2  -5   4  980.10   50.99
  -3   5  -4 1601.44   69.19
   3  -5   4 1597.94   73.69
  -4   5  -4  422.36   30.80
   4  -5   4  363.16   31.00
  -5   5  -4   47.60   13.50
   5  -5   4   77.09   17.40
  -6   5  -4  102.19   21.30
  -6   5  -4  120.49    8.90
  -6   5  -4  117.19    9.40
  -7   5  -4  393.26   21.80
  -7   5  -4  425.96   37.40
   7  -5   4  457.35   38.70
  -8   5  -4  914.41   43.30
  -8   5  -4 1031.50   47.70
  -8   5  -4 1001.90   63.99
   8  -5   4 1009.30   63.09
  -9   5  -4  403.56   29.90
  -9   5  -4  469.15   43.80
   9  -5   4  484.95   43.30
 -10   5  -4  175.48   28.30
 -10   5  -4  121.79   17.90
  10  -5   4  206.18   28.90
 -11   5  -4   47.20   19.80
 -11   5  -4   46.40   13.60
  11  -5   4   42.10   16.80
 -12   5  -4   15.80   13.70
  12  -5   4   20.90   14.10
 -12  -4   4   -0.80    8.80
  11   4  -4  113.89   23.50
 -11  -4   4   70.89   18.90
 -11  -4   4   55.19   24.50
  10   4  -4  111.19   21.90
 -10  -4   4   69.29   15.00
 -10  -4   4   73.99   24.20
   9   4  -4  420.56   33.10
  -9  -4   4  344.67   27.80
  -9  -4   4  456.15   48.80
   8   4  -4  625.34   40.10
  -8  -4   4  696.53   57.89
  -8  -4   4  644.04   38.30
   7   4  -4  831.72   44.40
  -7  -4   4  808.02   43.00
  -7  -4   4  736.53   42.70
  -7  -4   4  922.31   63.69
   6   4  -4  746.43   38.20
   6   4  -4  621.74   35.40
  -6  -4   4  649.14   36.90
  -6  -4   4  718.83   52.29
   5   4  -4   55.49    9.20
   5   4  -4   54.29   10.90
  -5  -4   4   37.80    9.60
  -5  -4   4   48.40   10.60
  -5  -4   4   62.39   17.10
   4   4  -4  242.98   18.70
   4   4  -4  256.67   18.00
  -4  -4   4  254.47   19.50
  -4  -4   4  240.98   25.00
  -4  -4   4  218.88   16.70
   3   4  -4  923.21   39.50
   3   4  -4  879.81   41.60
  -3  -4   4  946.71   50.39
  -3  -4   4  871.81   38.40
  -3  -4   4  968.80   43.90
  -3  -4   4  905.71   45.30
   2   4  -4 2505.35   86.09
   2   4  -4 2385.16   89.19
  -2  -4   4 2402.96   94.39
  -2  -4   4 2363.66   84.59
  -2  -4   4 2522.05   91.29
   1   4  -4 2392.36   84.99
   1   4  -4 2295.77   89.29
  -1  -4   4 2418.96   86.59
  -1  -4   4 2431.86   91.09
  -1  -4   4 2589.44   91.49
  -1  -4   4 2525.35   85.49
   0   4  -4  390.06   22.00
   0   4  -4  360.96   24.50
   0  -4   4  382.16   21.90
   0  -4   4  413.36   20.10
   0  -4   4  374.96   25.10
   0  -4   4  410.86   21.90
  -1   4  -4  290.87   19.30
  -1   4  -4  294.57   24.70
   1  -4   4  259.17   18.60
   1  -4   4  296.77   22.40
   1  -4   4  274.37   13.00
   1  -4   4  288.87   14.60
  -2   4  -4  756.72   40.30
  -2   4  -4  746.83   37.70
  -2   4  -4  787.62   37.90
   2  -4   4  667.33   38.90
  -3   4  -4   47.30   11.00
  -3   4  -4   27.10    8.20
  -3   4  -4   43.00   11.30
   3  -4   4   23.40    8.50
  -4   4  -4  664.33   23.60
  -4   4  -4  729.53   40.30
  -4   4  -4  663.63   24.00
   4  -4   4  658.63   40.70
  -5   4  -4  719.73   43.30
  -5   4  -4  670.73   29.80
  -5   4  -4  703.63   28.60
   5  -4   4  730.23   44.70
  -6   4  -4  395.66   21.90
  -6   4  -4  436.46   34.50
   6  -4   4  426.26   34.60
  -7   4  -4  685.53   36.90
  -7   4  -4  609.84   32.80
  -7   4  -4  745.53   49.10
  -8   4  -4  388.16   29.30
  -8   4  -4  389.26   26.60
  -8   4  -4  415.06   38.20
   8  -4   4  412.66   37.00
  -9   4  -4  238.88   30.40
  -9   4  -4  200.38   22.30
   9  -4   4  186.58   26.00
 -10   4  -4   -0.70    5.50
  10  -4   4   -5.10    4.10
 -11   4  -4    5.50    9.40
 -11   4  -4    0.20    6.40
  11  -4   4   -6.00    4.90
 -12   4  -4  101.29   23.60
 -12   4  -4   85.29   26.30
  12  -4   4   65.59   20.40
  12   3  -4  240.28   31.40
 -12  -3   4  239.98   49.60
  11   3  -4  343.37   34.40
 -11  -3   4  243.68   27.30
 -11  -3   4  307.67   44.30
  10   3  -4  160.18   22.60
 -10  -3   4  140.79   16.60
 -10  -3   4  122.49   33.10
   9   3  -4  273.77   27.20
  -9  -3   4  255.87   35.90
  -9  -3   4  240.98   21.20
   8   3  -4   41.40   14.50
  -8  -3   4   48.70   11.40
  -8  -3   4   34.10   15.90
  -8  -3   4   52.79   12.10
   7   3  -4  118.89   16.20
  -7  -3   4  202.48   28.00
  -7  -3   4  135.49   15.00
  -7  -3   4  147.99   15.00
   6   3  -4  174.48   17.80
  -6  -3   4  186.88   16.30
  -6  -3   4  182.48   16.70
  -6  -3   4  222.68   28.00
   5   3  -4  431.36   26.60
   5   3  -4  417.16   24.20
  -5  -3   4  412.16   25.40
  -5  -3   4  430.26   25.00
  -5  -3   4  403.86   34.90
   4   3  -4  750.82   35.70
   4   3  -4  712.93   33.50
  -4  -3   4  715.63   35.00
  -4  -3   4  724.63   34.50
  -4  -3   4  780.02   46.60
   3   3  -4 4219.18  142.09
   3   3  -4 4293.97  142.19
  -3  -3   4 4300.97  142.19
  -3  -3   4 4446.65  156.08
  -3  -3   4 4393.06  149.09
  -3  -3   4 4253.17  149.09
   2   3  -4   16.00    5.40
  -2  -3   4   21.10    8.20
  -2  -3   4   20.60    6.30
  -2  -3   4   12.90    4.20
  -2  -3   4   14.90    6.10
   1   3  -4  129.59   11.80
   1   3  -4  109.19   10.20
  -1  -3   4  107.59    9.70
  -1  -3   4  124.29   10.90
   0   3  -4   60.59    7.30
   0   3  -4   47.10    7.80
   0  -3   4   68.49    9.20
   0  -3   4   74.89    8.30
   0  -3   4   83.39    8.70
  -1   3  -4 2855.71  103.89
  -1   3  -4 2956.00  101.09
   1  -3   4 3007.30   94.79
   1  -3   4 2881.81  100.89
   1  -3   4 2996.50  105.19
  -2   3  -4 1444.36   58.09
  -2   3  -4 1442.06   59.59
  -2   3  -4 1404.96   45.30
  -2   3  -4 1448.26   57.29
   2  -3   4 1395.76   44.50
   2  -3   4 1409.66   60.19
  -3   3  -4 1751.12   56.29
  -3   3  -4 1664.13   69.19
  -3   3  -4 1647.24   70.59
  -3   3  -4 1772.42   69.59
   3  -3   4 1787.22   72.49
   3  -3   4 1708.73   55.29
  -4   3  -4 1678.73   58.49
  -4   3  -4 1662.73   72.29
  -4   3  -4 1723.73   71.59
  -4   3  -4 1697.63   59.89
   4  -3   4 1720.43   73.69
  -5   3  -4  642.24   31.10
  -5   3  -4  597.44   38.10
  -5   3  -4  644.24   29.20
   5  -3   4  630.84   39.90
  -6   3  -4    6.30    4.30
  -6   3  -4    8.50    5.00
  -6   3  -4    4.10    5.00
   6  -3   4    5.90    6.40
   6  -3   4    6.50    6.00
  -7   3  -4    7.90    7.30
  -7   3  -4   16.80    7.40
  -7   3  -4   10.30    5.70
   7  -3   4   15.50    9.50
   7  -3   4   22.90   11.10
  -8   3  -4    5.90    7.60
  -8   3  -4   -1.30    3.90
   8  -3   4   -6.10    3.80
  -9   3  -4  249.38   30.50
  -9   3  -4  233.28   25.60
   9  -3   4  229.88   27.80
 -10   3  -4  248.88   29.40
 -10   3  -4  341.47   37.10
  10  -3   4  351.96   35.40
 -11   3  -4  163.18   32.80
 -11   3  -4  150.98   25.00
  11  -3   4  186.78   27.30
 -12   3  -4   93.19   24.40
 -12   3  -4   99.29   27.40
 -12   3  -4   69.79   24.10
  12   2  -4   94.49   23.20
 -12  -2   4  121.99   36.10
  11   2  -4   30.20   13.10
 -11  -2   4   38.80   19.40
  10   2  -4    0.90    6.50
 -10  -2   4    6.90   10.10
 -10  -2   4   13.60    6.60
   9   2  -4   81.29   19.00
  -9  -2   4   18.10    7.60
  -9  -2   4   24.20    8.20
  -9  -2   4   41.10   17.40
   8   2  -4  197.28   22.70
  -8  -2   4  228.78   31.10
  -8  -2   4  247.38   19.10
  -8  -2   4  233.78   23.90
   7   2  -4  928.41   49.40
  -7  -2   4  835.32   40.10
  -7  -2   4 1004.50   63.39
  -7  -2   4  840.22   41.00
   6   2  -4  570.04   34.60
  -6  -2   4  503.95   41.50
  -6  -2   4  538.75   29.00
  -6  -2   4  561.34   28.50
   5   2  -4  264.27   21.00
  -5  -2   4  276.27   20.50
  -5  -2   4  299.27   18.30
  -5  -2   4  291.67   28.10
  -5  -2   4  284.77   18.20
   4   2  -4  203.28   16.40
   4   2  -4  186.88   12.70
  -4  -2   4  166.28   16.70
  -4  -2   4  211.98   22.00
  -4  -2   4  192.58   13.20
   3   2  -4  240.08   13.80
   3   2  -4  230.48   16.20
  -3  -2   4  273.27   22.70
  -3  -2   4  240.78   16.40
  -3  -2   4  209.18   13.50
  -3  -2   4  208.78   17.60
   2   2  -4   86.29   10.70
   2   2  -4   87.69   11.30
   2   2  -4   94.69    8.20
  -2  -2   4  108.99   10.10
  -2  -2   4   81.59    7.90
  -2  -2   4   82.09   11.40
   1   2  -4  474.25   22.30
   1   2  -4  475.45   25.30
   1   2  -4  477.95   23.10
  -1  -2   4  452.45   22.00
  -1  -2   4  480.75   25.90
  -1  -2   4  481.35   22.60
   0   2  -4 1124.99   42.90
   0   2  -4 1116.79   43.20
   0   2  -4 1128.89   44.30
   0  -2   4 1159.38   44.70
   0  -2   4 1183.28   44.20
   0  -2   4 1096.29   42.70
  -1   2  -4 5132.89  188.48
  -1   2  -4 4868.91  203.48
   1  -2   4 5291.37  208.48
   1  -2   4 4732.13  198.38
  -2   2  -4  761.52   36.10
  -2   2  -4  762.32   34.30
  -2   2  -4  780.62   29.90
   2  -2   4  689.83   33.60
   2  -2   4  779.22   27.60
   2  -2   4  742.63   36.10
  -3   2  -4 1199.48   44.20
  -3   2  -4 1287.07   52.49
  -3   2  -4 1240.88   53.89
  -3   2  -4 1238.78   52.19
   3  -2   4 1261.27   44.10
   3  -2   4 1204.58   53.99
  -4   2  -4  111.09   13.00
  -4   2  -4  109.49   13.70
  -4   2  -4  107.59    9.50
  -4   2  -4  100.99   12.80
   4  -2   4   95.09    8.90
   4  -2   4  108.09   13.80
  -5   2  -4  220.28   20.80
  -5   2  -4  179.48   14.40
  -5   2  -4  214.58   19.80
   5  -2   4  176.08   18.90
   5  -2   4  211.18   20.00
   5  -2   4  184.08   14.50
  -6   2  -4   86.89   12.30
  -6   2  -4   98.49   18.60
   6  -2   4   80.29   16.20
   6  -2   4   52.59   13.20
  -7   2  -4  900.51   57.79
  -7   2  -4  746.53   45.80
  -7   2  -4  887.91   47.80
   7  -2   4  699.83   49.30
   7  -2   4  849.81   49.80
  -8   2  -4  530.55   38.00
  -8   2  -4  531.35   39.70
   8  -2   4  441.26   37.10
   8  -2   4  379.96   39.80
  -9   2  -4  256.57   29.40
  -9   2  -4  296.87   31.50
   9  -2   4  329.17   32.20
 -10   2  -4   21.40   13.50
 -10   2  -4   29.30   13.40
  10  -2   4   23.40   11.90
 -11   2  -4   -4.20    4.20
 -11   2  -4    6.10    8.10
 -11   2  -4   -1.10    9.10
 -12   2  -4    7.60    8.60
 -12   2  -4    0.90    7.00
 -12   2  -4    0.90    8.30
 -13   2  -4   27.90   15.60
 -13   2  -4   14.80   14.40
 -13   2  -4   32.70   14.90
  12   1  -4   42.90   18.20
 -12  -1   4   19.00   16.00
  11   1  -4  102.29   28.70
 -11  -1   4  126.09   32.40
  10   1  -4  255.27   29.90
 -10  -1   4  238.48   36.50
 -10  -1   4  257.97   20.20
   9   1  -4  524.15   40.70
  -9  -1   4  443.06   29.00
  -9  -1   4  461.35   46.80
  -9  -1   4  459.35   27.60
   8   1  -4  312.77   29.50
  -8  -1   4  352.16   37.60
  -8  -1   4  317.77   22.10
  -8  -1   4  317.17   21.20
   7   1  -4  125.39   17.70
  -7  -1   4  184.38   14.40
  -7  -1   4  150.08   13.70
  -7  -1   4  155.88   23.60
   6   1  -4  105.49   14.70
  -6  -1   4  112.79   11.00
  -6  -1   4  114.19   22.60
  -6  -1   4  124.69   11.80
   5   1  -4    1.90    3.10
  -5  -1   4    2.50    3.70
  -5  -1   4   -0.90    1.40
  -5  -1   4   -2.00    1.20
  -5  -1   4    0.90    4.80
   4   1  -4  513.55   28.50
  -4  -1   4  542.05   35.10
  -4  -1   4  458.65   21.20
  -4  -1   4  488.85   21.10
  -4  -1   4  463.25   29.30
  -4  -1   4  466.25   26.80
   3   1  -4   49.90    9.50
   3   1  -4   64.49   13.20
  -3  -1   4   50.39    9.30
  -3  -1   4   38.90   10.10
  -3  -1   4   42.20    4.50
   2   1  -4 2166.78   69.39
   2   1  -4 2146.59   81.39
  -2  -1   4 2156.68   75.89
  -2  -1   4 2202.38   82.69
  -2  -1   4 2214.38   69.89
   1   1  -4 1641.74   58.39
   1   1  -4 1576.54   61.19
  -1  -1   4 1643.34   54.69
  -1  -1   4 1711.53   58.69
  -1  -1   4 1648.64   62.09
   0   1  -4  932.01   37.70
   0   1  -4  940.01   36.30
   0   1  -4  951.90   35.90
   0  -1   4  963.70   37.90
   0  -1   4  955.80   36.10
   0  -1   4  953.50   36.10
  -1   1  -4   43.70    6.70
  -1   1  -4   49.40    5.90
  -1   1  -4   46.30    6.20
   1  -1   4   43.60    6.50
   1  -1   4   40.60    5.50
   1  -1   4   50.19    6.40
  -2   1  -4  254.87   16.10
  -2   1  -4  283.17   14.60
  -2   1  -4  269.97   17.90
   2  -1   4  295.17   14.60
   2  -1   4  279.87   18.70
   2  -1   4  284.77   16.80
  -3   1  -4 1767.82   63.19
  -3   1  -4 1775.52   66.79
  -3   1  -4 1757.82   66.99
  -3   1  -4 1836.92   69.99
   3  -1   4 1842.22   70.39
   3  -1   4 1767.42   62.79
  -4   1  -4  882.81   42.00
  -4   1  -4  906.61   45.90
  -4   1  -4  910.41   38.60
   4  -1   4  914.91   42.20
   4  -1   4  904.71   44.50
  -5   1  -4 1007.90   48.00
  -5   1  -4 1006.10   48.50
  -5   1  -4 1044.70   45.60
  -5   1  -4 1009.50   50.39
   5  -1   4 1041.50   45.60
   5  -1   4 1117.69   50.79
   5  -1   4  978.40   50.09
  -6   1  -4  422.06   26.70
   6  -1   4  344.47   28.30
   6  -1   4  363.26   27.90
   6  -1   4  395.36   25.80
  -7   1  -4  270.27   25.50
   7  -1   4  275.37   25.80
   7  -1   4  269.07   26.10
  -8   1  -4   -0.50    4.90
  -8   1  -4    4.40    5.90
   8  -1   4   15.30    8.50
   8  -1   4   -3.90    3.60
  -9   1  -4    0.40    6.30
  -9   1  -4    5.30    7.20
   9  -1   4   11.10    8.90
   9  -1   4    6.30    7.20
 -10   1  -4   68.89   19.10
 -10   1  -4   38.10   14.80
 -10   1  -4   20.90   10.90
 -11   1  -4  233.48   32.40
 -11   1  -4  174.88   26.80
 -11   1  -4  255.17   29.50
 -12   1  -4  149.09   34.70
 -12   1  -4  201.38   27.50
 -12   1  -4  128.09   27.90
 -13   1  -4  122.99   26.80
 -13   1  -4  161.88   35.20
 -13   1  -4  231.08   33.10
  12   0  -4  197.98   31.10
 -12   0   4  126.19   34.10
  11   0  -4  151.28   29.90
 -11   0   4  162.78   35.00
  10   0  -4  261.47   31.10
 -10   0   4  212.18   40.30
 -10   0   4  220.98   18.20
   9   0  -4   69.99   19.00
  -9   0   4   79.49   23.70
  -9   0   4   59.69    9.60
   8   0  -4    8.80    6.60
  -8   0   4   13.00    9.20
  -8   0   4    0.80    2.80
  -8   0   4   -0.20    3.20
  -7   0   4  462.05   24.50
  -7   0   4  399.36   23.70
  -7   0   4  470.95   40.70
   6   0  -4  135.89   16.80
  -6   0   4  112.99   22.70
  -6   0   4  106.59   10.20
  -6   0   4  107.99    9.90
   5   0  -4  630.64   37.00
  -5   0   4  680.83   43.30
  -5   0   4  656.43   27.50
  -5   0   4  681.03   28.50
   4   0  -4 1494.35   66.79
   4   0  -4 1543.15   62.89
  -4   0   4 1511.55   51.49
  -4   0   4 1512.35   50.89
  -4   0   4 1498.95   61.39
  -4   0   4 1496.85   68.49
   3   0  -4  825.82   42.40
   3   0  -4  910.51   40.10
  -3   0   4  918.41   44.80
  -3   0   4  899.21   29.10
  -3   0   4  873.71   29.20
  -3   0   4  825.22   38.20
   2   0  -4  463.15   23.60
   2   0  -4  452.95   26.20
  -2   0   4  470.35   23.30
  -2   0   4  437.76   26.30
   1   0  -4  406.16   21.00
   1   0  -4  445.76   23.90
  -1   0   4  468.65   16.10
  -1   0   4  467.75   24.70
  -1   0   4  452.15   21.50
   0   0  -4   98.59    8.70
   0   0  -4   97.69    7.00
   0   0  -4   78.99    8.70
   0   0   4   79.09    8.80
   0   0   4   84.69    6.80
   0   0   4   87.09    7.80
  -1   0  -4 3938.71  164.38
  -1   0  -4 3877.91  135.19
   1   0   4 3848.81  136.29
   1   0   4 3945.51  164.58
  -2   0  -4 2218.88   77.89
  -2   0  -4 2344.47   81.39
   2   0   4 2324.27   77.29
   2   0   4 2272.37   80.99
  -3   0  -4 1263.17   48.80
  -3   0  -4 1255.27   52.29
  -3   0  -4 1266.17   49.00
  -3   0  -4 1294.27   49.00
   3   0   4 1274.27   49.00
   3   0   4 1181.18   51.89
  -4   0  -4 1060.99   45.60
  -4   0  -4 1081.79   45.80
  -4   0  -4 1167.78   46.40
  -4   0  -4 1024.90   48.70
   4   0   4 1094.79   46.20
   4   0   4 1022.70   49.00
  -5   0  -4  210.88   17.90
  -5   0  -4  254.47   19.20
  -5   0  -4  215.88   17.60
  -5   0  -4  203.98   19.60
   5   0   4  254.67   19.30
   5   0   4  214.18   20.10
   5   0   4  243.28   19.10
   6   0   4   25.20    9.60
   6   0   4    6.40    4.90
   6   0   4    5.40    4.90
   7   0   4  161.08   19.80
   7   0   4  162.28   18.30
   7   0   4  163.88   18.90
  -8   0  -4  740.73   46.60
  -8   0  -4  807.72   52.29
  -8   0  -4  752.42   46.00
   8   0   4  751.12   46.50
  -9   0  -4  388.16   33.00
  -9   0  -4  317.37   34.50
  -9   0  -4  367.26   32.40
   9   0   4  308.57   30.20
 -10   0  -4  261.67   29.80
 -10   0  -4  296.87   35.20
 -10   0  -4  348.77   32.80
 -11   0  -4  323.57   39.80
 -11   0  -4  378.96   36.60
 -11   0  -4  299.37   32.40
 -12   0  -4   83.69   21.90
 -12   0  -4   92.69   26.60
 -12   0  -4   77.69   20.70
 -13   0  -4    6.00   11.70
 -13   0  -4   31.60   17.50
 -13   0  -4   20.30   12.10
  12  -1  -4   32.00   17.70
 -12   1   4   10.90   12.20
  11  -1  -4    2.70    7.70
 -11   1   4    4.50    9.40
  10  -1  -4   74.79   21.90
 -10   1   4   47.60   10.60
 -10   1   4   83.59   23.90
   9  -1  -4  214.58   27.00
  -9   1   4  181.28   16.20
  -9   1   4  147.59   22.30
  -9   1   4  176.48   34.50
   8  -1  -4  498.05   40.60
  -8   1   4  571.14   46.90
  -8   1   4  634.84   31.40
  -8   1   4  532.05   30.00
   7  -1  -4  318.37   29.40
  -7   1   4  333.87   20.60
  -7   1   4  374.66   34.90
  -7   1   4  333.87   20.90
   6  -1  -4  901.21   49.90
  -6   1   4  871.81   37.40
  -6   1   4  892.11   38.00
  -6   1   4  917.11   54.39
   5  -1  -4   48.90    6.50
   5  -1  -4   57.99   12.50
  -5   1   4   43.90   11.90
  -5   1   4   51.59    6.30
   4  -1  -4  151.28   10.00
   4  -1  -4  171.28   17.60
   4  -1  -4  143.89   15.30
  -4   1   4  165.58   10.20
  -4   1   4  164.08   15.60
  -4   1   4  169.68   18.10
   3  -1  -4 1898.81   72.89
   3  -1  -4 1971.10   76.19
   3  -1  -4 1865.11   61.99
  -3   1   4 1936.91   72.59
  -3   1   4 1908.11   76.69
  -3   1   4 1895.51   61.99
   2  -1  -4  457.85   26.20
   2  -1  -4  457.25   24.10
   2  -1  -4  440.76   17.00
  -2   1   4  427.26   29.40
  -2   1   4  462.85   16.80
  -2   1   4  452.55   23.60
   1  -1  -4 1332.37   51.99
   1  -1  -4 1295.77   43.30
   1  -1  -4 1252.47   48.10
  -1   1   4 1334.37   52.19
  -1   1   4 1318.67   43.30
  -1   1   4 1295.67   47.90
   0  -1  -4  784.22   30.50
   0  -1  -4  789.42   29.90
   0  -1  -4  830.32   34.20
   0   1   4  798.72   30.00
   0   1   4  761.02   30.30
   0   1   4  798.92   34.00
  -1  -1  -4  335.97   15.20
  -1  -1  -4  325.17   17.40
  -1  -1  -4  335.27   18.10
  -1  -1  -4  308.17   17.90
   1   1   4  347.37   15.00
   1   1   4  318.17   18.10
  -2  -1  -4 3897.81  130.39
  -3  -1  -4  146.39   13.40
  -3  -1  -4  150.28   13.00
  -3  -1  -4  149.49   10.50
  -3  -1  -4  124.09   13.10
  -3  -1  -4  130.19   10.20
   3   1   4  182.28   14.20
   3   1   4  137.79   13.70
  -4  -1  -4  266.47   20.40
  -4  -1  -4  274.17   19.90
  -4  -1  -4  274.47   17.30
  -4  -1  -4  296.17   22.20
  -4  -1  -4  299.67   18.00
   4   1   4  298.57   20.80
   4   1   4  279.27   21.60
  -5  -1  -4  144.79   13.40
  -5  -1  -4  150.48   15.60
  -5  -1  -4  135.09   15.70
  -5  -1  -4  155.08   16.20
  -5  -1  -4  129.79   12.60
   5   1   4  148.79   15.60
  -6  -1  -4  171.98   15.90
  -6  -1  -4  182.88   16.80
  -6  -1  -4  152.48   17.60
   6   1   4  187.68   18.90
   6   1   4  174.28   16.80
  -7  -1  -4 1137.09   57.19
   7   1   4 1073.89   55.99
   7   1   4 1020.90   52.09
  -8  -1  -4  774.02   45.10
  -8  -1  -4  770.42   47.40
  -8  -1  -4  828.02   54.99
   8   1   4  784.42   48.10
   8   1   4  729.93   44.40
  -9  -1  -4  121.19   18.90
  -9  -1  -4  126.29   27.80
  -9  -1  -4  131.29   18.70
 -10  -1  -4   12.00    8.50
 -10  -1  -4   17.90    9.90
 -10  -1  -4   31.30   15.40
 -11  -1  -4   25.30   12.00
 -11  -1  -4   11.70    9.70
 -11  -1  -4   11.10   10.00
 -12  -1  -4  297.07   33.30
 -12  -1  -4  252.97   31.00
 -12  -1  -4  241.38   37.90
 -13  -1  -4   65.39   20.20
 -13  -1  -4   30.70   19.20
 -13  -1  -4   63.39   19.60
  12  -2  -4   71.49   23.60
 -12   2   4   76.59   26.50
  11  -2  -4   96.59   25.60
  10  -2  -4  348.77   38.60
 -10   2   4  270.67   36.10
 -10   2   4  263.47   21.00
   9  -2  -4  467.95   41.20
  -9   2   4  434.66   27.00
  -9   2   4  493.25   45.10
  -9   2   4  344.87   25.30
   8  -2  -4   64.49   18.00
  -8   2   4   35.10   14.40
  -8   2   4   54.29    9.20
   7  -2  -4  213.08   16.60
   7  -2  -4  174.98   22.20
  -7   2   4  153.58   14.50
  -7   2   4  161.68   22.70
   6  -2  -4   35.90    8.00
   6  -2  -4   22.40    8.50
  -6   2   4   27.20   11.40
  -6   2   4   40.00    8.00
   5  -2  -4   92.29   14.00
   5  -2  -4   85.19   16.20
   5  -2  -4   82.29    9.20
  -5   2   4   96.09    9.50
  -5   2   4  125.09   16.90
   4  -2  -4  779.32   41.30
   4  -2  -4  752.32   32.60
   4  -2  -4  755.62   40.60
  -4   2   4  774.62   32.30
  -4   2   4  783.62   42.80
   3  -2  -4 1082.99   48.50
   3  -2  -4 1127.39   41.60
   3  -2  -4 1102.29   49.40
  -3   2   4 1126.79   41.10
  -3   2   4 1042.70   47.10
  -3   2   4  976.80   48.80
   2  -2  -4 3752.22  127.39
   2  -2  -4 3785.62  121.59
   2  -2  -4 3821.02  129.79
  -2   2   4 3724.33  120.89
  -2   2   4 3753.02  126.69
  -2   2   4 3812.02  136.39
   1  -2  -4  741.23   34.60
   1  -2  -4  738.73   30.00
   1  -2  -4  688.53   31.30
  -1   2   4  756.42   31.60
  -1   2   4  758.62   34.60
  -1   2   4  732.93   29.40
   0  -2  -4 1389.66   50.39
   0  -2  -4 1372.06   52.89
   0  -2  -4 1340.67   48.30
   0   2   4 1418.16   50.39
   0   2   4 1365.76   52.89
   0   2   4 1358.66   48.30
  -1  -2  -4   69.99    5.90
  -1  -2  -4   71.89    8.70
  -1  -2  -4   85.19    9.20
   1   2   4   66.99    8.40
   1   2   4   76.69    8.80
   1   2   4   89.89    6.50
  -2  -2  -4  192.48   15.00
  -2  -2  -4  204.28   15.30
  -2  -2  -4  204.38    9.70
   2   2   4  179.48   14.20
   2   2   4  168.98   14.20
  -3  -2  -4  728.43   28.40
  -3  -2  -4  747.93   36.40
  -3  -2  -4  710.53   35.50
  -3  -2  -4  722.03   36.70
  -3  -2  -4  748.23   28.20
   3   2   4  767.82   36.60
  -4  -2  -4  102.19   12.70
  -4  -2  -4   85.69   11.60
  -4  -2  -4  111.19   13.80
  -4  -2  -4   88.99    8.30
  -4  -2  -4   91.19    8.40
   4   2   4  102.09   12.90
  -5  -2  -4  293.77   18.90
  -5  -2  -4  381.76   27.20
  -5  -2  -4  310.77   19.00
  -5  -2  -4  383.36   26.30
   5   2   4  299.87   24.10
  -6  -2  -4  441.16   26.50
  -6  -2  -4  446.76   31.30
  -6  -2  -4  479.95   26.60
   6   2   4  429.26   31.40
  -7  -2  -4  112.59   13.90
  -7  -2  -4  134.49   17.90
  -7  -2  -4  146.69   14.80
   7   2   4  126.99   17.70
  -8  -2  -4  155.18   20.40
  -8  -2  -4   99.19   14.60
   8   2   4  125.49   18.90
  -9  -2  -4  130.39   29.80
  -9  -2  -4  108.79   18.30
  -9  -2  -4  131.29   17.70
 -10  -2  -4  323.67   38.70
 -10  -2  -4  272.07   27.60
 -10  -2  -4  339.47   32.80
 -11  -2  -4  280.87   29.10
 -11  -2  -4  242.88   37.40
 -11  -2  -4  291.47   31.90
 -12  -2  -4  231.88   29.80
 -12  -2  -4  304.97   42.60
 -12  -2  -4  260.37   29.90
 -13  -2  -4   86.19   28.30
 -13  -2  -4  128.49   27.40
 -13  -2  -4  104.79   25.00
  12  -3  -4  150.68   33.20
 -12   3   4  115.49   30.40
  11  -3  -4   89.19   25.80
 -11   3   4   73.89   24.30
  10  -3  -4   46.00   18.20
 -10   3   4   81.99   22.10
 -10   3   4   73.49   14.00
   9  -3  -4   -3.20    4.60
  -9   3   4   -1.90    3.00
  -9   3   4    2.90    6.90
   8  -3  -4   20.00    7.90
   8  -3  -4   21.50   10.70
  -8   3   4   16.20    7.10
  -8   3   4   14.20   10.10
   7  -3  -4  425.96   36.30
   7  -3  -4  418.56   27.10
  -7   3   4  472.55   28.70
  -7   3   4  470.85   38.50
   6  -3  -4  963.20   54.09
   6  -3  -4  933.31   43.20
  -6   3   4  858.61   41.80
  -6   3   4  957.30   54.49
   5  -3  -4 1004.50   44.90
   5  -3  -4 1064.09   54.39
   5  -3  -4  996.40   51.69
  -5   3   4 1050.29   54.09
  -5   3   4  962.40   43.60
   4  -3  -4 1033.70   44.20
   4  -3  -4  904.71   56.19
   4  -3  -4 1032.80   50.79
  -4   3   4 1041.10   50.59
  -4   3   4  994.30   42.50
   3  -3  -4  406.46   22.90
   3  -3  -4  404.46   26.40
   3  -3  -4  400.96   26.10
  -3   3   4  407.46   22.10
  -3   3   4  403.16   26.50
  -3   3   4  428.66   26.30
   2  -3  -4   80.39    9.00
   2  -3  -4   82.99   10.70
   2  -3  -4   64.39    9.40
  -2   3   4   75.39    9.70
  -2   3   4   73.19    8.50
  -2   3   4   83.49   10.80
   1  -3  -4    9.00    4.10
   1  -3  -4    8.30    4.10
   1  -3  -4   16.10    5.80
  -1   3   4   15.70    5.20
  -1   3   4   19.40    6.30
  -1   3   4   15.60    5.00
   0  -3  -4  150.48   10.60
   0  -3  -4  148.29   13.10
   0   3   4  163.98   10.80
   0   3   4  158.78   13.30
   0   3   4  150.98   12.50
  -1  -3  -4 1036.00   45.00
  -1  -3  -4 1085.99   37.40
  -1  -3  -4 1092.79   45.50
   1   3   4 1027.00   44.60
   1   3   4 1060.19   37.20
   1   3   4 1128.09   45.90
  -2  -3  -4 1439.16   46.20
  -2  -3  -4 1473.35   58.99
  -2  -3  -4 1409.66   58.69
   2   3   4 1467.85   58.79
   2   3   4 1410.16   58.29
   2   3   4 1516.15   46.40
  -3  -3  -4 1548.65   66.09
  -3  -3  -4 1612.44   52.49
  -3  -3  -4 1694.03   67.29
  -3  -3  -4 1646.24   52.29
   3   3   4 1699.23   67.19
  -4  -3  -4   45.90   11.20
  -4  -3  -4   38.60    4.60
  -4  -3  -4   36.70    4.50
  -4  -3  -4   57.59   12.90
  -4  -3  -4   25.70    8.30
   4   3   4   31.60    9.10
   4   3   4   30.50    9.00
  -5  -3  -4   22.20    5.20
  -5  -3  -4    4.70    2.90
  -5  -3  -4   12.30    6.70
   5   3   4   22.60    8.40
  -6  -3  -4  891.91   39.80
  -6  -3  -4  932.31   39.70
  -6  -3  -4  956.50   50.69
   6   3   4  949.21   51.69
  -7  -3  -4  208.58   16.80
  -7  -3  -4  208.18   17.50
  -7  -3  -4  197.48   22.20
   7   3   4  241.98   24.90
  -8  -3  -4  613.24   35.30
  -8  -3  -4  592.64   42.00
   8   3   4  577.54   43.00
  -9  -3  -4  278.17   28.90
  -9  -3  -4  234.78   32.40
  -9  -3  -4  240.28   22.50
   9   3   4  240.78   28.90
 -10  -3  -4  178.98   35.80
 -10  -3  -4  239.48   28.00
 -10  -3  -4  242.88   24.40
 -11  -3  -4   78.09   25.80
 -11  -3  -4  131.89   19.20
 -11  -3  -4   86.99   20.60
 -12  -3  -4   31.20   18.90
 -12  -3  -4   29.30   12.80
 -12  -3  -4   40.00   15.50
 -13  -3  -4    3.00    7.50
 -13  -3  -4   -4.90   10.00
 -13  -3  -4    5.60    8.60
 -12   4   4   19.50   15.20
  11  -4  -4    4.40   10.50
 -11   4   4   -1.30    7.60
  10  -4  -4  216.28   32.20
 -10   4   4  243.88   22.30
 -10   4   4  270.87   33.50
   9  -4  -4  329.57   26.50
   9  -4  -4  373.06   39.30
  -9   4   4  346.07   36.20
   8  -4  -4  587.64   47.00
   8  -4  -4  586.64   35.80
  -8   4   4  557.24   44.10
   7  -4  -4  291.57   24.10
   7  -4  -4  330.87   32.70
  -7   4   4  385.16   32.80
  -7   4   4  343.27   25.40
   6  -4  -4  895.41   45.10
   6  -4  -4  927.81   54.49
  -6   4   4  796.22   42.70
  -6   4   4  963.20   52.69
   5  -4  -4   14.00    6.60
   5  -4  -4   24.70   10.00
   5  -4  -4   12.40    6.40
  -5   4   4   12.90    7.40
  -5   4   4   20.90    8.80
   4  -4  -4   38.00    9.10
   4  -4  -4   50.29   12.60
  -4   4   4   21.40    6.80
  -4   4   4   40.90   10.50
   3  -4  -4  569.84   32.60
   3  -4  -4  613.64   35.10
   3  -4  -4  615.14   32.50
  -3   4   4  598.34   33.10
  -3   4   4  567.14   30.90
   2  -4  -4  754.22   37.60
   2  -4  -4  741.73   37.80
   2  -4  -4  794.82   38.60
  -2   4   4  788.62   37.90
  -2   4   4  748.33   36.80
  -2   4   4  834.82   38.40
   1  -4  -4 2855.21   98.59
   1  -4  -4 2865.41  101.69
   1  -4  -4 2729.83  100.19
  -1   4   4 2646.54   96.89
  -1   4   4 2831.22  100.29
  -1   4   4 2972.00  100.19
   0  -4  -4 2889.41   97.29
   0  -4  -4 2810.52  102.69
   0  -4  -4 3013.50  105.09
   0   4   4 2969.90  102.49
   0   4   4 2899.41   96.89
   0   4   4 2840.02  102.89
  -1  -4  -4 2095.69   78.79
  -1  -4  -4 2183.78   69.59
  -1  -4  -4 2094.29   80.39
   1   4   4 2127.39   78.89
   1   4   4 2067.29   68.69
   1   4   4 1996.10   78.99
  -2  -4  -4  578.94   32.90
  -2  -4  -4  569.44   19.00
  -2  -4  -4  649.34   45.80
   2   4   4  575.74   18.70
   2   4   4  537.35   31.40
   2   4   4  545.75   31.20
  -3  -4  -4   10.20    5.90
  -3  -4  -4    8.20    5.00
   3   4   4    9.70    5.30
   3   4   4    7.60    5.50
  -4  -4  -4 1332.07   40.60
  -4  -4  -4 1333.97   60.99
  -4  -4  -4 1305.67   40.60
   4   4   4 1249.28   60.29
  -5  -4  -4  513.65   34.00
  -5  -4  -4  450.05   19.30
  -5  -4  -4  478.85   19.70
   5   4   4  459.55   32.90
  -6  -4  -4 1360.06   64.59
  -6  -4  -4 1293.47   47.30
  -6  -4  -4 1163.28   45.80
   6   4   4 1187.48   63.09
  -7  -4  -4  841.22   37.40
  -7  -4  -4  806.12   49.70
  -7  -4  -4  813.62   36.20
   7   4   4  851.81   52.69
  -8  -4  -4  316.97   22.10
  -8  -4  -4  330.97   31.30
  -8  -4  -4  307.27   21.00
   8   4   4  335.17   32.80
  -9  -4  -4  104.09   22.10
  -9  -4  -4  127.79   14.80
   9   4   4  120.99   24.80
 -10  -4  -4    7.00    7.30
 -10  -4  -4    4.20    4.80
 -10  -4  -4   -4.40    6.40
 -11  -4  -4    4.40    9.00
 -11  -4  -4    4.90   11.90
 -11  -4  -4   10.30    7.20
 -12  -4  -4  200.98   23.20
 -12  -4  -4  205.78   43.90
 -13  -4  -4   67.59   22.80
  11  -5  -4  163.98   34.30
 -11   5   4  145.59   29.20
  10  -5  -4  228.88   34.20
  10  -5  -4  220.98   22.90
 -10   5   4  231.18   30.60
   9  -5  -4  230.58   31.70
   9  -5  -4  150.18   19.20
  -9   5   4  198.68   27.40
   8  -5  -4   14.60    8.00
   8  -5  -4   30.30   14.00
  -8   5   4   13.90    9.90
   7  -5  -4    4.30    5.80
   7  -5  -4    7.50    7.90
  -7   5   4    4.40    5.70
   6  -5  -4    5.70    5.80
   6  -5  -4    5.30    7.50
  -6   5   4    8.20    6.20
   5  -5  -4 1221.78   63.09
   5  -5  -4 1070.89   54.59
   5  -5  -4 1252.37   58.19
  -5   5   4 1085.89   53.49
  -5   5   4 1225.18   57.79
   4  -5  -4  589.04   38.30
   4  -5  -4  572.54   48.10
   4  -5  -4  588.54   35.60
  -4   5   4  630.04   35.30
  -4   5   4  528.25   32.80
   3  -5  -4  906.91   47.10
   3  -5  -4  896.71   44.00
   3  -5  -4  911.91   46.20
  -3   5   4  948.71   44.10
  -3   5   4  837.52   43.70
   2  -5  -4 1649.73   67.79
   2  -5  -4 1585.04   65.79
   2  -5  -4 1473.95   63.49
  -2   5   4 1576.44   64.39
  -2   5   4 1539.45   62.99
  -2   5   4 1549.24   65.49
   1  -5  -4 1560.84   67.19
   1  -5  -4 1523.65   63.69
   1  -5  -4 1611.04   62.89
  -1   5   4 1548.15   62.59
  -1   5   4 1542.45   65.39
  -1   5   4 1642.14   62.29
   0  -5  -4    0.50    2.80
   0  -5  -4   -1.00    1.80
   0  -5  -4   -4.40    2.10
   0   5   4   -1.30    2.50
   0   5   4   -2.20    1.70
   0   5   4   -0.10    2.10
  -1  -5  -4  857.91   45.00
  -1  -5  -4  789.02   31.60
  -1  -5  -4  857.61   43.60
   1   5   4  701.83   39.80
   1   5   4  800.92   31.10
   1   5   4  822.62   39.80
  -2  -5  -4  353.76   24.60
  -2  -5  -4  352.76   26.10
   2   5   4  349.77   12.80
   2   5   4  345.07   12.80
   2   5   4  302.47   24.00
   2   5   4  349.37   24.70
  -3  -5  -4  686.03   41.00
   3   5   4  758.52   41.00
  -4  -5  -4  519.35   35.60
   4   5   4  608.14   37.80
  -5  -5  -4  541.65   37.40
   5   5   4  550.84   37.80
  -6  -5  -4 1084.19   57.59
  -6  -5  -4  991.70   34.60
   6   5   4  970.00   56.79
  -7  -5  -4   16.40   10.10
  -7  -5  -4    7.90    3.30
  -7  -5  -4    5.80    3.20
   7   5   4    2.60    5.70
  -8  -5  -4    1.30    6.20
  -8  -5  -4   12.30    4.10
  -8  -5  -4    6.70    3.60
   8   5   4    0.00    5.60
  -9  -5  -4  157.38   14.50
  -9  -5  -4  129.59   12.70
  -9  -5  -4  156.98   23.20
   9   5   4  153.28   24.30
 -10  -5  -4  194.68   44.40
 -10  -5  -4  182.88   17.20
 -10  -5  -4  165.18   25.20
 -11  -5  -4  237.88   31.20
 -11  -5  -4  245.18   21.70
 -11  -5  -4  265.27   41.60
 -12  -5  -4  168.88   27.90
 -12  -5  -4  230.18   47.70
  11  -6  -4    4.20   10.50
 -11   6   4   13.60   15.10
  10  -6  -4    8.40    8.40
  10  -6  -4   -5.40    5.10
 -10   6   4   11.40    9.40
   9  -6  -4   84.29   18.00
   9  -6  -4   77.49   23.40
  -9   6   4   87.59   21.40
   8  -6  -4  187.88   28.40
   8  -6  -4  216.58   24.00
  -8   6   4  223.28   25.40
   7  -6  -4  213.48   27.80
   7  -6  -4  222.38   24.10
  -7   6   4  167.18   20.60
   6  -6  -4  116.89   23.30
   6  -6  -4  118.49   17.40
  -6   6   4  114.29   16.10
   5  -6  -4  403.56   28.90
   5  -6  -4  436.86   35.60
   5  -6  -4  465.85   34.00
  -5   6   4  442.56   30.00
   4  -6  -4  237.98   23.70
   4  -6  -4  230.48   24.10
  -4   6   4  274.07   21.60
   3  -6  -4    9.10    6.40
   3  -6  -4   -5.10    2.40
   3  -6  -4    5.00    4.60
  -3   6   4    0.00    3.00
   2  -6  -4  179.38   17.50
   2  -6  -4  202.18   20.60
   2  -6  -4  224.38   19.90
  -2   6   4  198.38   16.90
   1  -6  -4   55.99   14.00
   1  -6  -4   59.29   11.40
   1  -6  -4   51.89   11.10
  -1   6   4   60.09    9.20
  -1   6   4   59.49    9.40
   0  -6  -4  968.90   51.39
   0  -6  -4  987.30   42.90
   0   6   4 1002.20   42.00
   0   6   4 1019.70   46.80
  -1  -6  -4 1251.27   61.09
  -1  -6  -4 1209.78   56.19
  -1  -6  -4 1313.67   47.70
   1   6   4 1223.78   66.69
   1   6   4 1232.38   46.30
  -2  -6  -4  618.04   40.00
   2   6   4  667.33   26.00
   2   6   4  667.63   38.10
   2   6   4  679.83   23.90
  -3  -6  -4  323.07   27.50
   3   6   4  324.97   26.30
  -4  -6  -4   49.00   13.50
   4   6   4   18.00    8.50
  -5  -6  -4   37.20   12.50
   5   6   4   30.90   16.00
  -6  -6  -4  547.35   41.40
   6   6   4  577.94   42.30
  -7  -6  -4  117.99   19.60
   7   6   4   80.19   19.80
  -8  -6  -4  330.67   33.80
  -8  -6  -4  334.67   13.40
   8   6   4  323.57   34.60
  -9  -6  -4  163.58   10.80
  -9  -6  -4  192.08   26.80
  -9  -6  -4  129.99   10.50
   9   6   4  154.88   25.40
 -10  -6  -4  234.58   30.90
 -10  -6  -4  218.78   36.40
 -10  -6  -4  224.08   15.20
 -11  -6  -4  -12.00    6.70
 -12  -6  -4    5.40    9.10
 -12  -6  -4    1.10   12.30
  11  -7  -4   16.70   14.40
  10  -7  -4  154.58   34.20
  10  -7  -4  127.79   20.80
   9  -7  -4  124.09   30.00
   9  -7  -4  179.28   23.90
   8  -7  -4  284.17   35.40
   8  -7  -4  228.78   27.30
  -8   7   4  319.17   28.20
   7  -7  -4   70.69   20.30
   7  -7  -4  102.69   21.30
  -7   7   4   54.49   13.20
   6  -7  -4   30.50   13.00
   6  -7  -4   20.90    9.80
   6  -7  -4    9.30    6.30
  -6   7   4   38.10   11.00
   5  -7  -4    7.50    6.90
   5  -7  -4    7.40    5.40
   5  -7  -4    0.50    6.00
  -5   7   4    2.80    4.30
   4  -7  -4  241.28   26.00
   4  -7  -4  289.07   27.70
  -4   7   4  253.37   20.40
   3  -7  -4  535.05   32.90
   3  -7  -4  589.54   40.30
   3  -7  -4  538.45   37.20
  -3   7   4  571.34   31.80
   2  -7  -4  843.42   44.80
   2  -7  -4  805.02   48.30
   2  -7  -4  765.32   41.40
  -2   7   4  754.82   38.70
   1  -7  -4  184.98   21.60
   1  -7  -4  190.18   18.20
   1  -7  -4  241.88   20.60
  -1   7   4  203.08   17.70
  -1   7   4  197.48   17.40
   0  -7  -4  132.59   18.30
   0  -7  -4  143.29   16.20
   0  -7  -4  162.48   14.80
   0   7   4  151.48   15.80
   0   7   4  176.28   14.50
  -1  -7  -4  455.95   34.60
  -1  -7  -4  425.46   33.70
   1   7   4  511.45   31.60
   1   7   4  463.85   23.00
  -2  -7  -4    2.00    5.60
   2   7   4    2.10    4.00
   2   7   4    4.10    2.00
   2   7   4    7.80    2.50
  -3  -7  -4   24.50   10.50
   3   7   4   24.90    9.30
  -4  -7  -4  575.64   42.70
   4   7   4  634.44   41.90
  -5  -7  -4  499.75   39.30
   5   7   4  459.05   36.80
  -6  -7  -4 1031.60   61.59
   6   7   4  964.90   59.99
  -7  -7  -4  633.24   48.20
   7   7   4  676.33   50.19
  -8  -7  -4   74.39   21.40
   8   7   4   65.89   20.80
  -9  -7  -4    0.50    7.30
   9   7   4   -6.40    5.20
 -10  -7  -4   10.00   14.20
 -10  -7  -4    0.90    6.80
 -11  -7  -4  119.19   27.80
 -11  -7  -4  106.49   34.90
 -12  -7  -4   61.09   25.50
 -12  -7  -4  136.59   29.80
  10  -8  -4  143.49   37.20
  10  -8  -4  106.29   23.60
   9  -8  -4   20.70   12.30
   9  -8  -4   11.10   11.30
   8  -8  -4    2.00    7.40
   8  -8  -4   -3.30    4.90
  -8   8   4    0.00    4.50
   7  -8  -4   33.20   15.60
   7  -8  -4   33.50   13.90
  -7   8   4   22.80    8.50
   6  -8  -4  247.68   30.70
   6  -8  -4  263.17   29.80
  -6   8   4  293.17   22.50
  -6   8   4  251.07   19.70
   5  -8  -4  841.22   56.89
   5  -8  -4  880.21   45.40
   5  -8  -4  966.10   58.89
  -5   8   4  946.41   44.90
   4  -8  -4  603.64   43.00
   4  -8  -4  507.45   41.10
  -4   8   4  530.85   30.80
   3  -8  -4  123.09   20.30
   3  -8  -4  138.29   19.30
  -3   8   4  113.49   13.30
   2  -8  -4   37.00   11.20
   2  -8  -4   70.49   14.10
  -2   8   4   73.79   11.00
   1  -8  -4    9.20    9.10
   1  -8  -4    2.10    4.10
   1  -8  -4    7.50    5.50
  -1   8   4    5.30    4.40
   0  -8  -4  271.67   27.50
   0  -8  -4  325.57   22.60
   0   8   4  292.17   20.60
   0   8   4  310.07   21.90
   0   8   4  268.67   22.70
  -1  -8  -4  409.06   35.50
   1   8   4  344.67   27.10
   1   8   4  353.26   20.50
   1   8   4  375.76   21.30
  -2  -8  -4 1529.55   77.39
   2   8   4 1531.05   52.09
   2   8   4 1520.55   51.79
   2   8   4 1403.66   68.69
  -3  -8  -4  588.74   44.70
   3   8   4  645.34   42.10
  -4  -8  -4  513.65   42.10
   4   8   4  576.64   40.90
  -5  -8  -4  103.09   22.00
   5   8   4  144.89   21.30
  -6  -8  -4  309.37   33.40
   6   8   4  294.17   31.90
  -7  -8  -4   48.30   17.80
   7   8   4   29.20   14.40
  -8  -8  -4   88.69   22.40
   8   8   4   88.79   23.30
  -9  -8  -4  255.37   33.30
   9   8   4  218.18   31.80
 -10  -8  -4  173.58   34.00
 -10  -8  -4  221.78   46.80
 -11  -8  -4  106.09   27.20
 -11  -8  -4   96.29   32.10
   9  -9  -4  106.59   28.60
   9  -9  -4   79.69   20.50
   8  -9  -4  248.78   31.90
   8  -9  -4  253.37   35.90
   7  -9  -4  218.98   31.90
   7  -9  -4  237.48   30.80
  -7   9   4  272.07   19.80
   6  -9  -4  114.09   25.80
   6  -9  -4  104.49   23.00
  -6   9   4  102.09   12.30
   5  -9  -4  259.27   20.70
   5  -9  -4  211.28   28.10
   5  -9  -4  230.18   29.00
  -5   9   4  284.67   20.10
   4  -9  -4    6.50    7.70
   4  -9  -4   23.00   11.90
   4  -9  -4    5.40    6.10
  -4   9   4    7.70    4.50
   3  -9  -4    3.20    5.70
   3  -9  -4   -1.50    5.30
   3  -9  -4    4.60    5.60
  -3   9   4   -0.90    3.10
   2  -9  -4  558.04   36.60
   2  -9  -4  661.43   49.10
   2  -9  -4  683.93   43.00
  -2   9   4  661.03   35.80
   1  -9  -4 1094.29   56.79
   1  -9  -4 1208.18   69.29
   1  -9  -4 1116.69   60.59
  -1   9   4 1261.17   56.19
  -1   9   4 1244.68   58.49
   0  -9  -4 2024.50   96.69
   0   9   4 1915.31   77.69
   0   9   4 1951.60   76.69
   0   9   4 1963.70   82.09
  -1  -9  -4 1016.00   62.59
   1   9   4  981.80   42.80
   1   9   4 1060.69   53.89
   1   9   4  984.50   43.30
  -2  -9  -4   80.79   20.00
   2   9   4   96.89   16.00
   2   9   4   91.59    8.00
   2   9   4  125.59    9.10
  -3  -9  -4  192.58   26.20
   3   9   4  203.88   23.40
  -4  -9  -4    6.30    7.50
   4   9   4   11.50    8.00
  -5  -9  -4  177.48   26.30
   5   9   4  167.48   23.60
  -6  -9  -4  749.13   55.69
   6   9   4  619.54   49.70
  -7  -9  -4  170.88   27.50
   7   9   4  266.67   32.30
  -8  -9  -4  223.78   32.10
   8   9   4  221.48   31.50
  -9  -9  -4  249.08   40.40
  -9  -9  -4  222.78   32.80
   9   9   4  235.88   34.10
 -10  -9  -4   16.50   14.40
 -10  -9  -4   28.20   17.60
 -11  -9  -4   12.60   16.80
 -11  -9  -4   -4.30    7.10
   9 -10  -4   27.90   17.50
   9 -10  -4   70.89   21.40
  -9  10   4   73.99   28.40
   8 -10  -4  120.19   30.40
   8 -10  -4  136.69   29.10
   7 -10  -4   68.79   21.80
   7 -10  -4  123.19   29.80
   6 -10  -4   45.90   18.80
   6 -10  -4   72.39   22.30
   5 -10  -4  108.19   25.70
   5 -10  -4  134.19   28.90
  -5  10   4   84.59    9.80
   4 -10  -4  176.78   16.80
   4 -10  -4  171.58   24.90
   4 -10  -4  208.48   29.00
  -4  10   4  183.18   15.60
   3 -10  -4  465.05   31.50
   3 -10  -4  517.65   41.00
   3 -10  -4  526.45   45.60
  -3  10   4  558.54   42.00
  -3  10   4  556.54   30.70
   2 -10  -4  485.25   43.60
   2 -10  -4  396.06   30.40
  -2  10   4  419.16   34.70
  -2  10   4  473.15   29.20
   1 -10  -4  516.25   44.20
  -1  10   4  417.86   31.50
  -1  10   4  467.25   30.90
   0 -10  -4  305.37   33.80
   0  10   4  293.87   25.10
   0  10   4  277.87   22.50
  -1 -10  -4  157.98   30.50
   1  10   4  142.99   13.50
   1  10   4  101.49   12.10
   1  10   4  139.69   18.20
  -2 -10  -4   19.90   11.60
   2  10   4    6.70    3.40
   2  10   4   16.10    4.10
   2  10   4    6.40    6.80
  -3 -10  -4  164.08   26.20
   3  10   4  152.28   21.10
  -4 -10  -4  373.06   38.90
   4  10   4  384.16   35.30
  -5 -10  -4  689.43   55.09
   5  10   4  675.63   50.89
  -6 -10  -4  131.49   28.90
   6  10   4  149.88   24.70
   7  10   4   50.59   17.20
  -8 -10  -4   16.60   12.70
   8  10   4   45.70   18.70
  -9 -10  -4   -0.40    9.80
  -9 -10  -4    4.50   10.10
   9  10   4   14.20   12.80
 -10 -10  -4   48.20   24.00
 -10 -10  -4   52.09   20.30
   8 -11  -4    8.50   11.90
  -8  11   4   -2.70    7.20
   7 -11  -4   67.79   22.60
  -7  11   4   43.70   18.10
  -6  11   4  227.58   33.20
   5 -11  -4  279.97   36.00
  -5  11   4  245.18   38.90
   4 -11  -4  292.17   36.50
  -4  11   4  282.97   32.90
  -4  11   4  249.97   16.80
   3 -11  -4  137.29   28.70
  -3  11   4  121.89   13.30
  -3  11   4  135.99   21.80
   2 -11  -4   42.70   17.80
  -2  11   4   57.79   14.70
  -2  11   4   62.19   12.50
   1 -11  -4   -1.40    4.90
  -1  11   4    3.50    5.40
  -1  11   4    0.30    4.50
   0 -11  -4   68.69   21.30
   0  11   4   23.40    8.80
   0  11   4   28.10   10.70
  -1 -11  -4  203.08   29.80
   1  11   4  195.48   16.50
   1  11   4  178.88   21.50
   1  11   4  214.58   17.30
  -2 -11  -4  274.47   35.90
   2  11   4  369.46   17.90
   2  11   4  378.86   18.40
   2  11   4  326.47   30.70
  -3 -11  -4  314.37   37.00
   3  11   4  238.28   27.80
  -4 -11  -4   62.79   21.90
   4  11   4   60.39   17.20
  -5 -11  -4   22.20   15.60
   5  11   4   29.60   15.20
  -6 -11  -4   -4.80    5.70
  -7 -11  -4   39.60   18.10
   7  11   4   28.80   15.10
  -8 -11  -4   66.69   22.90
   8  11   4   39.80   19.60
  -9 -11  -4  150.78   33.90
  -9 -11  -4  131.89   35.70
   7 -12  -4  112.69   29.20
  -7  12   4  105.09   29.70
   6 -12  -4   59.89   20.70
  -6  12   4  139.19   32.20
   5 -12  -4   42.20   19.40
  -5  12   4   56.19   20.50
   4 -12  -4   -1.60    6.10
  -4  12   4    0.30    8.00
   3 -12  -4   39.40   18.00
  -3  12   4   36.40   14.00
  -3  12   4   45.50    9.10
  -2  12   4  136.79   15.20
  -2  12   4   89.39   20.10
   1 -12  -4  285.27   39.20
  -1  12   4  347.67   26.90
  -1  12   4  349.37   29.70
   0 -12  -4  401.86   45.20
   0  12   4  465.15   31.40
  -1 -12  -4  280.57   47.70
   1  12   4  345.87   30.40
   1  12   4  313.17   21.90
  -2 -12  -4    3.10   12.10
   2  12   4   -0.80    2.60
   2  12   4    7.30    7.00
  -3 -12  -4    1.70    9.30
   3  12   4    8.00    8.00
  -4 -12  -4    4.70    9.50
   4  12   4   21.10   12.00
  -5 -12  -4  129.19   30.90
   5  12   4  130.79   30.60
  -6 -12  -4  224.88   35.60
   6  12   4  266.27   34.40
  -7 -12  -4  253.77   38.20
   7  12   4  212.78   32.40
  -8 -12  -4  152.88   39.50
  -8 -12  -4  133.09   32.90
   8  12   4  104.79   28.20
   6 -13  -4   75.59   25.10
  -6  13   4   73.19   24.60
   5 -13  -4  128.99   33.80
  -5  13   4  125.49   28.30
   4 -13  -4  156.88   34.30
  -4  13   4  121.09   25.60
   3 -13  -4  306.57   40.90
  -3  13   4  257.37   31.00
   2 -13  -4  158.58   35.90
  -2  13   4   98.99   21.70
  -2  13   4  100.59   21.20
   1 -13  -4  114.09   29.50
  -1  13   4   62.69   14.30
  -1  13   4   93.49   18.70
   0 -13  -4   -1.30    7.40
   0  13   4    0.70    4.70
   0  13   4    3.60    5.50
  -1 -13  -4   11.10   13.50
   1  13   4   26.60   11.80
   1  13   4   14.00    6.50
  -2 -13  -4  137.99   33.20
   2  13   4  165.58   23.40
  -3 -13  -4  164.98   34.70
   3  13   4  102.99   23.30
  -4 -13  -4  407.56   47.90
   4  13   4  313.87   40.10
  -5 -13  -4  252.77   38.60
   5  13   4  196.98   30.00
  -6 -13  -4   45.60   19.70
   6  13   4   76.19   23.10
  -7 -13  -4    2.80   10.10
  -7 -13  -4    7.30   12.00
   7  13   4   -8.80    6.60
   4 -14  -4   69.19   25.40
  -4  14   4  111.79   27.10
   3 -14  -4   36.60   19.00
  -3  14   4   29.90   14.20
   2 -14  -4   12.20   14.30
  -2  14   4   -0.50    6.10
   1 -14  -4  217.38   36.30
  -1  14   4  110.09   21.00
   0 -14  -4  150.48   36.10
   0  14   4  165.88   21.00
   0  14   4  176.88   20.20
  -1 -14  -4   74.69   25.00
   1  14   4  121.19   19.70
  -2 -14  -4  186.08   40.40
   2  14   4  219.08   27.60
  -3 -14  -4  104.59   30.10
   3  14   4   96.89   26.80
  -4 -14  -4   47.40   22.40
   4  14   4    0.70    8.30
  -5 -14  -4   16.90   13.10
   5  14   4   14.80   12.30
  -6 -14  -4   15.70   15.10
  -6 -14  -4   -1.30   10.00
   6  14   4   83.19   24.90
  -2  15   4   80.39   33.40
  -2 -15  -4    0.70   13.20
  -2 -15  -4    4.90   11.40
   2  15   4   -0.70    7.30
  -3 -15  -4   63.09   22.40
  -3 -15  -4   24.10   16.50
   3  15   4   39.60   16.50
  -1 -15   5  128.69   36.60
   0 -15   5  139.89   36.50
  -1  15  -5  128.19   25.30
   1 -15   5  122.39   33.70
  -5 -14   5   28.10   17.30
  -4 -14   5   56.29   20.60
  -4 -14   5   76.09   25.80
  -3 -14   5  104.19   25.10
  -3 -14   5   55.29   22.40
  -2 -14   5  200.28   27.80
  -2 -14   5  171.88   38.10
   1  14  -5   24.40   12.20
  -1 -14   5   27.90   18.80
   0  14  -5   12.20   10.70
   0 -14   5   22.70   16.50
  -1  14  -5   -3.40    6.50
   1 -14   5    1.00    7.80
  -2  14  -5   18.30   11.70
   2 -14   5   -3.20    7.80
  -3  14  -5   80.69   22.90
   3 -14   5   35.80   19.70
  -4  14  -5  103.99   26.60
  -6 -13   5  181.78   40.30
  -6 -13   5  144.99   34.40
  -5 -13   5  304.37   41.10
  -5 -13   5  295.37   40.80
  -4 -13   5  190.38   31.10
  -4 -13   5  256.27   37.90
   3  13  -5   49.40   11.80
  -3 -13   5   36.10   16.50
  -3 -13   5   33.50   17.10
   2  13  -5    6.80    9.50
  -2 -13   5   11.60   11.90
  -2 -13   5   28.90   12.70
   1  13  -5   60.39   15.60
  -1 -13   5   62.59   16.20
  -1 -13   5   88.89   26.70
   0  13  -5   80.19   18.10
   0 -13   5  100.49   29.70
   0 -13   5   64.69   13.40
  -1  13  -5  383.16   34.30
   1 -13   5  315.27   43.20
  -2  13  -5  232.48   28.00
   2 -13   5  137.39   34.20
  -3  13  -5   70.29   23.10
   3 -13   5  157.38   37.70
  -4  13  -5   32.70   16.40
   4 -13   5   58.79   25.40
  -5  13  -5   13.80   12.90
   5 -13   5   25.80   18.00
  -6  13  -5   -0.50    8.10
   6 -13   5    5.90   12.80
  -7 -12   5  197.68   32.10
  -7 -12   5  175.28   39.70
  -6 -12   5   61.09   23.20
  -6 -12   5   97.79   26.50
  -5 -12   5   16.90   14.40
   4  12  -5   13.80    5.30
  -4 -12   5   53.19   20.90
  -4 -12   5   27.20   14.80
   3  12  -5  107.69   14.40
  -3 -12   5  119.59   28.00
  -3 -12   5  127.39   26.00
   2  12  -5  292.17   25.90
  -2 -12   5  298.97   31.60
  -2 -12   5  311.67   38.90
   1  12  -5  261.97   24.90
  -1 -12   5  293.37   38.40
  -1 -12   5  223.18   25.30
   0  12  -5  287.57   27.20
   0 -12   5  265.57   36.70
   0 -12   5  327.97   25.30
  -1  12  -5  268.97   27.70
   1 -12   5  236.38   13.60
   1 -12   5  307.97   39.70
  -2  12  -5    1.60    6.40
   2 -12   5   21.90   15.60
  -3  12  -5   12.30   10.00
   3 -12   5    8.10   10.90
  -4  12  -5   71.89   32.70
   4 -12   5   31.40   16.90
  -5  12  -5  231.28   32.20
   5 -12   5  251.87   38.80
  -6  12  -5  310.77   38.60
   6 -12   5  276.17   41.40
  -7  12  -5  217.28   33.70
   7 -12   5   90.49   28.30
  -8 -11   5   60.49   20.90
  -8 -11   5  132.19   38.90
  -7 -11   5   -3.30    8.40
  -7 -11   5   13.00   11.90
  -6 -11   5  166.58   38.10
   5  11  -5   98.79   10.40
  -5 -11   5  115.99   27.80
  -5 -11   5  112.49   26.60
   4  11  -5  250.07   18.90
  -4 -11   5  257.17   33.60
  -4 -11   5  259.97   34.10
   3  11  -5  122.09   15.30
  -3 -11   5  129.39   28.90
  -3 -11   5  105.39   24.00
   2  11  -5  212.88   21.60
  -2 -11   5  213.78   26.20
  -2 -11   5  191.78   29.40
   1  11  -5   77.19   15.50
  -1 -11   5   87.79   18.40
  -1 -11   5  117.49   27.40
   0  11  -5   10.60    7.00
   0 -11   5    1.20    8.50
   0 -11   5   12.50    7.30
   0 -11   5    6.40    5.70
  -1  11  -5  100.79   19.80
   1 -11   5  105.59   27.20
   1 -11   5   91.09    9.50
   1 -11   5  108.99   10.40
  -2  11  -5  394.36   34.40
   2 -11   5  349.87   40.70
  -3  11  -5  456.95   39.00
   3 -11   5  426.36   46.00
  -4  11  -5  249.88   30.30
   4 -11   5  243.28   52.19
  -5  11  -5  203.98   51.39
   5 -11   5  136.99   33.20
  -6  11  -5   -4.90    5.50
   6 -11   5   17.70   13.50
  -7  11  -5   25.00   15.50
   7 -11   5   32.90   18.30
  -8  11  -5   72.09   25.00
   8 -11   5   57.49   23.10
  -9 -10   5    1.00   11.60
  -9 -10   5   21.40   13.40
  -8 -10   5   80.69   23.30
  -8 -10   5   64.79   26.10
  -7 -10   5   69.39   26.50
  -7 -10   5   52.79   18.60
   6  10  -5  190.38   14.60
  -6 -10   5  151.38   25.20
  -6 -10   5  251.77   36.50
   5  10  -5  247.58   18.20
  -5 -10   5  266.17   32.00
  -5 -10   5  295.47   37.30
   4  10  -5  193.08   16.30
   4  10  -5  152.88   15.90
  -4 -10   5   77.29   20.60
  -4 -10   5  130.09   27.50
   3  10  -5    8.00    6.80
  -3 -10   5   -0.20    5.30
  -3 -10   5   -6.40    3.90
   2  10  -5    1.30    6.30
  -2 -10   5    0.20    5.70
  -2 -10   5   -2.60    4.00
   1  10  -5  587.44   36.40
  -1 -10   5  607.04   49.60
  -1 -10   5  595.04   40.30
   0  10  -5  399.36   30.70
   0 -10   5  440.46   29.90
   0 -10   5  443.66   41.90
   0 -10   5  418.96   27.10
  -1  10  -5  536.55   37.40
   1 -10   5  488.65   25.30
   1 -10   5  522.35   27.00
   1 -10   5  603.04   49.70
  -2  10  -5  359.26   31.60
   2 -10   5  356.46   38.70
  -3  10  -5  396.26   34.90
   3 -10   5  379.66   41.00
  -4  10  -5   33.30   13.50
   4 -10   5   58.89   21.00
  -5  10  -5   63.89   20.50
   5 -10   5   71.59   24.00
  -6  10  -5   49.20   19.00
  -7  10  -5   85.29   24.90
   7 -10   5  107.89   29.00
  -8  10  -5  272.57   36.90
   8 -10   5  218.18   36.30
  -9  10  -5  162.38   36.00
   9 -10   5  165.38   36.70
 -10  -9   5  161.38   26.30
  -9  -9   5  216.78   29.10
  -9  -9   5  236.78   47.10
   8   9  -5   70.09   10.20
  -8  -9   5   46.10   21.20
  -8  -9   5   90.39   21.70
   7   9  -5   69.29    9.80
  -7  -9   5   71.29   19.40
   6   9  -5   19.80    6.60
  -6  -9   5   22.60   12.00
  -6  -9   5    6.50   10.80
   5   9  -5   46.30    9.70
  -5  -9   5   22.40    7.40
  -5  -9   5   31.00   13.00
  -5  -9   5   35.20   14.90
   4   9  -5  103.79   12.60
  -4  -9   5   96.79   22.20
  -4  -9   5   61.39   19.30
  -4  -9   5   78.09   11.30
   3   9  -5  484.65   29.80
  -3  -9   5  457.25   40.50
  -3  -9   5  483.65   40.60
  -3  -9   5  475.45   29.90
   2   9  -5  349.17   25.80
  -2  -9   5  351.76   32.20
  -2  -9   5  413.16   38.00
   1   9  -5 1290.77   58.69
  -1  -9   5 1273.27   73.29
  -1  -9   5 1249.28   62.79
   0   9  -5  353.36   27.00
   0  -9   5  298.67   23.30
   0  -9   5  301.87   32.70
   0  -9   5  319.27   24.20
  -1   9  -5  235.68   23.40
   1  -9   5  293.27   17.40
   1  -9   5  295.77   32.80
   1  -9   5  259.87   17.70
  -2   9  -5   45.20   13.20
   2  -9   5   46.90   16.10
  -3   9  -5    2.30    5.10
   3  -9   5   11.20   10.70
  -4   9  -5  225.88   26.70
   4  -9   5  253.27   32.10
  -5   9  -5  306.07   32.70
   5  -9   5  278.17   35.10
  -6   9  -5  490.65   43.90
   6  -9   5  464.25   46.60
  -7   9  -5   89.39   23.20
   7  -9   5  180.58   29.70
  -8   9  -5   71.49   22.00
   8  -9   5   64.89   22.20
  -9   9  -5    6.00   10.50
   9  -9   5    6.40   11.30
  10  -9   5    9.50   12.60
 -10  -8   5  158.28   40.80
 -10  -8   5  165.78   24.50
   9   8  -5   16.00    7.50
  -9  -8   5    5.70    8.50
  -9  -8   5   15.50   15.50
   8   8  -5   14.20    7.20
  -8  -8   5   10.90   12.80
  -8  -8   5    1.70    5.40
   7   8  -5  127.99   14.30
  -7  -8   5  163.28   23.10
  -7  -8   5  122.19   30.00
   6   8  -5  329.27   22.90
  -6  -8   5  321.17   22.70
  -6  -8   5  363.26   41.30
  -6  -8   5  371.26   34.00
   5   8  -5 1033.20   46.70
  -5  -8   5 1069.69   69.89
  -5  -8   5 1028.40   46.80
  -5  -8   5 1014.60   60.89
   4   8  -5  981.40   44.20
  -4  -8   5  884.61   42.80
  -4  -8   5  925.01   60.89
  -4  -8   5  900.71   56.29
   3   8  -5  780.92   38.80
  -3  -8   5  803.02   51.09
  -3  -8   5  728.73   49.99
  -3  -8   5  702.73   37.20
   2   8  -5   11.90    6.20
  -2  -8   5   -5.30    3.30
  -2  -8   5    6.80    4.30
  -2  -8   5   -3.50    4.10
   1   8  -5  102.69   13.50
  -1  -8   5  118.19   16.10
  -1  -8   5  113.19   19.10
  -1  -8   5   97.69   13.00
   0   8  -5  129.59   15.90
   0  -8   5  130.39   20.30
   0  -8   5  155.68   14.30
   0  -8   5  193.48   17.40
  -1   8  -5  539.65   34.70
   1  -8   5  527.25   26.70
   1  -8   5  525.85   41.80
   1  -8   5  511.95   24.90
  -2   8  -5  507.65   35.60
   2  -8   5  563.94   44.10
  -3   8  -5  838.02   49.40
   3  -8   5  764.12   54.19
  -4   8  -5  520.05   40.00
   4  -8   5  555.84   45.90
  -5   8  -5  524.45   41.90
   5  -8   5  512.75   45.50
  -6   8  -5   -7.20    3.30
   6  -8   5    5.40    7.70
  -7   8  -5   19.40   12.50
   7  -8   5   10.90   11.80
  -8   8  -5   90.09   24.10
   8  -8   5  119.09   27.60
   9  -8   5  202.48   32.70
 -10   8  -5  227.18   35.50
  10  -8   5  286.37   39.40
 -11   8  -5  126.39   32.10
  11  -8   5  179.18   35.70
 -11  -7   5   10.90   18.80
  10   7  -5    4.50    6.90
 -10  -7   5   -5.30    6.80
 -10  -7   5    2.40    7.20
   9   7  -5  105.99   15.30
  -9  -7   5  221.68   44.70
  -9  -7   5  114.79   19.10
   8   7  -5  211.18   20.00
  -8  -7   5  246.88   67.09
  -8  -7   5  178.78   23.00
   7   7  -5  421.86   28.30
  -7  -7   5  482.25   49.10
  -7  -7   5  439.66   35.90
   6   7  -5  373.16   24.80
  -6  -7   5  378.86   40.90
  -6  -7   5  270.47   27.70
   5   7  -5  192.58   17.10
  -5  -7   5  208.38   23.60
  -5  -7   5  196.98   16.80
  -5  -7   5  220.88   29.40
   4   7  -5    8.60    5.40
  -4  -7   5   12.90    9.20
  -4  -7   5   18.40    6.50
  -4  -7   5   17.70    8.30
   3   7  -5  169.28   16.00
  -3  -7   5  162.88   14.80
  -3  -7   5  130.79   19.90
  -3  -7   5  134.19   19.10
   2   7  -5  149.88   15.20
  -2  -7   5   97.19   19.80
  -2  -7   5  153.18   14.60
  -2  -7   5  171.78   20.30
   1   7  -5  570.44   32.10
  -1  -7   5  493.45   38.50
  -1  -7   5  585.84   32.50
  -1  -7   5  567.34   32.20
  -1  -7   5  605.14   36.80
   0   7  -5 1087.49   50.29
   0  -7   5 1106.69   45.90
   0  -7   5 1008.00   47.70
   0  -7   5 1036.60   58.79
  -1   7  -5  569.44   34.60
   1  -7   5  562.64   25.50
   1  -7   5  564.54   27.20
   1  -7   5  570.74   41.20
  -2   7  -5  360.16   27.80
   2  -7   5  348.67   32.20
  -3   7  -5  107.29   16.00
   3  -7   5  115.69   22.80
  -4   7  -5   12.00    8.00
   4  -7   5   12.40    9.00
  -5   7  -5  262.67   28.30
   5  -7   5  318.77   33.10
  -6   7  -5  383.96   35.50
   6  -7   5  375.56   37.80
  -7   7  -5  294.87   33.40
   7  -7   5  278.67   33.60
  -8   7  -5  485.55   45.40
   8  -7   5  449.95   44.90
  -9   7  -5  218.88   31.60
   9  -7   5  184.88   29.70
 -10   7  -5   82.19   25.00
  10  -7   5   93.69   26.10
 -11   7  -5    6.50   10.80
  11  -7   5    3.70    9.50
  11   6  -5  140.49   21.20
 -11  -6   5  133.29   39.50
  10   6  -5   98.79   19.30
 -10  -6   5   57.39   15.70
 -10  -6   5   95.39   30.10
   9   6  -5  196.78   21.40
  -9  -6   5  121.49   32.60
  -9  -6   5  209.88   23.70
   8   6  -5   96.49   14.40
  -8  -6   5   95.19   15.70
  -8  -6   5   74.19   24.70
   7   6  -5   15.30    7.50
  -7  -6   5   22.90   14.10
  -7  -6   5   10.00    7.00
   6   6  -5    0.70    3.50
  -6  -6   5   19.90   13.40
  -6  -6   5    6.10    5.60
   5   6  -5  371.96   24.70
  -5  -6   5  399.16   38.20
  -5  -6   5  434.96   31.80
  -5  -6   5  345.87   23.40
   4   6  -5  153.58   14.50
  -4  -6   5  124.39   13.00
  -4  -6   5  139.19   17.70
  -4  -6   5  127.19   20.40
   3   6  -5  991.50   44.30
  -3  -6   5  945.31   51.39
  -3  -6   5 1027.80   48.10
  -3  -6   5  913.71   54.69
   2   6  -5  362.86   23.80
  -2  -6   5  378.56   26.30
  -2  -6   5  346.77   28.70
  -2  -6   5  420.06   30.70
  -2  -6   5  435.36   31.50
   1   6  -5  634.14   32.40
  -1  -6   5  574.74   31.30
  -1  -6   5  598.24   35.40
  -1  -6   5  557.54   37.90
   0   6  -5  100.69   12.20
   0  -6   5   87.79   14.20
   0  -6   5   94.89    9.90
   0  -6   5   93.59   11.80
   0  -6   5   74.59   10.20
  -1   6  -5    8.10    4.90
   1  -6   5    4.60    2.40
   1  -6   5    2.70    2.60
   1  -6   5    0.40    4.10
  -2   6  -5  720.93   40.40
   2  -6   5  765.62   46.90
  -3   6  -5  301.97   25.80
   3  -6   5  345.27   30.30
  -4   6  -5  584.84   40.00
   4  -6   5  677.13   46.10
  -5   6  -5  459.95   35.70
   5  -6   5  415.86   36.70
  -6   6  -5  380.06   34.70
   6  -6   5  483.15   40.50
  -7   6  -5  108.39   22.90
   7  -6   5  121.39   24.90
  -8   6  -5   41.40   15.10
   8  -6   5   38.20   15.60
  -9   6  -5   55.99   19.00
  -9   6  -5   42.20    6.50
   9  -6   5   33.80   15.90
 -10   6  -5  113.69   29.50
  10  -6   5  171.38   34.50
 -11   6  -5   54.39   21.10
  11  -6   5   44.50   18.60
 -12   6  -5   85.59   27.40
  12  -6   5   55.99   20.90
  11   5  -5  117.39   22.90
 -11  -5   5  117.79   36.00
  10   5  -5   20.60   10.30
 -10  -5   5   21.00    9.60
 -10  -5   5    5.30   12.30
   9   5  -5  116.79   17.50
  -9  -5   5   95.49   30.30
  -9  -5   5   89.29   14.70
   8   5  -5    5.40    5.70
  -8  -5   5   19.40    9.20
  -8  -5   5   11.50   11.10
   7   5  -5  313.17   25.30
  -7  -5   5  304.37   25.40
  -7  -5   5  302.97   36.90
   6   5  -5  199.48   18.80
  -6  -5   5  168.48   26.20
  -6  -5   5  197.98   19.90
   5   5  -5  496.75   30.60
   5   5  -5  488.45   28.90
  -5  -5   5  445.06   27.40
  -5  -5   5  440.56   39.70
  -5  -5   5  475.95   31.40
   4   5  -5 1122.59   47.60
   4   5  -5 1016.00   49.50
  -4  -5   5 1092.89   52.29
  -4  -5   5 1012.40   60.29
  -4  -5   5 1017.40   45.90
   3   5  -5  973.20   42.20
   3   5  -5  875.81   45.00
  -3  -5   5  942.71   47.20
  -3  -5   5  927.01   52.89
  -3  -5   5  884.71   40.80
   2   5  -5   53.59   10.20
   2   5  -5   66.29   13.00
  -2  -5   5   48.30   10.60
  -2  -5   5   57.39    8.30
  -2  -5   5   46.60   11.10
  -2  -5   5   49.00   12.70
   1   5  -5   62.69   12.80
   1   5  -5   51.89    8.50
  -1  -5   5   48.50    9.90
  -1  -5   5   38.70    9.40
  -1  -5   5   45.00   11.30
  -1  -5   5   37.30    8.30
   0   5  -5  526.95   32.50
   0   5  -5  533.15   28.80
   0  -5   5  479.55   30.90
   0  -5   5  526.05   33.20
   0  -5   5  482.85   24.80
   0  -5   5  510.95   30.90
  -1   5  -5  726.53   36.60
   1  -5   5  677.33   36.00
   1  -5   5  688.83   40.90
   1  -5   5  707.83   28.00
   1  -5   5  676.73   29.70
  -2   5  -5  544.15   31.70
   2  -5   5  472.25   33.90
  -3   5  -5 1197.48   57.49
   3  -5   5 1269.07   63.19
  -4   5  -5 1211.18   58.29
   4  -5   5 1069.19   59.69
   5  -5   5   -0.30    4.70
  -6   5  -5  153.68   20.70
  -6   5  -5  133.79    8.80
   6  -5   5  114.89   23.40
  -7   5  -5  193.58   13.60
  -7   5  -5  187.18   14.40
  -7   5  -5  182.18   24.10
   7  -5   5  186.98   25.20
  -8   5  -5  243.38   19.70
  -8   5  -5  277.67   19.10
  -8   5  -5  300.57   32.70
   8  -5   5  276.97   31.70
  -9   5  -5  338.37   37.00
  -9   5  -5  344.57   26.10
   9  -5   5  366.26   38.70
 -10   5  -5  233.08   23.00
 -10   5  -5  181.08   29.30
  10  -5   5  180.98   28.20
 -11   5  -5  237.98   34.40
  11  -5   5  113.69   40.20
 -12   5  -5   86.29   28.80
  12  -5   5   70.19   23.60
  12   4  -5   15.20   10.30
  11   4  -5   74.49   19.40
 -11  -4   5   90.79   28.90
  10   4  -5   49.50   15.10
 -10  -4   5   26.00    9.20
 -10  -4   5   44.00   21.00
   9   4  -5  160.88   21.00
  -9  -4   5  208.08   41.60
  -9  -4   5  145.59   16.60
  -8  -4   5  371.66   26.60
  -8  -4   5  457.85   46.40
  -8  -4   5  334.77   38.40
   7   4  -5  395.66   29.30
  -7  -4   5  384.46   26.50
  -7  -4   5  409.16   41.60
  -7  -4   5  365.96   26.60
   6   4  -5  130.79   14.10
   6   4  -5  113.39   14.80
  -6  -4   5  144.79   15.10
  -6  -4   5  139.09   23.10
   5   4  -5  113.79   13.20
  -5  -4   5  104.19   13.30
  -5  -4   5   84.79   19.80
  -5  -4   5  119.59   13.40
   4   4  -5   70.19    9.90
   4   4  -5   49.90    8.50
  -4  -4   5   64.79    9.90
  -4  -4   5   57.79    9.00
  -4  -4   5   61.19   16.80
   3   4  -5   74.39    9.90
   3   4  -5   82.49   10.50
  -3  -4   5   99.69   15.40
  -3  -4   5   86.59   10.00
  -3  -4   5   72.69   10.40
   2   4  -5  457.15   25.20
   2   4  -5  426.66   25.70
  -2  -4   5  383.26   25.40
  -2  -4   5  446.56   30.00
  -2  -4   5  425.66   23.60
  -2  -4   5  414.96   26.00
   1   4  -5 1994.40   70.59
   1   4  -5 1935.21   73.89
  -1  -4   5 1866.21   74.49
  -1  -4   5 1826.22   69.19
  -1  -4   5 1859.51   74.09
  -1  -4   5 1811.22   70.09
   0   4  -5 2508.65   87.79
   0   4  -5 2412.16   91.69
   0  -4   5 2336.17   82.99
   0  -4   5 2533.65   92.69
   0  -4   5 2351.36   86.29
   0  -4   5 2447.16   87.19
  -1   4  -5   62.79    9.20
  -1   4  -5   52.99   12.00
   1  -4   5   50.09    5.30
   1  -4   5   62.89   13.10
   1  -4   5   43.50   10.20
   1  -4   5   35.50    5.40
  -2   4  -5    3.30    4.00
  -2   4  -5    9.40    5.40
  -2   4  -5   12.20    5.70
   2  -4   5    4.00    3.50
   2  -4   5   -1.50    3.40
   2  -4   5    7.70    1.60
   2  -4   5    4.90    1.30
  -3   4  -5  271.97   22.00
   3  -4   5  286.67   24.60
  -4   4  -5 1160.58   37.40
  -4   4  -5 1128.69   37.20
  -4   4  -5 1081.89   54.49
   4  -4   5 1048.20   56.69
  -5   4  -5  964.70   37.20
  -5   4  -5  980.50   38.30
  -5   4  -5 1022.40   53.79
   5  -4   5  997.00   55.69
  -6   4  -5  346.27   30.50
  -6   4  -5  340.17   21.10
  -6   4  -5  374.36   20.40
   6  -4   5  355.16   32.20
  -7   4  -5  370.26   33.40
  -7   4  -5  365.86   22.70
  -7   4  -5  340.47   23.90
   7  -4   5  337.17   32.70
  -8   4  -5  766.12   42.60
  -8   4  -5  741.43   52.19
  -8   4  -5  731.73   39.10
   8  -4   5  802.12   54.29
  -9   4  -5  246.68   24.30
  -9   4  -5  244.98   30.50
   9  -4   5  210.88   28.00
 -10   4  -5    9.40    7.60
  10  -4   5   -4.40    4.80
 -11   4  -5   17.10   11.60
 -11   4  -5   29.40   15.80
  11  -4   5    6.60    8.60
 -12   4  -5   20.80   15.60
  12  -4   5   70.29   22.30
  12   3  -5  157.88   29.90
 -12  -3   5  157.28   41.30
  11   3  -5  488.35   42.90
 -11  -3   5  557.14   60.29
  10   3  -5  503.55   41.00
 -10  -3   5  471.75   29.10
 -10  -3   5  541.65   56.19
   9   3  -5  200.08   24.30
  -9  -3   5  227.78   19.10
  -9  -3   5  200.38   32.80
   8   3  -5   87.99   17.50
  -8  -3   5  102.49   12.40
  -8  -3   5   78.19   11.60
  -8  -3   5   55.39   19.50
   7   3  -5    4.40    4.80
  -7  -3   5    9.50    5.10
  -7  -3   5   12.60    5.50
  -7  -3   5    2.50    6.20
   6   3  -5  213.08   19.90
  -6  -3   5  182.18   15.70
  -6  -3   5  171.68   15.60
  -6  -3   5  238.58   28.50
   5   3  -5 1264.37   50.99
   5   3  -5 1275.67   56.29
  -5  -3   5 1300.27   51.99
  -5  -3   5 1211.28   54.69
  -5  -3   5 1229.18   68.59
   4   3  -5  814.32   35.50
   4   3  -5  852.01   39.50
  -4  -3   5  779.82   36.20
  -4  -3   5  793.52   48.90
  -4  -3   5  750.42   37.80
   3   3  -5 1165.88   49.10
   3   3  -5 1185.68   47.30
  -3  -3   5 1267.47   54.99
  -3  -3   5 1177.68   49.10
  -3  -3   5 1158.38   58.69
   2   3  -5 1674.93   62.69
   2   3  -5 1617.34   68.59
   2   3  -5 1690.33   62.49
  -2  -3   5 1687.33   70.49
  -2  -3   5 1598.44   61.69
  -2  -3   5 1675.63   65.89
   1   3  -5  195.38   14.80
   1   3  -5  199.38   16.40
   1   3  -5  223.68   15.90
  -1  -3   5  176.38   16.10
  -1  -3   5  219.88   15.00
  -1  -3   5  213.08   15.80
   0   3  -5    0.40    2.30
   0   3  -5    5.90    3.80
   0   3  -5    6.10    4.50
   0  -3   5    1.90    2.90
   0  -3   5    0.50    2.40
   0  -3   5    3.60    3.00
  -1   3  -5  272.97   19.60
  -1   3  -5  273.87   14.90
  -1   3  -5  252.77   17.60
   1  -3   5  278.97   15.30
   1  -3   5  266.87   17.90
   1  -3   5  245.68   19.20
  -2   3  -5 1405.56   47.60
  -2   3  -5 1440.46   64.59
  -2   3  -5 1383.16   56.29
   2  -3   5 1359.16   56.79
   2  -3   5 1280.97   58.69
   2  -3   5 1372.96   46.20
  -3   3  -5 3103.39  116.69
  -3   3  -5 3122.59  113.89
  -3   3  -5 3115.69  114.49
   3  -3   5 3346.67  118.99
   3  -3   5 3199.58  100.19
  -4   3  -5 1446.16   51.29
  -4   3  -5 1418.86   62.99
   4  -3   5 1377.46   65.59
   4  -3   5 1451.35   50.39
  -5   3  -5 1566.44   69.89
  -5   3  -5 1557.54   59.49
  -5   3  -5 1471.35   56.99
   5  -3   5 1587.44   72.99
  -6   3  -5  206.78   17.80
  -6   3  -5  206.58   22.10
  -6   3  -5  223.78   16.80
   6  -3   5  185.08   22.00
  -7   3  -5   22.30   10.70
  -7   3  -5   28.70    9.80
  -7   3  -5   42.70    9.90
   7  -3   5   38.20   12.90
  -8   3  -5    0.20    5.80
  -8   3  -5   -1.20    4.40
   8  -3   5    3.30    7.00
  -9   3  -5  179.68   22.30
  -9   3  -5  145.09   28.10
   9  -3   5  181.78   25.50
 -10   3  -5  364.86   34.70
 -10   3  -5  353.06   38.00
  10  -3   5  424.76   40.00
 -11   3  -5  210.78   28.40
 -11   3  -5  172.18   28.40
  11  -3   5  276.47   33.10
 -12   3  -5   44.90   17.90
 -12   3  -5   69.09   23.90
 -12   3  -5   75.29   23.00
  12   2  -5  159.38   30.90
 -12  -2   5  189.88   43.90
  11   2  -5  213.28   29.70
 -11  -2   5  307.27   44.00
  10   2  -5   28.90   12.40
 -10  -2   5   34.60    8.30
 -10  -2   5   49.20   24.30
   9   2  -5   15.70    8.90
  -9  -2   5    4.50    4.70
  -9  -2   5   13.20   12.90
  -9  -2   5   11.30    5.40
   8   2  -5  178.88   21.90
  -8  -2   5  182.58   28.40
  -8  -2   5  156.68   14.20
  -8  -2   5  160.78   14.90
   7   2  -5  907.41   49.50
  -7  -2   5  789.82   38.10
  -7  -2   5  859.31   59.69
  -7  -2   5  847.22   37.80
   6   2  -5  773.62   42.70
  -6  -2   5  738.43   34.20
   5   2  -5  675.13   36.70
  -5  -2   5  620.14   29.10
  -5  -2   5  673.23   45.30
  -5  -2   5  621.34   28.70
   4   2  -5  343.27   22.60
   4   2  -5  309.77   16.50
  -4  -2   5  303.17   16.70
  -4  -2   5  277.07   20.40
  -4  -2   5  305.67   27.20
   3   2  -5  913.91   41.50
   3   2  -5  924.61   47.80
   3   2  -5  961.10   36.30
  -3  -2   5  991.60   37.40
  -3  -2   5  939.61   41.80
  -3  -2   5  927.21   48.90
   2   2  -5  224.18   19.00
   2   2  -5  221.58   13.60
   2   2  -5  213.78   15.90
  -2  -2   5  236.58   20.10
  -2  -2   5  254.17   16.80
  -2  -2   5  280.07   15.00
   1   2  -5   34.50    6.50
   1   2  -5   29.40    7.40
   1   2  -5   35.50    8.60
  -1  -2   5   40.20    7.40
  -1  -2   5   37.60   10.00
  -1  -2   5   34.90    5.70
   0   2  -5  578.94   28.40
   0   2  -5  643.34   29.00
   0  -2   5  598.94   29.20
   0  -2   5  614.24   28.80
   0  -2   5  628.14   28.10
  -1   2  -5  309.17   17.00
  -1   2  -5  328.37   20.30
  -1   2  -5  302.57   18.50
   1  -2   5  297.97   16.60
   1  -2   5  339.17   21.00
   1  -2   5  335.97   19.00
  -2   2  -5  246.18   13.70
  -2   2  -5  225.88   16.60
  -2   2  -5  254.87   18.70
   2  -2   5  223.88   18.10
   2  -2   5  261.67   13.40
   2  -2   5  262.17   17.60
  -3   2  -5 1543.05   70.09
  -3   2  -5 1527.75   61.69
  -3   2  -5 1538.25   54.59
  -3   2  -5 1569.14   67.89
   3  -2   5 1544.95   65.19
   3  -2   5 1520.55   53.89
  -4   2  -5  959.20   45.30
  -4   2  -5  885.11   37.80
  -4   2  -5  892.51   44.60
  -4   2  -5  938.41   47.50
   4  -2   5  971.50   38.00
   4  -2   5  956.90   48.10
  -5   2  -5  289.77   19.00
  -5   2  -5  297.27   23.70
   5  -2   5  303.17   18.90
   5  -2   5  268.87   24.30
  -6   2  -5   93.89   14.70
   6  -2   5  115.59   17.00
   6  -2   5  105.39   12.00
  -7   2  -5  514.05   31.60
  -7   2  -5  515.05   34.60
   7  -2   5  478.45   37.00
  -8   2  -5  543.95   38.10
  -8   2  -5  491.75   38.60
   8  -2   5  409.06   36.50
  -9   2  -5  171.88   23.30
  -9   2  -5  139.79   22.00
   9  -2   5  175.08   24.40
 -10   2  -5  122.49   24.40
 -10   2  -5   50.79   17.00
  10  -2   5  100.79   23.00
 -11   2  -5   49.00   16.10
 -11   2  -5   59.49   19.60
 -12   2  -5    9.80   15.90
 -12   2  -5    7.40    9.40
 -12   2  -5    8.40   11.00
 -13   2  -5   -2.50    7.30
 -13   2  -5   -4.10    7.60
 -13   2  -5   10.60   12.80
  12   1  -5   -0.10    7.20
 -12  -1   5   -5.60    8.60
  11   1  -5   77.99   22.30
 -11  -1   5  140.99   35.00
  10   1  -5   63.49   18.40
 -10  -1   5  103.99   29.50
 -10  -1   5   89.59   10.30
   9   1  -5  318.77   31.90
  -9  -1   5  312.57   19.70
  -9  -1   5  299.17   20.10
  -9  -1   5  362.36   41.80
   8   1  -5  287.77   29.00
  -8  -1   5  347.77   38.40
  -8  -1   5  360.76   20.60
  -8  -1   5  305.67   19.90
   7   1  -5  251.07   28.90
  -7  -1   5  263.37   17.20
  -7  -1   5  267.27   31.50
  -7  -1   5  281.67   17.80
   6   1  -5  980.50   50.99
  -6  -1   5  966.20   38.70
  -6  -1   5  949.90   59.39
  -6  -1   5  955.90   38.00
   5   1  -5   23.50    7.90
  -5  -1   5   27.90    5.40
  -5  -1   5   26.70   11.20
  -5  -1   5   34.30    5.80
   4   1  -5   54.09   10.90
  -4  -1   5   37.20    4.50
  -4  -1   5   48.60   13.80
  -4  -1   5   42.20    9.20
  -4  -1   5   44.30    4.60
   3   1  -5 1662.23   70.59
   3   1  -5 1619.24   64.09
  -3  -1   5 1618.64   71.49
  -3  -1   5 1694.83   53.99
  -3  -1   5 1638.34   63.59
   2   1  -5  820.02   29.20
   2   1  -5  813.42   41.00
   2   1  -5  890.11   37.10
  -2  -1   5  807.52   29.40
  -2  -1   5  877.71   36.90
  -2  -1   5  851.41   42.00
   1   1  -5 1778.02   68.29
   1   1  -5 1832.12   60.19
   1   1  -5 1667.13   64.09
  -1  -1   5 1759.32   69.19
  -1  -1   5 1843.12   60.29
  -1  -1   5 1829.82   64.49
   0   1  -5  518.25   26.10
   0   1  -5  517.25   23.40
   0   1  -5  526.75   24.50
   0  -1   5  489.95   23.50
   0  -1   5  492.65   25.90
   0  -1   5  561.04   24.10
  -1   1  -5   30.00    6.30
  -1   1  -5   30.50    6.60
  -1   1  -5   32.40    7.10
   1  -1   5   29.00    6.60
   1  -1   5   27.20    6.30
   1  -1   5   35.10    6.70
  -2   1  -5 1636.44   59.09
  -2   1  -5 1582.74   61.19
  -2   1  -5 1496.75   55.99
   2  -1   5 1549.54   61.39
   2  -1   5 1571.64   55.89
   2  -1   5 1564.54   58.29
  -3   1  -5   48.20    9.10
  -3   1  -5   50.19   10.50
  -3   1  -5   34.80    8.20
  -3   1  -5   48.90    6.50
   3  -1   5   48.60   10.30
   3  -1   5   38.30    6.00
  -4   1  -5  792.82   35.60
  -4   1  -5  707.23   39.90
  -4   1  -5  781.12   38.20
  -4   1  -5  756.82   40.80
   4  -1   5  829.72   35.80
   4  -1   5  831.52   42.40
  -5   1  -5   79.29   12.60
  -5   1  -5   94.69   12.50
  -5   1  -5   85.69   10.60
  -5   1  -5   53.99   11.00
   5  -1   5  104.29   14.30
   5  -1   5  100.79   11.10
  -6   1  -5  694.03   38.40
  -6   1  -5  841.12   44.20
   6  -1   5  822.82   46.70
   6  -1   5  736.93   39.00
  -7   1  -5  328.17   28.10
   7  -1   5  286.87   28.00
   7  -1   5  380.86   27.00
  -8   1  -5  252.07   25.90
  -8   1  -5  208.48   24.50
  -9   1  -5    0.00    5.20
  -9   1  -5    2.60    6.90
   9  -1   5    3.10    6.90
 -10   1  -5   21.20   11.70
 -10   1  -5   33.80   13.50
 -10   1  -5   32.20   13.20
 -11   1  -5   63.59   18.40
 -11   1  -5  109.59   24.80
 -11   1  -5   85.89   23.30
 -12   1  -5  214.78   30.10
 -12   1  -5  201.88   32.00
 -12   1  -5  262.17   33.10
 -13   1  -5   49.30   18.50
 -13   1  -5   69.29   23.00
 -13   1  -5   66.89   24.20
  12   0  -5  180.48   36.00
 -12   0   5  124.19   33.50
  11   0  -5  111.19   25.50
 -11   0   5  145.39   35.40
  10   0  -5  395.66   38.80
 -10   0   5  374.66   44.20
 -10   0   5  382.66   21.70
   9   0  -5   88.59   21.60
  -9   0   5   94.79   10.70
  -9   0   5  132.59   31.10
  -9   0   5  124.89   11.40
   8   0  -5    8.80    8.70
  -8   0   5   12.10    4.80
  -8   0   5   12.30   11.30
   7   0  -5   37.20   12.40
  -7   0   5   39.40    7.60
  -7   0   5   49.90   17.80
  -7   0   5   35.40    6.00
   6   0  -5  197.98   21.00
  -6   0   5  219.48   12.80
  -6   0   5  193.38   12.60
  -6   0   5  240.48   27.10
   5   0  -5 1280.87   57.89
  -5   0   5 1183.78   41.80
  -5   0   5 1203.48   42.40
  -5   0   5 1168.18   63.09
   4   0  -5 1471.55   62.19
   4   0  -5 1437.36   66.79
  -4   0   5 1453.85   60.69
  -4   0   5 1460.55   46.80
  -4   0   5 1544.45   69.59
  -4   0   5 1432.26   46.90
   3   0  -5 3530.05  119.69
  -3   0   5 3253.67  123.79
  -3   0   5 3499.95  126.19
   2   0  -5 2944.71  103.29
   2   0  -5 2983.00  108.29
  -2   0   5 2997.40  102.79
  -2   0   5 3133.09  110.29
   1   0  -5   36.30    8.60
   1   0  -5   16.40    5.20
   1   0  -5   19.50    2.90
  -1   0   5   23.90    6.20
  -1   0   5   26.50    7.50
  -1   0   5   23.40    3.20
   0   0  -5 1001.20   38.70
   0   0  -5 1012.60   41.90
   0   0  -5  985.60   36.70
   0   0   5  949.31   36.40
   0   0   5  962.70   37.90
   0   0   5  994.30   41.50
  -1   0  -5  203.28   13.80
  -1   0  -5  201.78   12.70
   1   0   5  202.98   13.90
   1   0   5  200.88   12.50
   1   0   5  205.68   14.30
  -2   0  -5 2239.38   76.39
  -2   0  -5 2253.67   80.69
  -2   0  -5 2165.08   77.49
   2   0   5 2211.88   76.39
   2   0   5 2256.97   77.89
  -3   0  -5 2418.76   84.09
  -3   0  -5 2549.34   85.59
  -3   0  -5 2318.27   84.49
  -3   0  -5 2371.46   88.89
   3   0   5 2434.06   89.79
   3   0   5 2361.06   83.79
  -4   0  -5 1172.98   53.89
  -4   0  -5 1155.28   49.20
  -4   0  -5 1176.48   49.00
  -4   0  -5 1173.78   49.80
   4   0   5 1254.27   55.29
   4   0   5 1179.88   49.70
  -5   0  -5  281.17   20.30
  -5   0  -5  243.18   19.40
  -5   0  -5  259.27   22.80
  -5   0  -5  231.58   18.80
   5   0   5  280.27   23.60
   5   0   5  276.27   20.50
  -6   0  -5  218.98   20.10
   6   0   5  286.97   25.10
   6   0   5  266.07   21.90
  -7   0  -5   42.10   11.50
   7   0   5   57.89   14.70
   7   0   5   41.70   11.80
  -8   0  -5    8.40    7.80
  -8   0  -5    1.20    4.80
   8   0   5    7.50    7.20
   8   0   5    5.00    8.20
  -9   0  -5  156.68   21.40
  -9   0  -5  223.68   28.00
  -9   0  -5  240.48   26.40
 -10   0  -5  374.36   35.20
 -10   0  -5  361.66   34.10
 -10   0  -5  393.86   40.00
 -11   0  -5  221.28   28.20
 -11   0  -5  205.78   27.00
 -11   0  -5  206.58   31.30
 -12   0  -5  204.88   33.30
 -12   0  -5  183.48   27.30
 -12   0  -5  192.78   28.10
 -13   0  -5   -1.00    7.20
 -13   0  -5   44.80   20.90
 -13   0  -5   36.70   16.70
  12  -1  -5   78.59   24.10
 -12   1   5   53.09   22.70
  11  -1  -5    1.40    7.30
 -11   1   5    7.10   10.90
  10  -1  -5   -2.10    5.90
 -10   1   5    8.30    4.00
 -10   1   5    3.40   10.20
   9  -1  -5   54.39   16.80
  -9   1   5   40.60    8.20
  -9   1   5   57.09    8.20
  -9   1   5   58.49   19.80
   8  -1  -5  523.35   40.70
  -8   1   5  514.75   44.90
  -8   1   5  458.95   25.00
  -8   1   5  488.75   25.30
   7  -1  -5 1234.18   66.09
  -7   1   5 1259.07   49.50
  -7   1   5 1279.67   48.90
  -7   1   5 1304.67   72.99
   6  -1  -5  259.57   25.20
  -6   1   5  287.37   29.20
  -6   1   5  304.17   16.90
  -6   1   5  327.97   16.90
   5  -1  -5  403.06   28.90
  -5   1   5  349.67   16.90
  -5   1   5  372.06   31.00
  -5   1   5  374.26   17.30
   4  -1  -5    0.40    1.30
   4  -1  -5    3.50    4.00
   4  -1  -5   10.20    6.40
  -4   1   5    2.40    1.80
  -4   1   5    3.50    5.00
   3  -1  -5  140.59   15.30
   3  -1  -5  109.59   12.50
   3  -1  -5  128.59    6.40
  -3   1   5  113.99   12.40
  -3   1   5  126.09   15.40
  -3   1   5  125.59    6.30
   2  -1  -5 2354.66   86.29
   2  -1  -5 2250.47   70.89
   2  -1  -5 2266.87   81.79
  -2   1   5 2253.97   70.49
  -2   1   5 2285.77   86.29
  -2   1   5 2177.48   80.29
   1  -1  -5  185.78   15.70
   1  -1  -5  182.78    9.60
  -1   1   5  167.68   12.80
  -1   1   5  196.88   18.60
   0  -1  -5 3115.79  102.59
   0  -1  -5 3110.89  107.89
   0   1   5 3203.38  108.39
   0   1   5 3167.68  103.39
  -1  -1  -5 1781.42   60.59
  -1  -1  -5 1752.42   63.09
  -1  -1  -5 1672.23   64.79
  -1  -1  -5 1773.02   64.19
   1   1   5 1834.22   65.49
   1   1   5 1778.42   60.29
  -2  -1  -5  874.81   38.00
  -2  -1  -5  809.12   38.20
  -2  -1  -5  881.11   33.40
  -2  -1  -5  841.92   37.50
   2   1   5  856.31   33.10
   2   1   5  898.01   39.40
  -3  -1  -5   26.60    5.80
  -3  -1  -5    8.70    5.10
  -3  -1  -5   26.40    5.60
  -3  -1  -5   14.20    5.20
  -3  -1  -5   19.20    6.40
   3   1   5   29.40    6.20
   3   1   5   21.00    6.60
   3   1   5   28.70    8.00
  -4  -1  -5  211.48   20.00
  -4  -1  -5  249.58   16.30
  -4  -1  -5  244.48   16.00
  -4  -1  -5  264.77   20.20
  -4  -1  -5  226.18   19.90
   4   1   5  222.88   19.80
   4   1   5  202.98   17.40
  -5  -1  -5   41.00   10.40
  -5  -1  -5   62.59    8.80
  -5  -1  -5   60.89   13.70
  -5  -1  -5   62.59   12.60
  -5  -1  -5   44.30    8.80
   5   1   5   75.89   15.10
   5   1   5   71.49   13.40
  -6  -1  -5    9.50    5.00
  -6  -1  -5    9.50    6.00
  -6  -1  -5   21.70    7.20
   6   1   5   13.00    7.10
  -7  -1  -5  773.42   45.60
  -7  -1  -5  701.13   40.10
   7   1   5  720.63   43.50
  -8  -1  -5  679.93   40.70
   8   1   5  588.64   41.40
  -9  -1  -5  218.28   28.70
  -9  -1  -5  128.29   20.10
  -9  -1  -5  158.28   20.20
 -10  -1  -5   53.79   18.90
 -10  -1  -5   29.10   12.50
 -10  -1  -5   67.39   16.60
 -11  -1  -5    3.60    7.40
 -11  -1  -5   -3.70    4.50
 -11  -1  -5   -3.30    5.30
 -12  -1  -5    9.10    8.50
 -12  -1  -5    2.20    9.30
 -12  -1  -5   19.20   11.80
 -13  -1  -5   53.89   21.90
 -13  -1  -5   44.10   17.70
 -13  -1  -5   39.10   16.20
  12  -2  -5   40.90   18.00
 -12   2   5    0.40    9.90
  11  -2  -5  119.79   28.10
 -11   2   5   74.99   24.80
  10  -2  -5  218.28   33.20
 -10   2   5  242.78   17.50
 -10   2   5  344.47   40.70
   9  -2  -5  316.67   34.60
  -9   2   5  315.67   21.70
  -9   2   5  381.26   22.60
  -9   2   5  363.06   39.80
   8  -2  -5  348.57   34.20
  -8   2   5  343.37   21.50
  -8   2   5  422.86   40.00
  -8   2   5  306.77   20.20
   7  -2  -5   47.60   14.70
  -7   2   5   52.29    7.90
   6  -2  -5   -2.30    4.10
   6  -2  -5   -2.70    1.60
  -6   2   5    1.30    2.30
  -6   2   5    2.10    5.30
   5  -2  -5   91.09    8.90
   5  -2  -5   97.29   14.50
  -5   2   5  109.19    9.40
  -5   2   5  101.29   16.10
   4  -2  -5 2428.66   82.79
   4  -2  -5 2403.16   97.69
   4  -2  -5 2495.85   96.39
  -4   2   5 2442.26   99.49
  -4   2   5 2526.55   82.69
   3  -2  -5  912.81   44.90
   3  -2  -5  896.11   34.00
   3  -2  -5  840.62   41.80
  -3   2   5  850.81   33.30
  -3   2   5  883.31   45.00
  -3   2   5  844.32   41.10
   2  -2  -5 5951.80  198.08
  -2   2   5 5955.90  193.18
   1  -2  -5  772.22   33.20
   1  -2  -5  765.82   30.50
   1  -2  -5  706.33   36.00
  -1   2   5  723.33   32.20
  -1   2   5  762.82   36.90
  -1   2   5  712.23   29.50
   0  -2  -5  106.09    9.60
   0  -2  -5  136.79   12.80
   0  -2  -5  101.39    8.90
   0   2   5   98.99   12.80
   0   2   5   95.29    9.00
   0   2   5   92.49    8.70
  -1  -2  -5  218.08   12.40
  -1  -2  -5  207.38   15.20
  -1  -2  -5  254.07   17.30
   1   2   5  230.28   12.50
   1   2   5  214.68   18.70
   1   2   5  250.67   16.00
  -2  -2  -5   10.00    3.00
  -2  -2  -5   11.20    5.00
  -2  -2  -5   -0.10    2.70
  -2  -2  -5   11.40    5.30
   2   2   5    6.70    2.50
   2   2   5   18.20    5.90
   2   2   5    4.50    3.30
  -3  -2  -5  200.48   16.60
  -3  -2  -5  213.78   18.00
  -3  -2  -5  210.28   17.20
  -3  -2  -5  186.48   11.30
  -3  -2  -5  206.68   12.20
   3   2   5  184.88   16.30
  -4  -2  -5 5838.62  201.88
  -4  -2  -5 5865.21  199.38
  -4  -2  -5 6143.39  189.48
   4   2   5 6035.90  200.08
  -5  -2  -5  125.49   15.60
  -5  -2  -5  130.59   11.70
  -5  -2  -5  144.59   12.20
   5   2   5  114.19   14.90
  -6  -2  -5  937.51   42.80
  -6  -2  -5  928.51   50.49
  -6  -2  -5  952.50   43.20
   6   2   5  953.20   50.59
  -7  -2  -5  357.46   30.00
  -7  -2  -5  347.57   24.60
  -7  -2  -5  351.66   24.20
   7   2   5  433.46   32.70
  -8  -2  -5   16.90    8.80
  -8  -2  -5    3.10    5.50
   8   2   5   22.60    9.60
  -9  -2  -5  108.29   15.80
  -9  -2  -5   90.79   20.90
   9   2   5   74.79   18.70
 -10  -2  -5   86.99   20.30
 -10  -2  -5   81.29   17.60
 -10  -2  -5  112.19   27.60
 -11  -2  -5  161.68   22.20
 -11  -2  -5  124.19   31.80
 -11  -2  -5  142.69   23.80
 -12  -2  -5  368.16   35.00
 -12  -2  -5  334.77   36.70
 -12  -2  -5  341.67   44.70
 -13  -2  -5  123.69   25.60
 -13  -2  -5   78.09   26.30
 -13  -2  -5  109.69   26.20
  12  -3  -5   78.69   25.20
 -12   3   5   57.29   21.50
  11  -3  -5  194.28   31.40
 -11   3   5  210.68   55.69
  10  -3  -5   64.09   21.80
 -10   3   5   91.69   11.70
 -10   3   5   96.29   24.50
   9  -3  -5   -1.30    6.40
  -9   3   5    5.30    4.80
  -9   3   5    4.80    9.00
   8  -3  -5  126.59   13.50
   8  -3  -5   81.69   20.90
  -8   3   5  109.39   24.20
   7  -3  -5  113.89   12.60
   7  -3  -5  101.99   20.70
  -7   3   5   92.69   11.40
  -7   3   5  132.09   20.70
   6  -3  -5  423.66   34.10
   6  -3  -5  379.36   23.60
  -6   3   5  429.76   34.90
  -6   3   5  385.06   23.20
   5  -3  -5  990.50   43.00
   5  -3  -5  977.90   53.19
  -5   3   5 1019.20   54.59
  -5   3   5  969.10   42.10
   4  -3  -5  576.64   34.90
   4  -3  -5  588.94   35.40
   4  -3  -5  504.15   26.90
  -4   3   5  480.05   33.30
  -4   3   5  531.85   26.40
   3  -3  -5  838.42   36.10
   3  -3  -5  790.52   42.00
   3  -3  -5  832.02   42.10
  -3   3   5  785.82   42.40
  -3   3   5  802.62   35.00
  -3   3   5  811.52   40.70
   2  -3  -5 2828.22   97.29
   2  -3  -5 2793.32  104.09
   2  -3  -5 2858.31  101.59
  -2   3   5 2870.51   96.39
  -2   3   5 2748.82  103.09
   1  -3  -5  269.47   17.70
   1  -3  -5  255.77   19.50
   1  -3  -5  240.78   16.70
  -1   3   5  266.47   17.30
  -1   3   5  310.37   17.80
  -1   3   5  276.47   19.80
   0  -3  -5  127.69   10.30
   0  -3  -5  109.89   12.20
   0  -3  -5  136.39   12.30
   0   3   5  133.69   10.20
   0   3   5  131.29   12.80
   0   3   5  145.89   12.20
  -1  -3  -5  803.92   36.40
  -1  -3  -5  741.03   36.20
  -1  -3  -5  738.83   28.90
   1   3   5  719.93   35.70
   1   3   5  759.82   29.30
   1   3   5  772.12   35.50
  -2  -3  -5 3112.99  110.49
  -2  -3  -5 3280.67  110.99
  -2  -3  -5 3054.89   97.49
   2   3   5 3037.40  109.39
   2   3   5 3085.89   97.59
   2   3   5 3050.89  110.29
  -3  -3  -5 1238.48   54.79
  -3  -3  -5 1242.78   43.30
  -3  -3  -5 1224.38   54.09
  -3  -3  -5 1200.08   41.00
   3   3   5 1151.98   53.59
   3   3   5 1229.98   53.79
  -4  -3  -5  853.51   32.20
  -4  -3  -5  891.51   32.70
  -4  -3  -5  803.62   43.70
  -4  -3  -5  849.12   45.10
  -4  -3  -5  851.51   44.40
   4   3   5  887.61   45.00
  -5  -3  -5   98.19    8.90
  -5  -3  -5  104.39   14.60
  -5  -3  -5   82.19    8.20
   5   3   5   97.79   14.30
  -6  -3  -5   14.00    5.00
  -6  -3  -5   18.20    5.60
  -6  -3  -5   20.00    8.50
   6   3   5   17.70    8.40
  -7  -3  -5   91.99   11.40
  -7  -3  -5   95.79   11.40
  -7  -3  -5  124.09   17.80
   7   3   5  132.69   18.80
  -8  -3  -5  311.27   23.40
  -8  -3  -5  318.37   30.30
   8   3   5  345.27   32.40
  -9  -3  -5  463.85   31.70
  -9  -3  -5  513.25   40.80
   9   3   5  414.86   38.20
 -10  -3  -5  329.47   41.00
 -10  -3  -5  351.26   34.90
 -11  -3  -5  122.29   21.90
 -11  -3  -5  132.59   27.30
 -11  -3  -5  114.59   31.50
 -12  -3  -5   15.50   12.60
 -12  -3  -5   42.00   14.80
 -13  -3  -5   12.50   10.50
 -13  -3  -5    0.00    6.60
 -13  -3  -5    5.60   13.20
  11  -4  -5    0.50    7.50
 -11   4   5    5.20   10.00
  10  -4  -5   64.79   21.90
 -10   4   5   99.89   26.30
 -10   4   5   54.29   11.80
   9  -4  -5  242.98   34.60
   9  -4  -5  257.97   21.60
  -9   4   5  294.47   33.90
   8  -4  -5  281.07   32.20
   8  -4  -5  299.17   23.00
  -8   4   5  253.87   30.20
  -8   4   5  258.57   21.80
   7  -4  -5  841.72   55.29
   7  -4  -5  846.82   42.90
  -7   4   5  908.01   55.29
  -7   4   5  766.22   41.10
   6  -4  -5  244.28   26.10
   6  -4  -5  199.48   18.10
  -6   4   5  196.08   23.30
  -6   4   5  193.98   17.50
   5  -4  -5  889.61   42.50
  -5   4   5  792.22   39.80
  -5   4   5  896.81   49.99
   4  -4  -5   -0.40    3.10
   4  -4  -5    5.30    5.10
   4  -4  -5   -3.90    1.70
  -4   4   5    1.90    3.20
  -4   4   5   -2.00    2.90
   3  -4  -5   15.20    6.80
   3  -4  -5   16.60    6.20
   3  -4  -5   11.80    6.60
  -3   4   5   24.20    8.10
  -3   4   5   19.80    6.60
   2  -4  -5  543.25   30.30
   2  -4  -5  589.74   33.20
   2  -4  -5  566.34   31.60
  -2   4   5  564.54   29.50
  -2   4   5  516.95   30.00
  -2   4   5  603.14   32.80
   1  -4  -5  784.52   37.10
   1  -4  -5  701.43   37.20
   1  -4  -5  764.92   35.30
  -1   4   5  714.43   34.00
  -1   4   5  714.53   35.40
  -1   4   5  728.63   36.90
   0  -4  -5 2221.78   84.99
   0  -4  -5 2147.49   84.59
   0  -4  -5 2337.97   83.49
   0   4   5 2275.47   78.59
   0   4   5 2369.76   85.79
   0   4   5 2243.48   84.19
  -1  -4  -5  829.52   40.80
  -1  -4  -5  788.32   39.60
  -1  -4  -5  835.12   32.00
   1   4   5  832.42   40.30
   1   4   5  832.82   31.60
   1   4   5  784.82   43.30
  -2  -4  -5  716.23   38.60
  -2  -4  -5  749.92   26.00
  -2  -4  -5  723.43   38.10
   2   4   5  719.03   37.90
   2   4   5  721.43   26.00
   2   4   5  766.12   38.60
  -3  -4  -5   11.80    6.50
  -3  -4  -5   -1.50    2.10
   3   4   5    3.40    3.60
   3   4   5    6.70    5.60
  -4  -4  -5   13.30    2.20
  -4  -4  -5   17.00    7.70
  -4  -4  -5   12.40    1.90
   4   4   5   19.90    8.50
  -5  -4  -5  917.81   49.20
  -5  -4  -5  852.01   32.00
  -5  -4  -5  888.21   32.20
   5   4   5  909.01   50.09
  -6  -4  -5  409.46   32.50
  -6  -4  -5  444.86   21.30
  -6  -4  -5  439.56   20.90
   6   4   5  409.76   33.10
  -7  -4  -5  946.71   58.19
  -7  -4  -5  961.70   40.60
  -7  -4  -5  950.30   39.80
   7   4   5  879.31   55.19
  -8  -4  -5  421.96   35.40
  -8  -4  -5  403.66   24.70
  -8  -4  -5  400.66   24.10
   8   4   5  357.76   34.80
  -9  -4  -5  151.88   16.00
  -9  -4  -5  160.68   23.60
   9   4   5  147.09   23.60
 -10  -4  -5   52.59   20.40
 -10  -4  -5   42.20   15.90
 -10  -4  -5   28.00    9.20
  10   4   5   64.99   19.10
 -11  -4  -5   51.19   17.70
 -11  -4  -5   60.39   23.70
 -11  -4  -5   40.70   12.40
 -12  -4  -5   45.30   21.60
 -12  -4  -5   59.99   18.30
 -12  -4  -5   65.89   16.30
 -13  -4  -5   86.89   23.50
  11  -5  -5   46.10   19.30
 -11   5   5   62.29   21.20
  10  -5  -5  281.17   37.50
  10  -5  -5  227.38   21.80
 -10   5   5  236.68   31.80
   9  -5  -5  325.57   38.50
   9  -5  -5  383.36   28.90
  -9   5   5  368.56   37.40
   8  -5  -5   89.59   22.60
   8  -5  -5  105.89   15.10
  -8   5   5  116.89   24.20
   7  -5  -5  124.49   25.30
   7  -5  -5  151.88   17.70
  -7   5   5  134.39   20.70
   6  -5  -5  149.49   21.70
   6  -5  -5  163.88   18.20
  -6   5   5  152.48   20.00
   5  -5  -5   26.60   10.70
   5  -5  -5   31.10    9.90
  -5   5   5   28.00    9.20
  -5   5   5   53.59   13.30
   4  -5  -5 1034.10   53.09
   4  -5  -5 1113.69   53.09
   4  -5  -5 1141.19   57.79
  -4   5   5 1103.89   54.19
  -4   5   5 1092.49   51.29
   3  -5  -5  752.12   42.60
   3  -5  -5  789.12   41.40
  -3   5   5  702.43   38.60
  -3   5   5  829.72   41.80
   2  -5  -5 1231.48   54.49
   2  -5  -5 1180.28   54.69
   2  -5  -5 1087.39   53.19
  -2   5   5 1190.58   52.89
  -2   5   5 1215.48   53.59
  -2   5   5 1218.68   53.79
   1  -5  -5  409.66   27.80
   1  -5  -5  386.96   24.60
   1  -5  -5  461.15   28.30
  -1   5   5  480.25   27.70
  -1   5   5  378.56   26.20
   0  -5  -5  191.78   17.60
   0  -5  -5  205.28   19.20
   0  -5  -5  199.38   14.70
   0   5   5  204.08   14.40
   0   5   5  186.88   17.50
   0   5   5  230.58   18.40
  -1  -5  -5  110.09   13.40
  -1  -5  -5  119.89    9.50
  -1  -5  -5  132.49   15.30
   1   5   5  124.09   14.00
   1   5   5  132.59    9.50
   1   5   5  106.59   13.70
  -2  -5  -5  340.27   26.30
  -2  -5  -5  342.07   14.30
  -2  -5  -5  363.46   25.70
   2   5   5  324.47   24.50
   2   5   5  338.57   16.10
  -3  -5  -5  776.62   44.20
   3   5   5  788.22   43.30
  -4  -5  -5  711.83   43.10
   4   5   5  724.13   42.80
  -5  -5  -5  879.41   50.39
   5   5   5  870.41   50.89
  -6  -5  -5  417.66   39.70
  -6  -5  -5  470.45   16.70
  -6  -5  -5  449.26   16.60
   6   5   5  411.16   34.70
  -7  -5  -5  198.48   11.70
  -7  -5  -5  198.78   11.90
  -7  -5  -5  197.38   24.40
   7   5   5  162.08   22.40
  -8  -5  -5   85.09   19.50
  -8  -5  -5  100.89    9.40
  -8  -5  -5   90.89    9.40
   8   5   5   73.59   20.20
  -9  -5  -5   27.70   13.20
  -9  -5  -5   18.40    6.00
   9   5   5   62.69   19.70
 -10  -5  -5  138.69   32.60
 -10  -5  -5  117.99   13.30
 -10  -5  -5   99.59   23.60
  10   5   5   79.09   24.80
 -11  -5  -5  256.47   40.50
 -11  -5  -5  285.27   34.00
 -11  -5  -5  219.68   20.10
 -12  -5  -5  272.67   35.00
 -12  -5  -5  222.18   48.90
 -11   6   5   47.20   18.70
  10  -6  -5   26.90   17.00
 -10   6   5   26.00   13.70
   9  -6  -5   29.20   16.70
   9  -6  -5   43.20   13.10
  -9   6   5   24.50   13.20
   8  -6  -5   81.19   17.50
   8  -6  -5  132.59   28.80
  -8   6   5  124.39   24.30
   7  -6  -5   59.19   18.20
   7  -6  -5   98.29   19.00
  -7   6   5   84.89   18.50
   6  -6  -5  801.02   53.59
   6  -6  -5  785.42   46.70
  -6   6   5  766.82   46.60
   5  -6  -5  486.85   38.10
   5  -6  -5  451.25   33.30
   5  -6  -5  475.95   37.90
  -5   6   5  472.95   32.90
   4  -6  -5  901.21   49.50
   4  -6  -5  846.62   46.30
  -4   6   5  882.31   46.10
   3  -6  -5   45.70   12.10
   3  -6  -5   36.90   11.10
   3  -6  -5   57.49   13.60
  -3   6   5   37.60   10.20
   2  -6  -5   21.50    7.90
   2  -6  -5   16.10    7.50
  -2   6   5   29.10    8.50
   1  -6  -5  524.65   31.70
   1  -6  -5  448.76   32.20
   1  -6  -5  483.55   28.80
  -1   6   5  496.45   28.10
  -1   6   5  438.86   28.40
   0  -6  -5   13.60    6.10
   0  -6  -5   16.80    7.80
   0  -6  -5   13.10    4.80
   0   6   5   14.70    5.20
   0   6   5   34.90    9.70
  -1  -6  -5  760.92   41.70
  -1  -6  -5  845.02   34.10
  -1  -6  -5  725.13   44.10
   1   6   5  780.42   32.50
   1   6   5  813.72   42.20
  -2  -6  -5 1416.26   67.49
   2   6   5 1444.46   64.99
   2   6   5 1415.56   47.70
   2   6   5 1423.36   47.60
  -3  -6  -5  167.08   19.90
   3   6   5  158.98   18.60
  -4  -6  -5  106.19   16.80
   4   6   5  121.19   17.00
   5   6   5  120.89   18.00
  -6  -6  -5   24.90   10.90
   6   6   5   33.60   12.20
  -7  -6  -5  213.38   26.20
   7   6   5  217.48   27.10
  -8  -6  -5  259.47   30.20
   8   6   5  285.97   32.30
  -9  -6  -5  261.77   15.50
  -9  -6  -5  271.27   12.70
  -9  -6  -5  239.48   30.40
   9   6   5  264.77   33.10
 -10  -6  -5  186.98   40.30
 -10  -6  -5  146.79   29.10
  10   6   5  168.48   28.00
 -11  -6  -5   31.60   21.90
 -11  -6  -5   76.69   23.20
 -12  -6  -5    8.10    9.70
 -12  -6  -5   -1.00   10.90
  10  -7  -5   49.30   19.90
  10  -7  -5   45.90   15.50
 -10   7   5   54.89   17.60
   9  -7  -5  230.88   26.00
   9  -7  -5  245.08   35.10
  -9   7   5  229.18   27.20
   8  -7  -5  439.26   36.50
   8  -7  -5  497.25   47.80
  -8   7   5  432.96   35.40
   7  -7  -5  189.48   27.50
   7  -7  -5  190.38   30.40
  -7   7   5  227.28   23.60
   6  -7  -5  122.29   26.10
   6  -7  -5  215.18   24.30
  -6   7   5  159.58   18.90
   5  -7  -5   53.39   15.30
   5  -7  -5   36.30   11.40
   5  -7  -5   68.89   16.50
  -5   7   5   48.80   11.90
   4  -7  -5   35.90   11.00
   4  -7  -5   30.30   10.80
   4  -7  -5   15.40    8.40
  -4   7   5   13.90    7.30
   3  -7  -5  441.16   33.10
   3  -7  -5  458.05   34.90
   3  -7  -5  407.06   29.90
  -3   7   5  479.25   29.70
   2  -7  -5  352.86   26.80
   2  -7  -5  340.07   26.40
   2  -7  -5  330.47   29.00
  -2   7   5  299.67   23.20
   1  -7  -5  124.09   14.70
   1  -7  -5  137.19   16.20
   1  -7  -5  121.89   17.70
  -1   7   5  156.08   16.20
  -1   7   5  121.89   13.70
   0  -7  -5 1775.62   70.99
   0  -7  -5 1873.51   78.09
   0  -7  -5 1816.42   83.39
   0   7   5 1806.32   75.79
   0   7   5 1881.91   75.19
  -1  -7  -5  472.35   24.50
  -1  -7  -5  453.55   35.00
   1   7   5  469.45   31.50
   1   7   5  486.05   23.70
  -2  -7  -5   61.29   15.30
   2   7   5   48.80   12.50
   2   7   5   47.90    5.10
   2   7   5   40.00    4.60
  -3  -7  -5   39.50   12.70
   3   7   5   27.80    9.80
  -4  -7  -5   48.20   14.80
  -5  -7  -5  402.26   35.50
   5   7   5  370.56   33.20
  -6  -7  -5  606.74   45.80
   6   7   5  548.65   43.30
  -7  -7  -5  162.98   24.60
   7   7   5  211.68   27.30
  -8  -7  -5  189.78   27.30
   8   7   5  193.48   27.70
  -9  -7  -5    7.10    8.60
   9   7   5    4.10    7.80
 -10  -7  -5   17.10   13.90
  10   7   5   -2.20    6.20
 -11  -7  -5   41.70   20.90
 -11  -7  -5   44.20   19.10
 -12  -7  -5   62.59   28.20
 -12  -7  -5   35.00   17.90
   9  -8  -5   91.19   26.70
   9  -8  -5  122.79   24.00
   8  -8  -5    5.40    7.50
   8  -8  -5   21.00   14.00
  -8   8   5    6.80    7.50
   7  -8  -5    3.00    7.50
  -7   8   5   -2.10    3.60
   6  -8  -5  154.38   23.00
   6  -8  -5  193.88   27.10
  -6   8   5  146.79   17.40
   5  -8  -5   99.09   21.00
   5  -8  -5   64.49   14.10
   5  -8  -5   82.09   20.00
  -5   8   5   80.29   12.90
   4  -8  -5  161.98   18.60
   4  -8  -5  156.18   21.90
   4  -8  -5  231.78   26.30
  -4   8   5  221.58   19.80
   3  -8  -5  828.02   46.20
   3  -8  -5  906.51   63.49
   3  -8  -5  836.52   50.79
  -3   8   5  901.21   44.60
   2  -8  -5  339.97   28.00
   2  -8  -5  346.57   27.50
  -2   8   5  327.17   24.80
   1  -8  -5  437.46   30.20
   1  -8  -5  390.76   43.30
   1  -8  -5  483.45   32.80
  -1   8   5  490.85   31.20
   0  -8  -5  139.29   14.70
   0   8   5  124.59   15.70
   0   8   5  126.59   13.20
  -1  -8  -5  548.95   41.60
   1   8   5  575.04   28.00
   1   8   5  537.15   36.00
   1   8   5  606.24   29.20
  -2  -8  -5  855.91   53.89
   2   8   5  818.22   30.90
   2   8   5  804.42   31.10
   2   8   5  808.42   47.50
  -3  -8  -5  970.50   58.89
   3   8   5  870.21   52.39
  -4  -8  -5  369.06   35.00
   4   8   5  355.36   32.30
  -5  -8  -5  485.45   41.70
   5   8   5  531.85   41.50
  -6  -8  -5   71.99   19.90
   6   8   5   54.39   16.50
  -7  -8  -5    4.60    8.30
   7   8   5    1.60    7.40
  -8  -8  -5   44.90   17.20
   8   8   5   52.79   17.70
  -9  -8  -5  126.69   29.60
   9   8   5  148.89   30.60
 -10  -8  -5  255.27   50.59
 -10  -8  -5  146.69   30.90
  10   8   5  197.28   38.80
 -11  -8  -5  181.08   35.80
 -11  -8  -5  169.78   39.50
   9  -9  -5   22.90   12.80
   9  -9  -5   53.89   21.00
   8  -9  -5  167.18   26.10
   8  -9  -5  154.38   34.80
   7  -9  -5  126.89   25.80
   7  -9  -5  104.29   26.10
  -7   9   5   82.39   13.00
   6  -9  -5  399.06   38.60
   6  -9  -5  313.17   35.90
  -6   9   5  371.36   26.40
   5  -9  -5  172.48   25.50
   5  -9  -5  156.88   18.00
   5  -9  -5  175.28   25.30
  -5   9   5  171.08   17.10
   4  -9  -5  175.08   19.00
   4  -9  -5  185.38   24.50
   4  -9  -5  178.68   25.00
  -4   9   5  166.58   17.10
   3  -9  -5    7.00    6.50
   3  -9  -5    0.70    5.00
   3  -9  -5    1.80    5.40
  -3   9   5   -3.20    2.40
   2  -9  -5  306.87   32.40
   2  -9  -5  327.87   29.20
  -2   9   5  306.17   24.10
   1  -9  -5  825.22   54.59
   1  -9  -5  783.82   44.80
  -1   9   5  765.62   43.00
   0  -9  -5  624.94   48.30
   0   9   5  774.52   43.30
   0   9   5  758.72   39.60
   0   9   5  686.83   37.10
  -1  -9  -5 1081.79   65.49
   1   9   5 1106.39   46.00
   1   9   5 1122.09   46.70
   1   9   5 1060.19   56.69
  -2  -9  -5  917.11   58.99
   2   9   5  967.20   53.59
   2   9   5  882.71   34.30
   2   9   5  913.01   34.70
  -3  -9  -5  514.75   43.90
   3   9   5  610.44   42.60
  -4  -9  -5   28.60   13.60
   4   9   5   12.30    8.30
  -5  -9  -5   33.10   14.50
   5   9   5   38.90   14.90
  -6  -9  -5  408.16   41.20
   6   9   5  403.86   39.00
  -7  -9  -5  329.87   37.60
   7   9   5  327.97   36.80
  -8  -9  -5  353.86   45.40
   8   9   5  358.46   40.20
  -9  -9  -5  383.76   43.00
   9   9   5  401.66   44.40
 -10  -9  -5  125.19   30.20
 -10  -9  -5  154.28   36.60
  10   9   5   90.19   26.70
 -11  -9  -5   15.00   15.20
 -11  -9  -5   15.40   12.40
   9 -10  -5   93.89   24.10
   9 -10  -5  108.99   29.90
   8 -10  -5   81.49   25.00
   8 -10  -5  198.18   29.70
   7 -10  -5   50.99   19.00
   7 -10  -5   25.70   16.10
   6 -10  -5   34.90   17.30
   6 -10  -5   31.90   15.70
  -6  10   5    4.90    4.60
   5 -10  -5   47.40   16.20
   5 -10  -5   40.60   15.90
  -5  10   5   61.39   11.90
   4 -10  -5  171.28   19.10
   4 -10  -5  270.87   32.50
   4 -10  -5  181.78   25.80
  -4  10   5  272.77   20.70
   3 -10  -5  363.36   31.30
   3 -10  -5  376.56   34.80
   3 -10  -5  455.15   41.70
  -3  10   5  375.36   26.60
   2 -10  -5  218.28   24.40
   2 -10  -5  233.58   30.20
  -2  10   5  203.28   19.80
   1 -10  -5  270.77   31.90
  -1  10   5  276.87   24.00
  -1  10   5  238.08   23.60
   0 -10  -5  301.17   34.00
   0  10   5  288.47   23.10
   0  10   5  306.67   26.60
  -1 -10  -5  125.59   27.00
   1  10   5  100.29   12.20
   1  10   5  125.69   12.60
   1  10   5   97.09   16.00
  -2 -10  -5   30.90   14.90
   2  10   5   39.30   13.80
   2  10   5   27.90    5.60
   2  10   5   32.70    4.90
  -3 -10  -5   46.70   17.30
   3  10   5   50.19   15.00
  -4 -10  -5  317.27   35.90
   4  10   5  248.28   28.80
  -5 -10  -5  466.55   45.10
   5  10   5  492.25   42.60
  -6 -10  -5  353.06   40.90
   6  10   5  554.24   46.80
  -7 -10  -5  221.88   33.30
   7  10   5  202.18   30.30
  -8 -10  -5   46.90   20.90
   8  10   5   74.29   22.10
  -9 -10  -5   -3.60    7.20
   9  10   5    9.90   11.00
 -10 -10  -5   14.20   12.20
 -10 -10  -5   10.30   14.40
   8 -11  -5   12.30   12.50
  -8  11   5   -6.90    9.40
   7 -11  -5   18.30   13.60
   7 -11  -5    3.00    8.60
  -7  11   5   16.20   14.60
   6 -11  -5  182.28   42.60
   6 -11  -5  151.58   32.00
  -6  11   5  152.48   33.50
   5 -11  -5  465.35   50.69
   5 -11  -5  557.64   50.59
   4 -11  -5  197.68   30.30
   4 -11  -5  165.68   25.60
  -4  11   5  221.18   29.50
  -4  11   5  206.88   17.30
   3 -11  -5  179.38   28.20
  -3  11   5  162.68   24.00
  -3  11   5  155.18   16.40
   2 -11  -5   36.20   16.50
  -2  11   5   15.40    8.80
  -2  11   5   34.30   10.00
   1 -11  -5  -10.60    3.90
  -1  11   5    2.20    4.30
   0 -11  -5   82.09   22.40
   0  11   5  101.09   16.20
   0  11   5   66.09   13.70
  -1 -11  -5  458.15   44.60
   1  11   5  458.95   26.20
   1  11   5  408.26   34.20
   1  11   5  441.66   26.10
  -2 -11  -5  256.27   34.00
   2  11   5  250.17   13.70
   2  11   5  250.77   13.70
   2  11   5  244.08   26.90
  -3 -11  -5  335.87   38.60
   3  11   5  268.77   29.70
  -4 -11  -5  310.67   38.30
   4  11   5  319.77   33.70
   5  11   5  202.68   28.20
  -6 -11  -5   72.19   22.40
   6  11   5   64.99   27.60
  -7 -11  -5   36.60   17.50
   7  11   5   76.59   22.20
  -8 -11  -5   67.79   22.20
   8  11   5   50.39   18.40
  -9 -11  -5  182.48   42.70
  -9 -11  -5   89.29   27.00
   9  11   5  121.59   32.00
   7 -12  -5  135.59   30.90
  -7  12   5   74.59   24.10
   6 -12  -5  149.29   32.60
  -6  12   5  161.28   34.90
   5 -12  -5  112.59   28.00
  -5  12   5  105.99   27.00
   4 -12  -5    9.30   10.10
  -4  12   5   39.70   16.80
   3 -12  -5   -2.90    7.50
  -3  12   5    0.90    4.00
  -3  12   5    2.60    5.60
  -2  12   5   25.30    9.20
  -2  12   5   38.20   13.10
   1 -12  -5  242.08   39.70
  -1  12   5  323.67   27.20
  -1  12   5  312.57   28.20
   0 -12  -5  367.46   47.50
   0  12   5  348.87   30.00
   0  12   5  339.87   26.50
   1  12   5  411.86   34.50
   1  12   5  392.66   24.80
  -2 -12  -5  195.38   38.40
   2  12   5  159.48    9.20
   2  12   5  187.68   24.30
  -3 -12  -5   14.30   11.50
   3  12   5   28.50   12.60
  -4 -12  -5    3.50    9.50
   4  12   5   24.50   13.60
  -5 -12  -5   98.49   27.60
  -6 -12  -5  204.58   39.90
   6  12   5  260.87   34.50
  -7 -12  -5  165.48   36.30
   7  12   5  161.28   33.50
  -8 -12  -5   83.99   26.30
   8  12   5  110.29   28.40
  -6  13   5    3.10    9.10
   5 -13  -5   27.70   16.10
  -5  13   5   12.70   12.30
   4 -13  -5  133.99   32.60
  -4  13   5   91.39   24.00
   3 -13  -5  216.38   34.60
  -3  13   5  192.78   27.00
   2 -13  -5  179.88   37.60
  -2  13   5  144.49   22.00
  -2  13   5  193.48   19.00
   1 -13  -5   84.49   25.40
  -1  13   5   76.69   17.60
   0 -13  -5    5.60   11.00
   0  13   5   46.20   14.00
   0  13   5   18.00    8.40
  -1 -13  -5   15.30   12.80
   1  13   5    5.00    5.20
   1  13   5   -2.40    4.90
  -2 -13  -5   46.00   18.50
   2  13   5   58.09   16.90
  -3 -13  -5  261.97   38.30
   3  13   5  187.88   26.90
  -4 -13  -5  161.38   34.60
  -5 -13  -5  162.98   36.10
   5  13   5  212.08   30.80
  -6 -13  -5   21.70   15.90
   6  13   5   15.20   11.10
  -7 -13  -5   17.80   16.00
   7  13   5    8.40   12.30
   4 -14  -5  126.79   32.10
  -4  14   5  112.49   27.10
   3 -14  -5   52.39   21.30
  -3  14   5   62.19   20.10
   2 -14  -5    4.90   10.80
  -2  14   5    4.40    8.50
   1 -14  -5    9.30   12.40
  -1  14   5   42.90   13.80
   0 -14  -5   83.59   26.70
   0  14   5  131.09   19.40
   0  14   5   50.29   16.70
  -1 -14  -5  188.38   40.60
   1  14   5  218.18   26.50
  -2 -14  -5  307.17   43.20
   2  14   5  247.48   29.80
  -3 -14  -5  191.88   40.20
   3  14   5  129.69   30.60
  -4 -14  -5   58.89   23.90
   4  14   5   64.89   20.40
  -5 -14  -5    6.70   14.00
   5  14   5    4.60    9.10
  -6 -14  -5    5.60   12.00
   6  14   5   -1.20    8.00
   1 -15  -5  132.89   45.70
  -1 -15  -5   54.09   35.90
  -2 -15  -5   11.60   13.60
   2  15   5   16.70   13.40
  -3 -15  -5   -0.90    7.90
   3  15   5   -0.50    7.80
  -4 -14   6   71.09   24.00
  -4 -14   6  105.49   28.90
  -3 -14   6  210.38   31.40
  -3 -14   6  291.27   41.60
  -2 -14   6  155.08   36.20
  -2 -14   6  254.57   30.30
   1  14  -6  280.07   29.30
  -1 -14   6  349.27   46.00
   0  14  -6  203.28   25.80
   0 -14   6  201.68   42.90
  -1  14  -6   29.20   13.60
   1 -14   6   75.39   26.90
  -2  14  -6   37.00   15.80
   2 -14   6   60.89   25.60
  -3  14  -6  148.69   30.20
   3 -14   6  120.19   34.10
  -4  14  -6   96.49   24.60
   4 -14   6   51.69   23.50
  -6 -13   6   93.89   28.60
  -6 -13   6  134.39   34.60
  -5 -13   6  123.09   30.20
  -5 -13   6  192.48   37.70
  -4 -13   6  182.08   30.20
  -4 -13   6  138.19   33.10
   3  13  -6  247.08   21.10
  -3 -13   6  142.29   29.20
  -3 -13   6  184.88   38.30
   2  13  -6   55.99   15.50
  -2 -13   6   84.99   25.00
  -2 -13   6  115.09   23.90
   1  13  -6   12.60   10.30
  -1 -13   6   22.20   10.00
  -1 -13   6    4.20    9.20
   0  13  -6   58.99   15.80
   0 -13   6   37.70   18.70
  -1  13  -6   63.79   17.20
   1 -13   6  108.69   31.10
  -2  13  -6  271.47   31.10
   2 -13   6  297.37   41.80
  -3  13  -6  240.48   30.30
   3 -13   6  200.98   42.50
  -4  13  -6   80.49   22.50
   4 -13   6  118.19   33.10
  -5  13  -6   80.79   22.40
   5 -13   6   86.19   29.40
  -6  13  -6    9.40   12.00
  -7 -12   6  286.27   38.40
  -7 -12   6  173.18   39.50
  -6 -12   6   92.09   26.70
  -6 -12   6   95.59   27.80
  -5 -12   6   73.09   24.10
  -5 -12   6   48.90   20.90
   4  12  -6    1.10    3.30
  -4 -12   6   -3.70    5.50
  -4 -12   6   12.70   11.10
   3  12  -6   33.50    9.90
  -3 -12   6   38.40   19.10
  -3 -12   6   47.80   17.30
  -2 -12   6  259.07   35.70
  -2 -12   6  220.38   27.70
   1  12  -6  537.15   37.80
  -1 -12   6  502.55   50.59
  -1 -12   6  587.44   40.90
   0  12  -6  320.67   29.90
   0 -12   6  377.46   43.50
   0 -12   6  350.06   26.50
  -1  12  -6  303.17   30.50
   1 -12   6  410.96   63.19
  -2  12  -6   78.29   19.10
   2 -12   6   54.49   20.80
  -3  12  -6   -5.00    4.50
   3 -12   6    9.00    9.90
  -4  12  -6   70.19   20.70
   4 -12   6   54.19   21.00
  -5  12  -6  197.88   30.00
   5 -12   6  178.58   38.20
  -6  12  -6   96.59   27.70
   6 -12   6   76.79   26.20
  -7  12  -6  133.09   30.90
   7 -12   6  277.67   42.40
  -8 -11   6   16.70   12.30
  -8 -11   6    9.80   15.10
  -7 -11   6   -1.30    8.00
  -7 -11   6   12.10   10.50
  -6 -11   6   24.80   17.80
   5  11  -6  105.09   12.10
  -5 -11   6  100.29   25.00
  -5 -11   6  117.49   29.90
   4  11  -6  301.27   22.40
  -4 -11   6  270.67   34.60
  -4 -11   6  321.37   38.20
   3  11  -6  458.15   31.10
  -3 -11   6  486.35   46.80
  -3 -11   6  517.35   44.40
   2  11  -6  315.67   27.30
  -2 -11   6  315.17   37.80
  -2 -11   6  372.76   34.20
   1  11  -6   51.19   15.70
  -1 -11   6   32.50   11.80
  -1 -11   6   31.40   13.90
   0  11  -6   54.09   14.80
   0 -11   6   32.10   16.70
   0 -11   6    8.90    6.20
   0 -11   6   39.70   11.40
  -1  11  -6   32.70   11.50
   1 -11   6   48.30   19.10
   1 -11   6   15.00    4.70
   1 -11   6   10.60    4.20
  -2  11  -6  111.69   21.80
   2 -11   6   68.19   22.10
  -3  11  -6  328.07   33.60
   3 -11   6  367.96   43.70
  -4  11  -6  223.28   28.90
   4 -11   6  273.77   38.20
  -5  11  -6  168.68   27.10
   5 -11   6  228.38   35.40
  -6  11  -6  174.28   28.60
   6 -11   6  182.08   37.20
  -7  11  -6   29.80   16.10
   7 -11   6   53.79   23.00
  -8  11  -6   -0.30    8.30
   8 -11   6    4.20    9.40
  -9 -10   6    3.70    9.60
  -9 -10   6   -0.90    6.90
  -8 -10   6   98.89   24.50
  -8 -10   6  142.09   37.30
   7  10  -6  153.58   21.70
  -7 -10   6  191.38   27.90
  -7 -10   6  159.28   36.10
   6  10  -6  283.57   20.10
  -6 -10   6  254.87   37.60
  -6 -10   6  209.68   29.40
   5  10  -6  294.17   21.70
  -5 -10   6  304.67   37.80
  -5 -10   6  279.57   33.70
   4  10  -6   71.49   11.30
  -4 -10   6   24.50   14.70
  -4 -10   6   66.29   19.70
   3  10  -6    9.30    7.30
  -3 -10   6   -4.70    4.60
  -3 -10   6    9.10    9.20
   2  10  -6   60.79   13.80
  -2 -10   6   60.09   15.90
  -2 -10   6   53.79   18.40
   1  10  -6   33.30   11.40
  -1 -10   6   36.80   15.40
  -1 -10   6   35.80   12.30
   0 -10   6  217.18   19.20
   0 -10   6  319.87   35.30
   0 -10   6  240.18   21.70
  -1  10  -6  414.36   32.60
   1 -10   6  384.96   20.80
   1 -10   6  360.46   21.70
   1 -10   6  351.46   38.90
  -2  10  -6  179.88   22.60
   2 -10   6  174.68   27.90
  -3  10  -6  233.78   27.10
   3 -10   6  236.78   32.90
  -4  10  -6   78.89   20.20
   4 -10   6   87.59   26.10
  -5  10  -6   34.80   14.10
   5 -10   6   51.29   19.80
  -6  10  -6  117.19   26.90
   6 -10   6  120.79   29.20
  -7  10  -6   85.29   24.50
   7 -10   6  145.49   32.90
  -8  10  -6  248.68   36.00
   8 -10   6  268.17   39.60
  -9  10  -6   44.40   19.40
   9 -10   6  114.59   31.00
 -10  -9   6  108.19   35.60
  -9  -9   6  210.18   28.20
  -9  -9   6  237.88   47.30
   8   9  -6  258.67   20.70
  -8  -9   6  245.68   48.70
  -8  -9   6  256.97   30.80
   7   9  -6  214.58   18.60
  -7  -9   6  219.38   27.90
  -7  -9   6  230.98   36.90
   6   9  -6  176.38   16.90
  -6  -9   6  200.88   32.10
  -6  -9   6  169.38   24.80
   5   9  -6   21.10    7.40
  -5  -9   6   37.90   14.10
  -5  -9   6   16.00   12.20
   4   9  -6   38.00    9.80
  -4  -9   6   48.80   15.70
  -4  -9   6   54.39   18.80
   3   9  -6  305.47   24.30
  -3  -9   6  304.87   32.70
  -3  -9   6  335.37   33.90
   2   9  -6  133.49   16.80
  -2  -9   6  184.28   23.00
  -2  -9   6   95.49   22.10
   1   9  -6  570.04   35.30
  -1  -9   6  550.94   37.50
  -1  -9   6  547.95   45.00
   0   9  -6  643.74   38.60
   0  -9   6  584.54   46.70
   0  -9   6  580.94   35.30
   0  -9   6  579.94   32.30
   1  -9   6  159.88   13.90
   1  -9   6  181.88   13.30
   1  -9   6  171.68   25.50
  -2   9  -6   -4.40    3.20
   2  -9   6   -0.90    6.00
  -3   9  -6    8.30    7.60
   3  -9   6   16.00   10.80
  -4   9  -6  149.99   22.00
   4  -9   6  170.68   33.80
  -5   9  -6  680.23   50.29
   5  -9   6  660.73   55.39
  -6   9  -6  406.16   40.20
   6  -9   6  457.55   46.00
  -7   9  -6  217.68   31.10
   7  -9   6  303.07   49.99
  -8   9  -6  183.38   30.00
   8  -9   6  192.28   32.30
  -9   9  -6    4.40   11.80
   9  -9   6   28.10   16.40
  10  -9   6    6.10   10.90
 -10  -8   6  130.89   38.90
 -10  -8   6  111.59   24.10
   9   8  -6  117.69   15.80
  -9  -8   6  188.08   42.20
  -9  -8   6  124.39   20.50
   8   8  -6   65.69   13.60
  -8  -8   6   88.29   20.10
  -8  -8   6   37.60   20.30
   7   8  -6   -0.40    2.90
  -7  -8   6    4.70    8.90
  -7  -8   6    2.80    6.10
   6   8  -6   74.89   11.80
  -6  -8   6   57.29   16.00
  -6  -8   6   38.50   17.30
   5   8  -6  211.58   19.00
  -5  -8   6  244.28   27.10
  -5  -8   6  248.98   32.30
   4   8  -6  563.44   32.50
  -4  -8   6  554.84   41.90
  -4  -8   6  485.85   43.50
   3   8  -6  372.36   26.60
  -3  -8   6  408.16   36.30
  -3  -8   6  406.36   35.60
   2   8  -6  220.18   20.60
  -2  -8   6  190.58   24.50
  -2  -8   6  230.58   24.90
   1   8  -6   72.49   14.10
  -1  -8   6   88.89   17.30
  -1  -8   6   68.79   17.90
   0   8  -6   22.30    9.00
   0  -8   6   17.60    9.80
   0  -8   6   22.60    6.90
   0  -8   6   15.50    6.90
  -1   8  -6  416.76   30.40
   1  -8   6  444.66   38.40
   1  -8   6  419.06   21.60
   1  -8   6  381.36   22.80
  -2   8  -6  978.20   60.19
   2  -8   6 1044.80   63.69
  -3   8  -6  743.23   46.50
   3  -8   6  656.73   50.19
  -4   8  -6  910.31   54.89
   4  -8   6  842.62   59.79
  -5   8  -6  217.08   26.80
   5  -8   6  170.68   26.50
  -6   8  -6   53.59   16.70
   6  -8   6   96.29   24.40
  -7   8  -6   42.20   17.00
   7  -8   6   24.20   13.30
  -8   8  -6    2.50   10.40
   8  -8   6   -0.50    9.20
  -9   8  -6   73.79   23.90
   9  -8   6  108.59   29.00
 -10   8  -6  139.49   33.30
  10  -8   6  133.09   33.10
 -11   8  -6  175.88   38.20
 -11  -7   6   69.29   28.90
  10   7  -6    3.80    5.90
 -10  -7   6   -0.20    5.60
 -10  -7   6   -3.00    8.20
   9   7  -6    3.20    5.70
  -9  -7   6   16.00    9.30
  -9  -7   6   25.60   18.30
   8   7  -6  249.48   23.00
  -8  -7   6  227.88   25.30
  -8  -7   6  301.57   41.40
   7   7  -6  352.16   27.00
  -7  -7   6  455.15   47.80
  -7  -7   6  426.56   34.50
   6   7  -6  263.17   22.00
  -6  -7   6  307.47   29.30
  -6  -7   6  310.97   37.70
   5   7  -6  639.94   35.90
  -5  -7   6  635.44   43.10
  -5  -7   6  720.13   54.29
   4   7  -6  292.17   21.80
  -4  -7   6  289.57   27.50
  -4  -7   6  271.47   30.50
  -4  -7   6  230.88   19.60
   3   7  -6    6.00    5.70
  -3  -7   6   10.20    8.00
  -3  -7   6   -3.20    4.10
  -3  -7   6    6.50    4.60
   2   7  -6    5.20    5.60
  -2  -7   6    6.80    6.10
  -2  -7   6    4.50    4.10
  -2  -7   6    7.30    7.00
   1   7  -6  762.72   39.00
  -1  -7   6  702.23   41.00
  -1  -7   6  755.52   47.10
  -1  -7   6  660.03   37.00
   0   7  -6 1401.16   61.19
   0  -7   6 1316.67   58.49
   0  -7   6 1342.57   54.89
   0  -7   6 1350.26   69.39
  -1   7  -6 1571.34   68.09
   1  -7   6 1493.15   76.39
   1  -7   6 1547.85   58.79
   1  -7   6 1485.55   55.39
  -2   7  -6  237.28   22.70
  -3   7  -6  122.39   23.90
   3  -7   6  105.59   22.30
  -4   7  -6   13.10    8.30
   4  -7   6    7.40    8.00
  -5   7  -6   -8.70    2.90
   5  -7   6    7.70    8.80
  -6   7  -6   98.09   21.70
   6  -7   6  156.78   25.10
  -7   7  -6  318.17   34.80
   7  -7   6  300.67   35.60
  -8   7  -6  441.46   44.00
   8  -7   6  489.95   46.90
  -9   7  -6  250.77   33.60
   9  -7   6  173.58   29.70
 -10   7  -6  115.39   29.40
  10  -7   6  129.29   31.20
 -11   7  -6   14.20   12.90
  11  -7   6   13.30   13.00
  11   6  -6   53.69   16.00
 -11  -6   6   19.40   17.60
  10   6  -6  132.79   20.10
 -10  -6   6  162.98   40.10
   9   6  -6  242.58   25.20
  -9  -6   6  274.87   25.80
  -9  -6   6  269.97   41.20
   8   6  -6  300.97   30.90
  -8  -6   6  411.76   46.70
  -8  -6   6  358.66   29.50
   7   6  -6  110.09   14.90
  -7  -6   6   83.49   24.20
  -7  -6   6   90.09   14.90
   6   6  -6  244.18   21.00
  -6  -6   6  186.98   21.00
  -6  -6   6  179.68   28.20
   5   6  -6   56.09   12.10
  -5  -6   6   57.49   13.60
  -5  -6   6   36.50   15.40
   4   6  -6  111.99   13.30
  -4  -6   6   96.49   12.00
  -4  -6   6   67.99   18.70
  -4  -6   6   87.89   17.60
   3   6  -6  382.06   25.40
  -3  -6   6  372.66   24.20
  -3  -6   6  371.06   32.70
  -3  -6   6  398.46   30.00
   2   6  -6  452.75   28.20
  -2  -6   6  413.26   26.30
  -2  -6   6  469.65   34.00
  -2  -6   6  504.05   34.30
   1   6  -6  284.27   21.40
  -1  -6   6  331.77   27.30
  -1  -6   6  294.27   21.60
  -1  -6   6  304.87   21.70
  -1  -6   6  331.07   25.10
   0   6  -6  284.37   21.40
   0  -6   6  259.37   20.60
   0  -6   6  222.38   18.80
   0  -6   6  263.97   24.80
   0  -6   6  249.97   17.30
  -1   6  -6   16.40    7.10
   1  -6   6   19.10    4.70
   1  -6   6   19.60    5.60
   1  -6   6   13.10    8.20
  -2   6  -6   14.90    7.20
   2  -6   6   22.00    9.10
  -3   6  -6   20.10    8.70
   3  -6   6    7.80    7.60
  -5   6  -6  514.75   38.50
   5  -6   6  483.35   40.20
  -6   6  -6  385.66   34.80
   6  -6   6  381.46   36.90
  -7   6  -6  167.58   23.90
   7  -6   6  167.58   25.70
  -8   6  -6  142.89   28.50
   8  -6   6  167.48   26.70
  -9   6  -6   -0.80    5.40
   9  -6   6    2.70    8.40
 -10   6  -6   21.60   15.80
 -11   6  -6   77.29   25.20
  11  -6   6   71.29   23.50
 -12   6  -6  101.49   28.70
  11   5  -6  272.97   30.20
 -11  -5   6  201.88   45.00
  10   5  -6  128.09   20.50
 -10  -5   6  137.99   37.40
 -10  -5   6  154.48   17.50
   9   5  -6    7.80    7.00
  -9  -5   6    4.40    4.90
  -9  -5   6   -1.10    6.80
   8   5  -6   -3.10    3.10
  -8  -5   6   -6.10    5.00
  -8  -5   6    6.50    5.00
   7   5  -6  215.88   21.30
  -7  -5   6  200.68   30.70
  -7  -5   6  190.48   19.50
   6   5  -6  457.95   31.00
  -6  -5   6  429.06   42.10
  -6  -5   6  481.75   31.70
   5   5  -6  156.08   16.50
   5   5  -6  181.28   17.50
  -5  -5   6  158.18   24.10
  -5  -5   6  191.18   18.70
   4   5  -6  490.65   28.70
   4   5  -6  427.66   28.30
  -4  -5   6  426.56   37.00
  -4  -5   6  511.55   31.50
  -4  -5   6  411.76   26.50
   3   5  -6  404.06   27.00
   3   5  -6  407.26   25.40
  -3  -5   6  376.16   27.10
  -3  -5   6  365.26   23.80
  -3  -5   6  418.26   33.40
   2   5  -6  173.78   17.50
   2   5  -6  191.38   17.10
  -2  -5   6  183.48   18.40
  -2  -5   6  233.38   22.10
  -2  -5   6  177.28   15.40
  -2  -5   6  200.28   18.20
   1   5  -6    1.90    3.50
   1   5  -6    1.60    3.60
  -1  -5   6    1.80    2.90
  -1  -5   6    1.50    3.90
  -1  -5   6    3.60    4.60
  -1  -5   6   -2.30    1.50
   0   5  -6    3.80    3.60
   0   5  -6   19.00    7.80
   0  -5   6    3.00    2.70
   0  -5   6    1.40    3.20
   0  -5   6    9.70    5.80
   0  -5   6    5.20    4.20
  -1   5  -6  233.58   19.20
   1  -5   6  249.48   15.80
   1  -5   6  210.28   21.30
   1  -5   6  234.28   13.80
   1  -5   6  222.78   18.80
  -2   5  -6 2065.19   82.99
   2  -5   6 2038.90   66.39
   2  -5   6 2067.89   65.79
   2  -5   6 2187.88   89.99
  -3   5  -6  752.32   42.80
   3  -5   6  837.32   48.70
  -4   5  -6 1069.99   55.69
   4  -5   6 1097.99   60.19
  -5   5  -6   59.99   15.00
   5  -5   6   97.59   20.00
  -6   5  -6    9.50    2.50
  -6   5  -6   27.80   11.10
  -6   5  -6    9.60    2.70
   6  -5   6    0.90    6.40
  -7   5  -6  155.48   11.70
  -7   5  -6  197.18   25.10
  -7   5  -6  153.38   12.30
   7  -5   6  177.88   24.80
  -8   5  -6   32.80   13.50
  -8   5  -6   52.59    8.40
  -8   5  -6   40.00    9.30
   8  -5   6   49.30   17.00
  -9   5  -6  245.48   21.00
  -9   5  -6  256.77   32.20
   9  -5   6  210.78   30.40
 -10   5  -6  256.07   33.90
 -10   5  -6  257.87   23.70
  10  -5   6  257.17   33.80
 -11   5  -6  110.19   27.60
  11  -5   6  149.29   32.30
 -12   5  -6    0.50    8.40
  12  -5   6   21.30   14.60
  12   4  -6   34.10   14.70
 -12  -4   6   29.20   19.00
  11   4  -6    2.80    7.30
 -11  -4   6   -7.10    7.00
  10   4  -6  136.39   21.40
 -10  -4   6  115.49   32.40
 -10  -4   6  123.59   14.20
   9   4  -6   95.79   20.10
  -9  -4   6  100.09   12.90
  -9  -4   6   54.89   24.40
   8   4  -6  349.67   29.90
  -8  -4   6  316.37   24.10
  -8  -4   6  301.07   38.60
  -8  -4   6  342.87   24.10
   7   4  -6  695.33   42.80
  -7  -4   6  771.42   39.10
  -7  -4   6  711.73   38.50
  -7  -4   6  793.02   59.49
   6   4  -6  839.02   44.30
   6   4  -6  734.13   41.40
  -6  -4   6  777.82   39.50
  -6  -4   6  788.82   56.99
   5   4  -6   73.29   11.60
   5   4  -6   55.19    9.10
  -5  -4   6   64.09   10.10
   4   4  -6   -1.10    2.60
   4   4  -6    2.20    3.60
  -4  -4   6    1.50    2.70
  -4  -4   6   -0.10    2.70
  -4  -4   6   -2.70    3.30
   3   4  -6   99.29   11.50
   3   4  -6   91.49   11.60
  -3  -4   6   70.79    9.90
  -3  -4   6   82.29   16.90
  -3  -4   6   93.49   11.50
   2   4  -6  191.18   16.80
   2   4  -6  210.48   17.30
  -2  -4   6  193.48   15.70
  -2  -4   6  213.78   18.00
  -2  -4   6  181.48   16.80
  -2  -4   6  195.48   19.90
   1   4  -6 1276.97   51.49
   1   4  -6 1128.39   52.79
   1   4  -6 1154.58   52.39
  -1  -4   6 1281.37   54.49
  -1  -4   6 1217.78   50.49
  -1  -4   6 1188.28   50.49
  -1  -4   6 1263.57   55.59
   0   4  -6 2424.16   87.29
   0   4  -6 2262.77   90.29
   0   4  -6 2343.17   85.99
   0  -4   6 2421.96   92.49
   0  -4   6 2475.55   92.49
  -1   4  -6 1428.36   62.59
  -1   4  -6 1470.55   59.39
  -1   4  -6 1368.56   52.89
   1  -4   6 1368.36   58.49
   1  -4   6 1501.05   54.39
   1  -4   6 1439.76   63.39
  -2   4  -6 2052.19   84.89
  -2   4  -6 2111.59   81.89
  -2   4  -6 2161.48   71.59
   2  -4   6 2124.29   69.19
   2  -4   6 2045.30   86.19
   2  -4   6 2085.19   81.99
  -3   4  -6  215.78    9.60
  -3   4  -6  227.58   20.00
   3  -4   6  216.78    8.70
   3  -4   6  229.88   22.00
  -4   4  -6   14.00    2.80
  -4   4  -6    6.60    6.10
  -4   4  -6    9.70    2.60
   4  -4   6   13.30    7.50
  -5   4  -6  406.56   19.60
  -5   4  -6  386.86   19.70
  -5   4  -6  455.35   32.50
   5  -4   6  423.76   34.20
  -6   4  -6  552.34   28.70
  -6   4  -6  537.95   39.30
  -6   4  -6  569.74   27.50
   6  -4   6  689.33   46.70
  -7   4  -6  756.92   49.70
  -7   4  -6  746.73   38.30
  -7   4  -6  713.43   35.60
   7  -4   6  836.12   53.69
  -8   4  -6  599.74   45.20
  -8   4  -6  539.65   31.50
  -8   4  -6  510.45   32.90
   8  -4   6  545.75   45.00
  -9   4  -6   75.99   19.80
  -9   4  -6   91.79   15.20
   9  -4   6  143.69   28.90
 -10   4  -6   14.90    8.50
  10  -4   6   11.50   11.20
 -11   4  -6   43.60   18.20
 -11   4  -6   25.40   11.90
  11  -4   6   33.80   15.40
 -12   4  -6    6.90   11.30
  12  -4   6   -1.10    8.60
  12   3  -6   41.20   16.60
 -12  -3   6   44.50   27.10
  11   3  -6  130.09   29.40
 -11  -3   6   85.79   29.70
  10   3  -6  204.18   26.40
 -10  -3   6  175.88   40.90
 -10  -3   6  153.28   14.10
   9   3  -6  382.86   34.10
  -9  -3   6  363.86   44.70
  -9  -3   6  352.26   22.60
   8   3  -6  109.89   17.20
  -8  -3   6  122.89   12.50
  -8  -3   6   90.99   11.80
  -8  -3   6   98.09   25.30
   7   3  -6   79.09   17.10
  -7  -3   6   87.19   23.40
  -7  -3   6   75.59    9.90
  -7  -3   6   87.69   10.80
   6   3  -6   55.49   12.60
  -6  -3   6   71.19   19.20
  -6  -3   6   52.39    8.30
  -6  -3   6   47.10    9.50
   5   3  -6  627.24   30.50
   5   3  -6  662.93   37.40
  -5  -3   6  770.42   49.90
  -5  -3   6  653.43   31.70
   4   3  -6 2260.97   80.79
   4   3  -6 2354.76   87.79
  -4  -3   6 2222.68   86.39
  -4  -3   6 2363.46  100.69
   3   3  -6 1212.28   51.19
   3   3  -6 1210.68   47.40
  -3  -3   6 1108.89   59.29
  -3  -3   6 1199.18   50.49
  -3  -3   6 1158.18   59.59
   2   3  -6 2265.47   79.99
   2   3  -6 2082.79   86.59
   2   3  -6 2278.77   81.69
  -2  -3   6 2161.08   80.49
  -2  -3   6 2292.47   90.09
  -2  -3   6 2200.28   90.49
   1   3  -6 1836.32   69.59
   1   3  -6 1878.61   69.69
   1   3  -6 1800.52   72.29
  -1  -3   6 1810.52   68.69
  -1  -3   6 1872.61   69.99
  -1  -3   6 1873.11   73.99
   0   3  -6   11.80    5.20
   0   3  -6    9.50    5.00
   0   3  -6   20.70    6.30
   0  -3   6   15.10    5.60
   0  -3   6   15.70    5.40
   0  -3   6   24.00    7.50
  -1   3  -6 1591.84   61.49
  -1   3  -6 1502.55   62.99
  -1   3  -6 1579.54   57.69
   1  -3   6 1560.74   61.39
   1  -3   6 1604.44   64.99
   1  -3   6 1525.75   57.59
  -2   3  -6  282.67   21.80
  -2   3  -6  250.37   19.20
  -2   3  -6  257.57   14.80
   2  -3   6  283.67   14.50
   2  -3   6  250.47   19.20
   2  -3   6  297.97   22.60
  -3   3  -6  392.46   18.40
  -3   3  -6  342.17   24.50
  -3   3  -6  386.96   26.20
  -3   3  -6  352.46   26.50
   3  -3   6  369.06   16.90
   3  -3   6  396.86   28.30
  -4   3  -6 1551.94   56.59
  -4   3  -6 1640.24   68.79
   4  -3   6 1583.24   72.19
   4  -3   6 1553.34   55.29
  -5   3  -6 1433.16   64.69
  -5   3  -6 1298.07   52.19
   5  -3   6 1308.77   66.49
   5  -3   6 1406.36   51.79
  -6   3  -6  222.18   16.70
  -6   3  -6  244.98   23.90
  -6   3  -6  187.18   17.00
   6  -3   6  199.98   23.30
  -7   3  -6  110.49   13.10
  -7   3  -6  111.19   14.50
  -7   3  -6  144.89   19.90
   7  -3   6  118.99   19.50
  -8   3  -6    2.70    4.20
  -8   3  -6    1.20    5.50
   8  -3   6   -1.30    4.70
  -9   3  -6  130.89   26.90
  -9   3  -6  123.39   18.90
   9  -3   6   88.99   21.50
 -10   3  -6  236.98   30.40
 -10   3  -6  168.48   23.40
  10  -3   6  175.68   27.10
 -11   3  -6  235.88   29.40
 -11   3  -6  289.57   35.40
  11  -3   6  251.57   33.40
 -12   3  -6  326.77   37.70
 -12   3  -6  307.47   38.60
 -12   3  -6  359.86   38.50
  12   2  -6  121.29   27.50
 -12  -2   6  135.29   39.40
  11   2  -6  119.19   24.90
 -11  -2   6  124.49   34.90
  10   2  -6   59.49   17.30
 -10  -2   6   95.29   29.50
   9   2  -6   -0.50    5.00
  -9  -2   6   -0.40    5.70
  -9  -2   6    3.90    3.60
   8   2  -6   26.70   10.80
  -8  -2   6   32.30    7.00
  -8  -2   6   44.50   18.40
  -7  -2   6  335.07   36.60
  -7  -2   6  317.07   19.00
  -7  -2   6  330.77   18.80
   6   2  -6 1014.00   52.29
  -6  -2   6 1017.00   39.70
  -6  -2   6  952.10   39.70
  -6  -2   6 1013.20   63.69
   5   2  -6 1126.89   54.49
  -5  -2   6 1173.18   65.59
  -5  -2   6 1189.68   44.30
  -5  -2   6 1128.99   43.50
   4   2  -6 1862.91   73.09
   4   2  -6 1773.92   61.99
  -4  -2   6 1793.22   71.39
  -4  -2   6 1656.93   81.49
  -4  -2   6 1871.01   62.99
   3   2  -6 1128.29   56.89
   3   2  -6 1228.98   43.70
   3   2  -6 1211.28   51.39
  -3  -2   6 1133.69   50.59
  -3  -2   6 1220.88   44.40
  -3  -2   6 1205.08   59.69
   2   2  -6    6.20    2.80
   2   2  -6    0.20    4.00
   2   2  -6    7.50    4.90
  -2  -2   6   -1.20    4.20
  -2  -2   6    1.50    3.90
  -2  -2   6    6.00    3.00
   1   2  -6  166.38   14.30
   1   2  -6  155.18   15.10
   1   2  -6  166.38   12.20
  -1  -2   6  175.18   12.60
  -1  -2   6  151.18   12.90
  -1  -2   6  185.28   16.60
   0   2  -6 2528.05   90.49
   0   2  -6 2570.74   89.29
   0   2  -6 2542.65   88.89
   0  -2   6 2540.05   90.99
   0  -2   6 2514.65   88.59
   0  -2   6 2564.24   89.59
  -1   2  -6 2745.93   96.99
  -1   2  -6 2688.13   94.79
  -1   2  -6 2706.63   93.39
   1  -2   6 2690.93   93.09
   1  -2   6 2791.82   97.49
   1  -2   6 2685.93   94.59
  -2   2  -6 1049.89   41.90
  -2   2  -6 1093.59   48.70
  -2   2  -6 1032.50   45.50
   2  -2   6 1165.38   49.99
   2  -2   6 1067.09   45.90
   2  -2   6 1075.19   41.30
  -3   2  -6  492.05   23.50
  -3   2  -6  484.65   28.60
  -3   2  -6  493.05   27.90
  -3   2  -6  453.75   29.50
   3  -2   6  485.55   30.70
   3  -2   6  458.45   27.40
   3  -2   6  462.45   22.20
  -4   2  -6  936.61   45.10
  -4   2  -6  843.32   37.30
  -4   2  -6  875.61   46.70
  -4   2  -6  881.31   43.80
   4  -2   6  895.61   37.10
   4  -2   6  935.71   47.90
  -5   2  -6  229.98   16.50
  -5   2  -6  209.48   19.80
   5  -2   6  193.78   21.00
   5  -2   6  193.58   15.00
  -6   2  -6   70.29   15.20
   6  -2   6   80.59   17.80
   6  -2   6   69.39   10.00
  -7   2  -6  157.38   16.60
  -7   2  -6  215.48   43.30
   7  -2   6  150.18   15.90
   7  -2   6  141.59   20.40
  -8   2  -6  180.58   21.30
  -8   2  -6  134.59   20.20
   8  -2   6  198.98   25.20
  -9   2  -6  846.12   52.89
  -9   2  -6  778.02   52.89
   9  -2   6  761.52   54.09
 -10   2  -6  440.46   40.60
 -10   2  -6  562.94   45.50
  10  -2   6  525.95   45.20
 -11   2  -6  331.67   36.50
 -11   2  -6  367.66   38.30
 -12   2  -6   35.60   16.10
 -12   2  -6   24.10   12.80
 -12   2  -6   51.09   20.00
 -13   2  -6    3.30    8.70
 -13   2  -6   -4.20    8.30
 -13   2  -6   -5.70    6.80
  12   1  -6    3.90    9.70
 -12  -1   6   14.10   14.80
  11   1  -6   23.30   14.20
 -11  -1   6    8.40   12.70
  10   1  -6  157.18   25.00
 -10  -1   6  131.39   44.80
   9   1  -6  271.87   29.80
  -9  -1   6  242.38   13.90
  -9  -1   6  255.67   35.70
  -9  -1   6  227.58   13.40
   8   1  -6  483.25   39.20
  -8  -1   6  550.34   24.40
  -8  -1   6  553.54   24.90
  -8  -1   6  657.53   53.89
   7   1  -6  451.45   34.90
  -7  -1   6  441.76   20.80
  -7  -1   6  519.45   44.80
  -7  -1   6  478.15   21.50
   6   1  -6  667.43   40.40
  -6  -1   6  615.54   24.80
  -6  -1   6  604.44   25.00
   5   1  -6   44.50   11.80
  -5  -1   6   46.60   13.90
  -5  -1   6   35.90    4.00
   4   1  -6   -2.40    2.20
  -4  -1   6    2.50    5.60
  -4  -1   6    2.10    1.30
  -4  -1   6   -4.20    2.30
  -4  -1   6    1.50    1.20
   3   1  -6  181.58   16.00
   3   1  -6  180.68   18.70
  -3  -1   6  206.38   16.60
  -3  -1   6  173.48   19.00
  -3  -1   6  170.18    8.00
   2   1  -6   48.70   11.00
   2   1  -6   27.90    7.70
   2   1  -6   44.70    4.20
  -2  -1   6   66.19   13.80
  -2  -1   6   34.60    3.90
  -2  -1   6   39.40    8.80
   1   1  -6  198.98   11.50
   1   1  -6  209.78   15.30
   1   1  -6  191.08   16.50
  -1  -1   6  207.68   17.70
  -1  -1   6  178.28   11.20
  -1  -1   6  161.48   13.50
   0   1  -6  676.83   31.00
   0   1  -6  668.43   33.10
   0   1  -6  711.73   30.10
   0  -1   6  710.73   30.40
   0  -1   6  658.63   30.30
   0  -1   6  675.33   33.50
  -1   1  -6  805.42   34.50
  -1   1  -6  813.82   35.80
  -1   1  -6  810.92   35.40
   1  -1   6  821.62   36.40
   1  -1   6  773.22   34.90
   1  -1   6  760.92   34.00
  -2   1  -6 4123.09  141.19
  -2   1  -6 4078.29  136.39
   2  -1   6 4286.67  142.19
   2  -1   6 4179.38  138.09
  -3   1  -6   25.70    5.90
  -3   1  -6   18.00    6.00
  -3   1  -6   28.00    7.70
   3  -1   6   39.60    7.60
   3  -1   6   46.60   10.60
   3  -1   6   20.30    6.50
  -4   1  -6  523.15   29.60
  -4   1  -6  545.75   29.70
  -4   1  -6  463.75   26.00
  -4   1  -6  522.15   32.30
   4  -1   6  519.25   32.90
   4  -1   6  458.25   25.70
  -5   1  -6  178.18   17.20
  -5   1  -6  151.48   16.30
  -5   1  -6  212.78   16.90
   5  -1   6  217.48   16.80
   5  -1   6  151.58   18.30
  -6   1  -6  305.87   23.90
  -6   1  -6  383.06   28.20
   6  -1   6  421.76   26.70
   6  -1   6  465.65   33.80
  -7   1  -6  420.16   31.70
   7  -1   6  406.86   28.80
   7  -1   6  408.06   34.20
  -8   1  -6  402.96   33.70
  -8   1  -6  330.97   30.10
   8  -1   6  355.46   28.60
   8  -1   6  345.67   32.70
  -9   1  -6   45.20   15.20
  -9   1  -6   66.89   18.10
   9  -1   6   37.30   13.90
 -10   1  -6   33.50   15.50
 -10   1  -6   50.99   16.80
 -10   1  -6   31.40   14.30
 -11   1  -6   14.90   11.00
 -11   1  -6   14.10   11.70
 -11   1  -6    6.30    7.30
 -12   1  -6   81.19   24.40
 -12   1  -6   41.90   25.50
 -12   1  -6   50.39   17.40
 -13   1  -6   24.00   14.40
 -13   1  -6   19.30   15.00
 -13   1  -6   -5.80    7.30
  12   0  -6  150.58   30.60
 -12   0   6  166.08   39.90
  11   0  -6  203.68   29.90
 -11   0   6  172.98   38.00
  10   0  -6  359.26   37.60
 -10   0   6  333.17   42.90
   9   0  -6  341.57   34.90
  -9   0   6  369.46   16.40
  -9   0   6  482.75   47.20
   8   0  -6   56.99   16.00
  -8   0   6   39.30    5.00
  -8   0   6   42.00    5.20
  -8   0   6   39.10   16.10
   7   0  -6    5.70    5.80
  -7   0   6    9.90    3.00
  -7   0   6   -3.50    3.50
  -7   0   6    5.50    2.50
   6   0  -6   98.99   19.40
  -6   0   6   47.60   15.20
  -6   0   6   79.59    6.60
  -6   0   6   72.19    5.20
   5   0  -6  636.94   37.80
  -5   0   6  556.54   41.20
   4   0  -6  564.74   33.60
  -4   0   6  576.44   38.50
   3   0  -6  412.26   25.70
   3   0  -6  431.46   29.50
  -3   0   6  363.86   23.80
  -3   0   6  419.96   30.10
   2   0  -6 5393.96  184.18
  -2   0   6 5478.15  177.58
   1   0  -6 1710.93   68.89
   1   0  -6 1699.93   63.89
  -1   0   6 1746.73   57.49
  -1   0   6 1835.92   69.89
  -1   0   6 1670.53   63.79
   0   0  -6   16.10    6.00
   0   0  -6   10.40    3.70
   0   0  -6   19.90    6.90
   0   0   6   15.80    4.40
   0   0   6   17.50    5.40
   0   0   6   11.20    5.20
  -1   0  -6  162.28   13.70
  -1   0  -6  166.98   12.30
  -1   0  -6  175.18   13.30
   1   0   6  157.38   13.70
   1   0   6  186.58   13.70
   1   0   6  170.28   12.30
  -2   0  -6  287.77   19.30
  -2   0  -6  248.08   17.20
  -2   0  -6  259.97   18.30
   2   0   6  259.57   17.30
   2   0   6  285.97   19.30
   2   0   6  265.17   16.20
  -3   0  -6 3260.07  116.79
  -3   0  -6 3239.88  110.89
  -3   0  -6 3275.97  112.79
   3   0   6 3287.47  112.39
   3   0   6 3212.88  110.79
   3   0   6 3358.96  117.89
  -4   0  -6 1133.99   49.60
  -4   0  -6 1142.19   49.10
  -4   0  -6 1211.08   49.40
  -4   0  -6 1111.59   53.59
   4   0   6 1162.58   54.69
   4   0   6 1154.58   49.50
  -5   0  -6   32.70    9.00
  -5   0  -6   36.30    9.10
  -5   0  -6   20.30    6.60
   5   0   6   28.90    9.40
   5   0   6   28.40    8.10
  -6   0  -6  794.82   42.20
   6   0   6  775.82   42.30
   6   0   6  871.71   48.70
  -7   0  -6   31.90   10.30
   7   0   6   25.80    9.60
   7   0   6   33.80   12.10
  -8   0  -6  124.89   17.60
  -8   0  -6  121.19   19.20
   8   0   6  158.38   19.30
   8   0   6  186.08   23.40
  -9   0  -6  583.64   43.90
  -9   0  -6  610.14   47.10
  -9   0  -6  513.25   39.20
 -10   0  -6  120.09   19.50
 -10   0  -6   72.09   20.50
 -10   0  -6  141.49   22.10
 -11   0  -6  276.37   35.00
 -11   0  -6  199.48   27.70
 -11   0  -6  179.88   25.20
 -12   0  -6  213.28   29.50
 -12   0  -6  164.78   35.90
 -13   0  -6   14.50   12.30
 -13   0  -6   12.70   10.60
 -13   0  -6    0.30    9.50
  12  -1  -6   67.89   22.70
 -12   1   6   53.19   22.90
  11  -1  -6   23.30   13.30
 -11   1   6    6.70   11.40
 -10   1   6   -0.50    6.30
   9  -1  -6   23.90   11.20
  -9   1   6   29.20    5.50
  -9   1   6   29.40    4.50
  -9   1   6   45.00   18.60
   8  -1  -6  165.08   23.00
  -8   1   6  156.58   25.80
  -8   1   6  167.08   10.60
  -8   1   6  149.99   10.40
   7  -1  -6  163.78   21.80
  -7   1   6  178.08   10.80
  -7   1   6  165.58   10.30
  -7   1   6  231.98   28.80
  -6   1   6  595.04   45.90
  -6   1   6  712.13   28.60
  -6   1   6  684.23   25.80
   5  -1  -6  711.13   42.30
  -5   1   6  759.62   25.70
  -5   1   6  736.33   25.80
  -5   1   6  777.42   48.80
   4  -1  -6  656.43   36.80
  -4   1   6  576.54   39.10
   3  -1  -6 1208.28   56.79
   3  -1  -6 1181.08   52.89
  -3   1   6 1191.18   51.69
  -3   1   6 1241.28   58.79
   2  -1  -6  475.25   17.60
   2  -1  -6  505.05   17.80
   2  -1  -6  501.95   30.50
   2  -1  -6  444.76   26.30
  -2   1   6  527.45   31.40
  -2   1   6  468.95   26.20
   1  -1  -6  390.56   25.10
   1  -1  -6  385.46   21.50
   1  -1  -6  382.66   16.70
   1  -1  -6  369.36   16.90
  -1   1   6  344.57   23.80
  -1   1   6  369.56   21.00
   0  -1  -6 1745.43   67.99
   0  -1  -6 1774.12   63.09
   0  -1  -6 1687.53   61.09
   0  -1  -6 1752.62   62.19
   0   1   6 1748.93   68.59
   0   1   6 1821.62   63.39
  -1  -1  -6  849.32   38.80
  -1  -1  -6  902.41   37.90
  -1  -1  -6  830.02   36.30
  -1  -1  -6  853.21   34.80
   1   1   6  887.01   43.60
   1   1   6  853.31   34.40
  -2  -1  -6 1682.23   66.39
  -2  -1  -6 1760.22   65.69
  -2  -1  -6 1712.63   60.29
  -2  -1  -6 1745.63   65.89
   2   1   6 1698.03   66.49
   2   1   6 1668.03   60.29
   2   1   6 1728.43   65.69
  -3  -1  -6  800.52   33.30
  -3  -1  -6  742.73   37.00
  -3  -1  -6  771.62   39.20
   3   1   6  791.52   37.60
   3   1   6  872.61   40.90
   3   1   6  731.73   32.70
  -4  -1  -6   25.10    7.50
  -4  -1  -6   27.50    7.20
  -4  -1  -6   35.30   10.40
  -4  -1  -6   40.90    8.00
   4   1   6   21.50    7.90
   4   1   6   22.20    7.20
  -5  -1  -6    8.10    5.30
  -5  -1  -6   17.80    7.70
  -5  -1  -6    6.40    4.60
[truncated: 707,384 more chars]
